# Supplementary material for: Colon Cancer-Upregulated Long Non-Coding RNA lincDUSP Regulates Cell Cycle Genes and Potentiates Resistance to Apoptosis
Source: Sci Rep. 2018 May 9;8:7324. doi: 10.1038/s41598-018-25530-5 (PMC5943353; doi:10.1038/s41598-018-25530-5)
Supplement: Supplementary file 2 — Supplementary Dataset 1 [file 41598_2018_25530_MOESM2_ESM.xlsx]

## Sheet: FPKM all lincRNAs
gene_id	2671_Normal	2675_Normal	2678_Normal	2679_Normal	2680_Normal	2683_Normal	3496_Normal	3511_Normal	3514_Normal	3516_Normal	3517_Normal	3518_Normal	3520_Normal	3522_Normal	3525_Normal	3527_Normal	3531_Normal	3534_Normal	3655_Normal	3660_Normal	3662_Normal	3663_Normal	2671_Tumor	2675_Tumor	2678_Tumor	2679_Tumor	2680_Tumor	2683_Tumor	3496_Tumor	3511_Tumor	3514_Tumor	3516_Tumor	3517_Tumor	3518_Tumor	3520_Tumor	3522_Tumor	3525_Tumor	3527_Tumor	3531_Tumor	3534_Tumor	3655_Tumor	3660_Tumor	3662_Tumor	3663_Tumor
XLOC_000658	4.86103	3.43274	2.10004	1.4095	1.62766	2.01054	4.90208	0.73009	0.808194	1.71088	1.41048	1.59038	3.57337	3.1633	1.40036	1.40034	2.89809	3.3905	3.68598	4.05724	3.46523	1.70749	8.66692	1.96383	0	7.12483	16.7233	15.6183	4.0666	12.7593	1.4192	19.1641	5.43535	4.19182	3.68908	0.924318	5.3082	3.79552	4.43072	10.892	8.3662	22.0387	1.0494	4.31809
XLOC_000659	1.06277	1.16733	0.912861	0.564052	0.485219	1.07982	1.26687	0.586367	0.338171	0.487826	0.832358	0.562776	1.81651	1.43333	0.438269	0.44008	0.70319	0.571242	0.434163	0.996584	0.734725	0.421874	2.40195	0.827573	0	0.370643	1.16617	5.39198	1.19293	0.321044	0.115167	3.41001	1.63414	0.934307	1.58021	0.715217	0.222761	1.00893	0.517122	2.10391	1.99323	4.69825	0.280384	1.04369
XLOC_000002	2.01824	2.05744	1.15116	0.596798	0.598798	1.46852	1.54317	0.884517	0.769518	1.05954	0.73523	0.643261	2.41255	1.43961	0.797731	0.795222	1.34429	0.894991	0.653891	1.62407	1.49752	0.723102	4.19111	0.970339	0	3.07263	5.67365	8.07791	2.55044	4.12425	0.858122	9.42533	3.45946	2.29354	1.67715	0.927712	1.78748	2.29961	1.86044	4.27024	3.40875	9.97308	0.744284	1.91077
XLOC_000664	7.64844	1.38255	0.920651	1.43445	0.764743	1.31857	5.71981	0.599056	1.00661	1.59171	2.61153	1.11226	3.72525	2.362	0.556023	1.07637	2.44358	1.63308	2.50279	4.14059	1.84276	0.881595	7.39486	0	0	0.651007	0.720261	10.5187	3.61922	1.74163	0	3.27557	5.02676	3.59495	0.572495	1.39028	2.41381	4.75741	2.40655	6.14001	7.27566	3.75256	1.22471	4.83347
XLOC_000668	0.454378	0.418279	0.292207	0.462516	0.277732	0.183905	0.106579	0.184751	0.124362	0.203674	0.205552	0.103019	0.528588	0.313719	0.24402	0.329552	0.247809	0.70436	0.387732	0.506837	0.355348	0.44757	0.59354	0.979001	0	0.473026	0	0.194797	0.198175	0	0.67212	0.634682	2.60891	0.870705	1.3866	1.01019	0	0.691354	1.45718	0.481799	0.391055	0.687226	0.694499	0.170559
XLOC_000670	0.463753	0.251066	0.483408	0.294173	0.524001	0.351562	0.433621	0.410082	0.343115	0.340716	0.472759	0.252933	0.329309	0.367298	0.293886	0.385857	0.39647	0.210319	0.45011	0.598728	0.499988	0.984674	0.627041	0.171615	0	0.717323	0.530188	0.305517	0.572675	1.66394	0	0.485486	0.441274	0.340091	0.741394	1.22178	0.629538	0.251038	1.74367	0.306727	1.06566	0.789041	0.380615	0.176504
XLOC_000019	4.17675	2.06851	3.50863	4.48474	3.18097	3.25527	1.55916	2.52147	2.83835	2.66813	3.187	3.7448	2.75254	3.87357	1.92413	1.55022	4.2988	4.77785	3.02855	2.99215	2.99692	2.40711	4.90719	1.24405	48.0881	8.27815	11.1752	27.2352	5.60963	21.6923	8.93282	2.94845	17.078	6.39359	14.9597	3.07594	9.72011	1.61946	4.81406	4.45317	10.2025	12.377	4.56855	6.00838
XLOC_000678	2.54573	2.72458	5.39968	13.779	2.92221	2.0203	3.84843	3.88837	4.63159	4.11957	3.72636	3.64967	4.40642	7.4425	4.12992	5.36731	5.02634	4.03591	3.47674	4.6138	3.00146	4.10404	4.63813	2.31162	13.2663	7.69302	2.08656	2.82308	4.92524	3.17563	12.2946	3.46354	8.70753	5.60636	3.96047	6.27602	5.66718	3.16134	5.1635	2.93433	3.24974	2.9318	4.89462	3.52546
XLOC_000022	0.702213	1.00172	2.17406	3.97653	1.08493	0.674536	1.39138	1.42007	1.54128	1.39708	1.11665	1.11189	1.84232	1.85832	1.77952	1.41141	1.54793	1.10626	1.15459	1.74271	1.14835	1.35696	2.14848	1.76254	2.24227	2.12241	0.714071	1.30023	2.34728	0.85184	6.45541	1.2985	4.0941	2.6697	0.477061	5.04745	0.658789	1.22557	2.77127	0.959045	1.30415	1.23415	1.824	1.34255
XLOC_000679	0.306604	0.205953	0.274374	1.05952	0.374551	0.269665	0.42825	0.282065	0.300184	0.294115	0.403969	0.306552	0.497486	0.639665	0.38504	0.257483	0.54875	0.156122	0.46741	0.322885	0.206062	0.387367	0.347064	0.26423	0	0.306405	0.113	0.394852	0.457186	0.170775	0.435369	0.102779	0.863745	0.263201	0.149696	0.545295	0.0946743	0.261233	0.188779	0.243672	0.368633	0.334111	0.360344	0.54896
XLOC_000697	1.10871	0.478221	0.482075	0.507222	0.278904	1.75499	0.56886	0.152523	0.278912	0.295735	0.37568	0.415703	0.370907	0.226695	0.405721	0.34283	0.417287	0.900587	0.559847	0.635814	0.875898	0.404086	0.355396	0.0621324	0	0.280193	0.0442857	0.337323	0.524552	0.281114	0.170625	0.103828	0.113812	0.194874	0.195008	0.287945	0	0.219384	0.147969	0.216379	0.257687	0.359446	0.297501	0.231639
XLOC_000048	9.87996	6.90696	6.61534	6.12107	8.09851	6.16021	5.70205	4.97189	3.52445	6.14322	5.65467	5.55184	8.10884	6.0969	5.83713	3.68224	7.86568	9.42816	8.64558	9.81274	8.91105	7.74171	10.7337	24.9842	0	7.7864	4.06014	20.1165	10.4497	4.92574	4.36411	6.94328	12.0327	15.0095	11.051	13.7726	2.32563	10.6768	17.8035	13.9001	10.7313	12.2929	20.0714	13.106
XLOC_000721	4.28286	4.62925	5.89363	2.9773	6.03169	3.45208	3.1534	6.08575	13.2023	6.17253	6.19527	6.00828	9.96587	5.55503	5.27493	10.4555	4.19335	4.67953	5.7955	0.826953	1.96061	3.10284	0.47737	2.71379	13.373	1.16554	1.28953	0.419585	1.1548	4.09257	0	0.586447	0	0	0	1.24455	0.5402	0.638812	1.07715	0.682662	0.200607	0.405475	0.757011	0.838974
XLOC_000063	12.1043	12.2384	8.20116	5.80361	7.6987	11.542	10.7063	4.36121	3.58261	7.22042	7.44098	9.24424	12.5639	5.70596	3.44633	7.3876	5.96499	28.6511	36.0785	16.8067	11.8512	6.36512	13.6412	26.339	7.93926	3.99631	0.89316	5.75012	9.52731	0.694189	1.83236	3.82977	5.8518	13.3734	26.5544	14.6542	0	5.07115	9.11263	34.2104	20.1777	15.7321	1.94346	5.04884
XLOC_000076	0.244766	0.199827	0.320496	0.785295	0.341212	0.180691	0.18465	0.235062	0.23377	0.338887	0.279513	0.282874	0.396905	0.305998	0.349986	0.289616	0.275793	0.148574	0.396251	0.3394	0.460753	0.214535	0.448686	0.176757	0	0.124225	0.229066	0.420606	0.273822	0.789298	0.0661912	0.104174	0.228381	0.29726	0.0728287	0.331615	0.134342	0.476597	0.172206	0.0843491	0.238926	0.318253	0.275271	0.43157
XLOC_000744	4.95482	5.13228	3.15435	2.58684	4.33353	3.36856	6.41894	3.57887	2.20284	4.79768	4.39614	3.6586	4.74551	5.27794	4.21883	3.75892	4.11812	6.2873	4.22245	5.29058	3.47028	5.02811	6.53474	15.0256	2.52691	9.89224	2.28285	5.59721	5.14498	5.92374	8.11494	3.01433	7.98094	16.7314	14.5799	8.00659	1.88807	3.63601	12.4348	6.52372	5.78572	7.37185	3.84036	4.54352
XLOC_000746	2.10817	1.7205	0.871066	1.83353	1.22347	2.22071	3.68378	0.923417	0.828116	1.83981	2.20357	1.76129	3.66268	2.47791	1.13504	0.660674	1.85471	0.985979	2.41312	4.39217	2.16193	1.52648	4.12663	2.00771	0	3.10361	0.148102	4.32731	2.65871	3.50008	1.10268	6.02598	5.47959	3.10925	4.4105	4.10833	1.70203	1.24799	8.90911	1.16859	3.1318	3.4639	1.27755	3.86332
XLOC_000104	1.33517	1.07269	1.12975	1.79191	1.18426	2.11727	1.89593	1.3376	1.65466	1.11086	1.8639	1.99464	1.95901	2.40865	1.49643	1.53859	2.28578	3.09148	3.37203	3.92727	2.62434	0.4896	1.84904	2.86554	0	0.461517	0	2.10205	2.46288	0.463009	1.47548	6.03758	2.03635	3.05827	4.05859	2.95683	0	0.5059	2.98563	1.84356	2.80492	1.15333	2.86366	1.36003
XLOC_000757	0.198252	0.868319	0.905937	0.634435	0.951906	0.580806	1.63878	0.726735	0.335648	0.787825	1.01435	1.11744	1.42276	1.41292	0.660246	0.523481	1.2031	1.03828	1.13624	1.68705	0.975266	0.677115	0.77254	1.0417	1.00986	0.660951	0.584274	1.62378	2.07826	0.489826	0.596283	2.69201	0.679615	1.04099	0.69661	0.657879	0.688021	0.712006	1.72966	2.30247	2.57114	2.39529	1.71345	1.19407
XLOC_000133	0.578741	1.07077	1.71443	2.80038	0.692104	0.126591	0.65574	1.96912	1.13083	1.85759	1.10862	0.918392	1.16121	0.851734	1.37382	1.05583	1.23995	0.496255	0.553549	0.663603	0.796397	1.80448	0.678835	2.19971	0	0.463784	0.17104	0.389329	1.38384	0.310188	2.25154	0.93342	2.21688	0.739867	0.906337	1.43065	0.191069	0.508384	0.952474	0.798578	0.337638	0.550894	0.417661	0.518107
XLOC_000787	2.72623	2.38088	4.1002	11.2163	3.34153	3.07108	2.52805	3.27079	4.70066	3.64234	3.52578	3.60604	2.96944	3.82231	3.47642	5.24985	3.14083	6.04128	6.61762	4.7008	3.32532	4.45692	3.89462	1.98611	2.38871	2.68067	2.82521	1.87226	3.73082	4.17772	2.48721	1.25233	2.21462	3.00272	3.31387	2.38382	3.86008	1.31777	1.97044	5.67081	2.98677	2.17347	4.43992	2.36933
XLOC_000808	1.22493	2.08282	0.941567	1.1042	1.83683	1.43428	1.20534	0.542308	0.880291	1.84738	2.28692	1.06816	2.40526	1.49663	1.09855	1.12763	1.62309	3.82056	2.74269	3.4886	0.846541	1.04914	1.87741	1.21893	0	2.29065	2.05044	3.9005	1.92482	2.02006	2.21253	1.17515	3.34894	1.03643	1.1453	3.46413	0.859803	2.03259	1.02264	1.007	2.86573	1.40322	1.68245	1.39663
XLOC_000816	0.49608	0.62158	0.371256	0.652339	0.485788	0.343749	0.665303	0.324259	0.275257	0.342126	0.556829	0.39581	0.402345	0.471057	0.297857	0.219124	0.445895	0.791678	0.47829	0.561258	0.610619	0.365531	0.576588	0.230519	0.539384	0.457673	0.156035	0.657009	0.455538	0.207016	0.200392	0.546667	0.28453	0.0519198	0.1361	0.385601	0.137236	0.325577	0.401337	0.721306	0.310628	0.515436	0.42843	0.472355
XLOC_000175	0.201664	0.178651	0.152242	0.189508	0.489502	0.431522	0.775905	0.299247	0.134037	0.460417	0.626489	0.243633	0.240039	0.568841	0.407155	0.279685	0.262358	1.88856	2.05539	1.82464	0.228871	0.537276	0.788836	3.63922	0.505248	0.176142	1.52679	2.8333	0.530487	1.28938	0.844229	0.948262	2.23906	0.854728	1.55404	2.57069	1.87726	0.188803	1.83138	3.43774	1.22802	0.322159	3.38411	0.653401
XLOC_000822	0.831727	2.50393	2.90318	0.198355	2.15782	1.01541	1.45348	1.33507	3.46746	2.54108	2.09461	1.5132	1.76412	2.84066	3.35326	2.26086	2.76728	3.11211	2.39691	1.80209	2.75965	0.732733	0.561946	1.44006	0	0.731445	0.950403	0.484269	1.78478	1.50281	0.17965	0.896071	1.47903	4.07702	2.5645	0.237705	0.309529	1.09809	0.360069	1.16412	0.616784	0.992836	0.478658	0.46576
XLOC_000179	1.42194	0.665863	0.490415	0.32387	0.436024	0.877339	0.390585	0.193932	0.28797	0.473232	0.555299	0.384654	0.267037	0.205345	0.449253	0.419133	0.445728	0.314851	0.364834	0.415717	0.57522	0.645867	0.347753	0.0612386	0	0.512872	0.0872973	0.107018	0.338357	1.62275	0	0.198503	0.4787	0.348573	0.0346939	0.252758	0.0365699	0.0432456	0.1823	0.213297	0.242767	0.43975	0.300878	0.176882
XLOC_000268	0.143728	0.612971	0.641943	0.296366	0.696671	1.11913	3.22221	0.606701	0.423426	3.25845	0.603068	1.15347	0.69659	3.55894	0.536044	1.52907	1.03381	2.41742	0.814094	1.95356	2.20732	0.768188	0.662041	0	0	0	0	0.0536235	0.218412	0	0.375416	0.177249	0	0	0.309797	0.188078	0	0.193076	0	0	0.0720797	0.0693011	0	0.0946455
XLOC_000897	0.592022	1.84856	0.795907	3.50562	0.844022	0.430243	2.28265	3.70053	0.468229	1.80538	0.677165	1.00648	1.53665	0.802912	1.77712	1.45891	0.659586	0.851286	2.99293	2.44296	0.790589	0.833065	0.69505	0.414551	0	0.952778	0	0.0888733	0.0499273	0.0289654	0.153841	0.174325	0	0.159435	5.40809	0.49327	0	0.0316486	0.0266826	0.417367	0.153123	0.191389	0.0147272	0.0486859
XLOC_000915	1.01185	1.54315	0.880731	0.400159	1.33693	1.99596	1.14834	0.69408	0.670363	0.705478	1.00053	0.698334	0.891162	0.713931	0.671007	0.322336	0.570454	2.22	0.786567	2.78699	1.97114	0.789883	1.7841	0.95484	2.53226	0.754479	0.794941	2.25728	0.931171	0	0.13661	0.441177	0.243135	0.256059	0.549283	0.0193117	0.290406	0.412932	0.0782736	1.41554	1.55667	8.40429	0.451725	0.932386
XLOC_000918	2.07516	2.86751	0.884274	2.21493	1.66162	3.84666	3.6713	0.746589	1.30298	2.08239	1.86775	1.65134	2.58345	2.83087	1.3267	1.2138	3.20928	2.0947	2.09984	5.22284	2.08281	1.98222	4.02378	6.23091	0.139852	1.38872	1.33533	3.27021	5.20187	1.27095	0.627079	1.48753	5.69059	1.56568	3.60244	2.49068	0.811844	2.85653	4.11292	3.37907	2.07824	6.94015	3.40272	1.70755
XLOC_000294	1.59546	0.264033	0.239878	1.11408	0.182044	0.331057	0.478595	0.128638	0.158691	0.215852	0.223823	0.160757	0.300712	0.299693	0.133687	0.181962	0.379853	0.247247	0.201729	0.364403	0.35961	0.114448	0.470542	2.28379	0.0586584	1.47832	0.0494237	0.516964	1.40617	0.0910215	0.0884992	0.346859	0.407829	0.156928	0.940912	0.146248	0.0486987	1.9022	4.38683	0.438245	0.321262	0.793737	0.214357	0.444011
XLOC_000922	0.486391	1.20326	1.29926	0.501366	0.914111	0.732453	1.71574	0.781283	0.974699	0.907473	1.20549	1.7696	1.59605	1.3954	1.63824	0.408857	1.49413	1.13099	2.56745	1.6366	1.40879	1.75226	2.34879	4.76485	5.65694	0.53149	2.29735	1.76909	2.70082	1.93723	2.45949	1.25373	0.773867	2.53775	1.27316	1.35922	0.959081	2.35923	1.84682	1.69931	1.96782	2.70763	2.27913	1.41588
XLOC_000304	6.59116	5.33502	4.51697	6.25168	5.40652	10.4474	3.43207	7.48473	2.74754	2.27499	3.74889	3.649	4.51587	5.52007	5.47239	2.55478	4.97591	6.52162	4.39344	4.38626	6.76282	4.16674	2.92919	5.01488	0	1.59041	0.586278	3.95222	1.40936	1.92727	0.818113	0.329694	0.734667	1.57049	4.09055	2.20154	0.500979	3.64438	4.14245	4.42721	3.91373	2.63623	0.352579	3.16727
XLOC_000939	1.30327	0.627126	0.613143	1.53818	0.73941	2.06675	0.964384	0.451264	0.549545	0.33225	0.847108	0.882928	0.836745	0.401285	0.663531	0.612551	0.464503	1.55472	0.688176	0.56578	0.621563	0.312333	1.05426	0.522821	0	0.217161	0.0264277	0.417027	0.208824	0.214938	0.169809	0.264714	0.2361	0.433251	0.182322	0.114777	0.386484	0.234232	0.180374	0.520466	0.450283	0.577409	0.848492	0.497886
XLOC_000337	0.302383	0.231035	0.384489	0.395657	0.34527	0.142944	0.458718	0.218863	0.402858	0.267711	0.159435	0.298266	0.278405	0.371929	0.357915	0.23111	0.176326	0.296494	0.370056	0.167995	0.412254	0.194458	0.373023	0.653331	0	0.120256	0	0.0382535	0.116539	0	0.256306	0.121015	0.265302	0.265628	0.105753	0.385225	0	0.395461	0	0.318445	0.0507186	0.0483123	0.0596313	0.329336
XLOC_000966	0.423301	0.257121	0.244426	0.082321	0.16414	0.130435	0.115876	0.369113	0.146004	0.186208	0.257709	0.261154	0.100473	0.336585	0.146632	0.139985	0.185759	0.245029	0.182727	0.203098	0.290562	0.1045	0.545542	0.597979	0.664182	0.468523	0.468383	0.907256	0.662144	0.319413	0.180835	0.180183	1.00659	0.274453	0.61898	1.04102	0.340263	0.409915	0.101333	1.40845	0.603911	2.54022	0.112223	1.01563
XLOC_000350	1.45217	1.78994	2.14236	2.22738	2.4953	1.73969	2.02924	2.78479	1.70103	2.57568	2.70116	2.23618	2.04755	2.89362	2.35884	2.59679	3.13399	2.04767	2.63306	2.56566	2.4727	1.17809	1.93345	3.08954	0	1.19422	0.293614	2.32263	2.55367	0.465921	0.919135	3.67204	4.24468	1.53875	2.15874	2.1253	0.245997	2.76358	3.74018	2.99885	2.44467	3.63744	1.77322	2.25134
XLOC_000377	3.90906	2.41862	1.5389	2.74507	3.01373	8.94007	5.16682	1.13708	0.693293	0.871064	1.9446	0.810645	2.40454	5.2243	1.06515	1.66266	1.45205	4.78801	0.736382	7.02356	4.51883	2.14297	5.01269	1.23457	0	0	0	5.04387	11.4311	0.606351	0	0.3532	2.2846	0.581456	3.53157	3.98144	0	0.192369	11.4091	0.531114	3.24065	10.547	2.50251	3.62356
XLOC_000380	3.46207	2.89306	1.90877	5.33626	2.26829	6.22771	5.19133	0.703638	1.43942	0.995134	3.37504	3.73876	1.87996	1.18411	2.93568	3.04653	1.67544	2.51245	2.24971	3.20969	3.41201	0.207599	6.3887	3.3927	0	3.02632	1.48812	10.7603	9.94832	2.36141	1.43336	1.6919	0.370917	9.65568	3.54846	1.79527	1.55848	9.95205	4.66138	1.53461	2.43418	4.13001	4.26771	1.16919
XLOC_001001	1.03515	0.90367	0.216007	0.85447	0.471502	0.406514	0.588723	0.262164	0.256812	0.490918	0.300862	0.671224	0.594553	0.307361	0.370618	0.485702	0.256417	0.745379	0.80119	0.76144	0.914334	0.433406	1.28533	0.313918	0	0	0	0.786104	0.643213	0.180347	0.450859	1.17585	0.297441	0.545982	0.86947	0.23994	0.0833168	1.12054	0.445993	1.4523	0.776439	1.03158	0.495052	0.306349
XLOC_000385	1.93248	1.81575	2.0303	2.01162	1.87023	1.9612	2.83169	2.03056	1.60241	1.33873	1.38648	1.80148	2.73153	1.35538	2.09598	1.81864	1.79898	4.02488	2.16299	2.65034	2.03024	2.11798	2.01756	2.66126	1.17759	1.7734	0.108302	1.87475	2.22968	0.388059	0.804241	0.614694	0.163687	1.29126	4.72955	0.431528	0.139411	0.317573	0.67647	1.6392	0.697931	1.18572	1.33084	1.07806
XLOC_001002	1.46645	1.15806	0.852576	0.728526	0.504081	0.821645	0.851473	0.855506	0.907353	0.187095	0.747905	1.04291	0.761542	1.17824	0.971125	0.719668	1.42362	2.31507	1.27365	2.00951	0.4154	1.19945	0.781948	0.693826	0	0.69593	1.19131	1.75906	0.567033	0.64233	0.106571	0.610071	0.484672	1.53055	1.34512	1.28275	0.0659552	1.60515	0.0256852	1.48247	0.814545	1.26044	0.592852	0.854182
XLOC_000389	1.63404	0.757983	0.403026	0.54113	0.399508	0.915344	1.38184	0.274346	0.335082	0.605215	0.652125	0.465984	0.457505	0.544006	0.405537	0.403927	0.77198	0.836159	0.652147	1.347	0.946328	0.487303	1.94854	0.383729	0.246644	0.666391	0.190266	1.24638	1.78078	0.172528	0.297806	1.44935	0.687654	0.308637	0.491504	0.298399	0.199262	0.589093	0.81452	2.02199	1.731	3.10703	1.6613	2.83322
XLOC_000390	4.86286	2.48488	1.23492	2.23221	1.20603	2.15724	4.13677	0.81571	0.447763	1.58604	1.90751	1.80359	1.99745	2.23518	1.45682	0.595326	3.266	2.08701	2.40144	3.081	3.35642	1.17691	4.79288	1.20937	0.964347	10.5195	8.18007	4.32089	7.67001	2.02369	2.69954	9.48567	3.25766	2.56199	0.960862	0.965616	5.09048	11.4458	2.35277	6.27451	4.34656	9.78053	3.43117	12.4532
XLOC_001009	6.15425	4.27226	6.95381	7.39205	7.39903	12.1458	6.84581	6.33833	5.52983	6.3222	7.66443	7.43972	5.10067	8.48685	8.2974	3.02709	8.9054	9.29499	10.2353	5.2798	11.2877	5.66918	8.5987	26.2179	14.4443	28.5353	24.8389	18.0652	12.0959	46.9407	9.83828	8.86798	26.3847	39.1622	11.4399	11.2021	43.1772	44.6192	50.2219	9.98641	13.9438	17.9503	10.8998	6.24641
XLOC_000393	2.83049	1.6333	2.11689	1.31229	2.53546	3.72754	2.30896	1.46729	1.69953	2.78013	4.47042	2.06355	2.53367	1.98028	0.988612	2.63043	2.20731	7.4624	6.61216	5.46795	4.59832	1.41737	6.62998	1.65641	0	0.226	0.59976	2.24517	5.37665	0.38389	1.48713	1.35952	5.75996	3.15676	3.06687	4.92543	0.125692	0.54502	2.13417	9.99863	6.36751	11.535	4.15424	2.42305
XLOC_001011	3.0517	3.73046	0.98603	1.86485	1.77531	3.52871	1.8337	0.459638	0.540904	1.9892	1.36782	0.569696	1.71138	0.150445	0.130329	0.891747	0.11194	3.56382	4.41492	5.00912	0.213997	0.921331	5.9424	0.367363	0	0.23098	0	2.89812	0.558489	0	0	0.947441	7.37562e-05	0.542685	0.533976	0.0629134	0.351369	0.680621	0.682628	0.289528	1.36911	4.21406	0.117968	1.03271
XLOC_000397	0.273765	0.237808	0.265745	0.288947	0.396236	0.85427	1.37354	0.363211	0.206835	0.216154	0.641165	0.386355	0.464757	0.185017	0.28036	0.380084	0.474041	1.17134	0.752684	0.295729	0.2912	0.536392	0.809584	0.513679	0	0.250846	0	1.25148	0.95231	0	0.262089	0.921314	0.452123	0.362162	0.614846	0.241619	0.0347388	0.222209	1.21172	0.726909	1.19948	2.82383	0.314884	1.20238
XLOC_000398	41.4345	28.1024	26.2	24.6527	24.3694	48.8091	34.8443	19.9109	34.2279	33.458	63.7259	29.8081	30.1804	27.0031	20.0887	27.1514	26.6075	73.3422	62.0648	55.4096	55.2978	18.776	93.9279	24.0566	11.3686	18.6496	3.58291	26.4858	57.9308	18.7914	15.0889	32.4501	21.7039	67.114	58.9008	25.709	9.0473	21.5763	47.2553	83.6253	69.1502	125.421	28.1767	50.2036
XLOC_000403	0.286245	0.320265	0.399742	0.126671	0.343947	0.346189	0.230442	0.368496	0.212278	0.333276	0.316795	0.354709	0.290331	0.602606	0.48316	0.205493	0.397121	0.349588	0.509396	0.157759	0.542388	0.225147	0.435218	2.29278	0.377023	0.821523	0.929664	0.571073	0.815778	0.131868	0.420227	1.26548	0.942449	0.762141	1.20922	0.758097	0.534709	2.03904	0.151844	0.519274	0.753751	0.285719	1.12167	0.60871
XLOC_001023	0.639326	0.613542	0.507557	0.543673	0.56721	0.430621	0.977154	0.3566	0.24145	0.514465	0.436242	0.377726	0.755076	0.573742	0.36068	0.245292	0.804634	0.451694	0.667891	0.962171	0.809017	0.371767	0.501209	0.669406	0	0.287501	0.46267	0.722714	0.62503	0.340872	0.19497	3.41918	0.547778	0.490719	0.20686	0.446533	0.121136	0.687597	1.03864	0.624228	0.653576	1.08204	0.413633	0.727759
XLOC_001035	0.366106	0.370128	0.437727	0.327642	0.309446	0.499192	0.296608	0.16156	0.215848	0.401222	0.39797	0.309015	0.194242	0.170209	0.278968	0.410573	0.46009	0.545518	0.396906	0.487748	0.478963	0.611649	0.154731	0.0816335	0.804545	0	0.0775805	0.143171	0.144819	0.28139	0	0.141127	0	0.116165	0.184993	0.0748747	0.0974983	0.0384321	0.0648035	0.142323	0.0926731	0.144955	0.0356998	0.255752
XLOC_001036	1.82786	0.68371	0.351607	0.51988	0.403136	1.74536	0.251002	0.24468	0.615556	0.309688	0.615894	0.347347	0.203994	0.302655	0.638283	0.211181	0.311188	0.582763	0.248741	0.596505	1.20386	0.677826	0.169636	0.217091	0	0.139857	0	0.0694152	0.0468887	0	0	0.140739	0	0.308923	0	0.0746691	0	0	0.129251	0.125068	0.0907756	0.0857308	0.0352254	0
XLOC_001043	0.423584	1.33623	0.559564	0.590513	0.808346	0.119792	1.10147	0.41261	0.636681	0.477469	0.537309	0.745402	1.30383	0.599774	0.444937	0.795631	0.821267	0.252832	0.915177	0.950141	0.279775	0.45	0.194631	0.491898	0	0.422527	0.467476	1.50253	0.638453	0.211946	0.450275	0.637791	1.63128	0.699976	0.371571	0.451172	0	0.23158	0	0.906854	0.424001	0.409968	0.101362	0.336284
XLOC_000441	2.6348	2.24295	1.24182	1.83142	2.508	2.01981	1.48194	1.3815	1.2644	1.42459	1.98239	1.42649	1.58947	1.19488	1.49075	0.947016	1.83778	2.12611	1.43698	2.08996	2.65845	1.55324	1.4621	3.46493	0.669586	2.33434	0.548817	1.78096	1.82112	0.234189	1.46149	2.87761	1.60934	1.77245	2.46338	1.71366	0.108191	1.11949	1.67192	1.4828	2.01146	1.6923	1.97937	2.13199
XLOC_000467	0.557197	0.933684	0.749737	0.9195	0.990177	0.615616	0.388709	0.5967	0.594217	1.14364	0.905435	0.853261	1.35043	0.806652	0.953141	0.798954	1.03721	1.29489	0.881177	0.787559	1.21028	0.723996	0.420716	1.45925	0	0.650833	0.0800077	0.692603	0.459825	0.217646	0.154128	0.65494	0.55838	0.239599	0.317968	0.463304	0.134065	0.634152	0.400986	0.840189	0.375037	0.752984	0.473215	0.522102
XLOC_000527	0.968658	1.27805	0.636637	0.836347	0.713135	0.891531	1.23221	0.268455	0.574988	0.98746	1.24002	0.890019	1.02471	1.42777	0.589277	0.594783	1.87152	1.06232	1.23298	2.16064	0.797016	0.837033	2.99061	1.69897	5.02641	3.95997	5.33153	1.86207	1.99701	1.758	1.63414	3.26884	2.93857	1.62099	2.79306	3.51387	2.43649	1.68074	1.08924	2.47558	1.71843	1.66922	0.940661	1.43233
XLOC_001160	1.78947	5.9136	3.67442	21.9746	3.43775	4.77444	6.03154	1.98789	4.2391	1.92894	2.70709	3.0123	3.71163	3.07209	2.41482	5.48298	2.97919	6.31679	6.31783	6.62258	1.96401	2.92459	3.19386	3.88938	2.34686	4.29541	3.22482	10.5461	4.64249	2.30855	0.435952	3.39626	0.846099	2.31551	3.55254	0.600628	2.18042	6.78246	3.26081	2.88295	3.95434	0.883189	3.9896	1.05694
XLOC_000555	0.465753	1.0824	1.65385	0.38435	1.20953	0.644083	0.645193	0.811161	0.643857	0.702169	0.922092	0.816218	2.12017	0.761916	0.838873	0.905958	0.818583	1.15767	0.740728	0.944807	1.23563	1.09046	0.340924	0.891262	0.322286	0.493875	0.30712	0.748181	0.708814	0.22544	0.961923	0.989326	0.340829	0.37227	1.17415	0.389915	0.153163	0.479792	0.204621	0.738374	0.565378	0.567152	0.29718	0.880235
XLOC_001197	1.5212	1.25848	0.348709	4.99389	2.13062	2.63321	1.46953	1.5071	1.5344	2.12262	1.59716	1.40475	2.82502	2.25634	1.49583	3.50758	2.83864	1.52444	3.01436	1.50669	0.265575	0.95369	1.52651	1.36709	2.23492	2.82506	2.15463	2.39663	0.963286	2.44162	1.03868	2.25044	2.46161	1.28937	1.964	4.15644	0.812513	3.72304	2.42567	3.41811	2.65968	1.55544	0.776197	1.44346
XLOC_001208	0.647265	0.507454	0.713577	0.122232	0.691156	0.658072	0.8732	0.817895	0.711431	0.919244	1.31137	0.686874	0.601245	0.92812	0.838005	0.817801	0.573831	0.834905	1.07095	0.665252	0.936055	0.666077	0.573534	0.0200119	0	0	0	0.159951	0.18418	0	0	0.0778423	0	0.341206	0	0	0	0	0	0.501885	0.516265	0.0537447	0.537023	0.131224
XLOC_000576	0.238302	0.570269	0.242357	0.32424	0.481029	0.601701	0.486782	0.110244	0.1267	0.401209	0.402093	0.570449	0.479784	0.489173	0.197977	0.405427	0.206419	1.4079	1.23114	1.22122	0.477913	0.498995	0.903475	2.50654	0.987485	1.00675	0.228837	0.433448	0.595231	0.695263	0.0529826	0.432176	0.712268	0.736276	1.63533	2.19469	3.02546e-06	0.35699	0.872454	1.71573	0.766764	0.726953	1.25099	0.417412
XLOC_001223	0.833302	0.899803	0.279578	0.425912	0.4479	0.354667	0.813612	0.170957	0.297532	0.423462	0.527593	0.352952	0.838772	0.629812	0.26651	0.339635	0.740838	0.493047	0.623992	0.424784	0.737339	0.313124	1.39416	0.589494	0	0.696244	0.765643	2.64215	1.21574	0.156632	0.0539613	3.17623	0.833174	0.363504	0.423028	0.518159	0.113431	0.619811	0.787734	1.44273	1.27643	2.46548	0.273676	0.919442
XLOC_000610	0.704214	1.1574	0.887629	1.2386	1.00894	0.870884	0.958679	0.84247	1.07022	1.41917	0.848797	0.822541	1.13503	0.869693	1.12713	0.950383	1.01215	0.779869	1.09154	1.00902	0.911781	0.786678	1.06568	1.60018	0	0.819418	0.555651	1.13686	0.970858	0.0530365	0.591543	4.14954	0.845564	0.408704	0.976292	0.677395	0.220518	1.01412	0.586281	1.50547	1.71167	1.51799	1.05921	1.15968
XLOC_001257	6.67153	8.78395	10.6602	13.5551	16.0862	12.4724	11.7582	12.4092	10.2661	9.5087	11.5902	9.78315	10.3319	10.145	12.046	17.138	11.111	18.7425	12.8288	14.0537	10.006	38.8065	6.90127	9.07211	66.4245	35.6446	29.2328	14.104	18.0697	18.9004	20.4396	20.8304	26.3516	16.881	8.31358	15.9032	13.9693	17.8882	15.0457	14.5342	11.991	23.4697	51.4263	56.3163
XLOC_001265	2.7103	2.6808	3.04987	1.62533	2.55155	4.35413	3.86774	1.81716	1.71288	2.44221	3.58197	3.12704	2.80157	2.59908	2.12807	2.47852	2.39462	8.33079	8.73255	5.59924	2.64727	4.57401	2.04995	24.9236	27.7128	2.90845	15.546	2.63112	2.835	3.62121	2.20037	2.90251	5.2321	5.87748	6.33132	3.74888	2.86865	3.30007	1.02176	8.18587	8.24627	0.715969	10.6136	2.54951
XLOC_000643	0.567858	0.518979	0.225997	0.679219	0.148114	0.56244	0.470544	0.363062	0.142095	0.239504	0.378607	0.407251	0.244137	0.268524	0.365438	0.166579	0.368631	0.354451	0.232206	0.786615	0.828082	0.300883	0.318527	0.372219	0	0.996705	1.26615	0.318147	0.412547	1.54747	0.169932	1.05624	0.22035	0.171974	0.898093	0	1.98033	2.11171	1.19199	0.445306	0.560088	1.36906	0.349127	0.292818
XLOC_000647	2.00077	1.57428	1.54179	0.334474	1.44464	1.45525	2.54403	1.3064	0.854354	1.2885	1.8392	1.5027	1.79803	1.61999	1.38136	0.771503	2.0069	2.14323	1.8462	1.77285	1.61461	1.43877	1.94516	1.75748	0	3.77408	2.98255	4.60767	2.32337	1.29815	3.21754	6.94472	2.85469	1.60773	1.37498	2.13011	2.59881	5.14172	2.19238	2.44456	3.10486	1.81636	0.955205	3.3406
XLOC_008700	1.97276	0.543381	0.405258	0.975563	0.486999	1.95092	0.127549	0.262416	0.39097	0.479821	0.735241	0.244839	0.158907	0.179644	0.153855	0.141053	0.33141	0.40211	0.317496	1.12325	0.679574	0.423594	0.396299	0.0732756	0	0.0637286	0.0156685	0.206465	0.173222	0.0568307	0.0301839	0.300736	0.0351487	0.0234612	0.00622699	0.022683	0.0328186	0.0077619	0.0981597	0.0900583	0.0724053	0.191583	0.0958629	0.206377
XLOC_008703	0.629245	0.838786	0.421686	0.640857	0.576577	0.421564	1.07239	0.382448	2.82198	0.99225	1.43536	1.24334	1.86199	0.645978	0.554089	0.6216	0.77658	0.744092	1.70074	0.918768	0.481563	0.261897	1.30756	0.0883453	0	0	0	0.0808964	0.436433	0	3.52196	0.189676	0.108748	0.15387	0.260456	0.504237	0.145909	0	0.0363676	0.428231	0.219198	0.317779	0.161387	0.110274
XLOC_008370	1.39637	1.66709	2.7256	0.835446	2.85141	1.39578	2.6196	1.75437	1.23406	2.23979	3.00172	2.45728	2.88538	2.85942	2.18531	0.916213	2.70631	3.5092	4.06138	3.81485	2.70314	2.30859	4.81263	4.83527	0.27005	2.29104	2.90502	2.94929	0.548501	1.45953	1.85538	4.53253	4.35154	7.54688	8.63863	5.4933	1.64904	3.79711	5.81862	6.68362	5.17164	5.0304	8.63104	2.66853
XLOC_008730	1.09509	2.17968	1.25313	2.51776	1.47374	0.582222	1.10897	0.720586	0.848092	0.801153	0.983045	0.961172	0.960795	0.990396	1.08104	0.207906	2.02501	1.35381	3.43939	1.47705	1.69685	2.12982	0.403814	0.163965	9.25885	1.9028	0	0.417197	0.331627	0	0.675411	0.342739	0.233038	0.249772	0.713803	0.44677	0.391662	0.0542676	0.585729	0	0.0832538	0.434773	0.096139	0.0538281
XLOC_008735	0.585727	2.2095	0.637436	8.38586	0.756064	0.848824	4.16274	0.601635	1.69254	1.57931	1.8723	2.47122	0.690848	2.09198	2.04718	0.974199	0.637822	0.657965	3.83824	1.43844	1.11162	0.397461	0.685321	3.65825	0	0.58929	0	2.83799	0.747894	1.58036	1.25589	3.16277	1.30055	3.94232	0	0	1.4571	0	0	3.39248	0.550504	3.6119	0.761178	1.47153
XLOC_008461	5.0837	5.94566	3.39257	3.95797	2.21194	3.22242	7.30611	3.21459	3.83386	2.87765	1.80938	3.95513	7.23165	6.41501	2.32997	3.77382	8.2975	4.06738	4.37929	5.1281	4.82237	4.3362	9.91164	6.97225	0.0791534	17.0461	16.9462	16.2837	7.12168	14.8029	3.64276	37.2029	9.07964	8.42998	7.10176	4.81849	9.41641	25.4556	15.455	9.89141	8.65572	16.997	2.72161	7.4425
XLOC_008467	1.89896	0.646731	0.725563	1.11059	0.723332	1.17702	1.35334	0.452505	0.413156	0.634583	0.792498	0.536541	0.686649	1.0585	0.820365	0.414057	0.762604	0.47509	0.506768	0.76832	1.27802	0.884505	1.08164	1.0686	0.406724	4.02387	1.03278	0.907186	0.603335	1.18148	0.46591	0.48752	2.53768	0.730805	1.01835	0.87901	0.660883	1.08819	0.829932	1.45382	0.937344	0.599939	0.575524	0.553148
XLOC_008479	1.8146	1.62396	0.855963	0.804424	1.08855	1.37348	1.99864	0.820122	1.16222	1.30581	1.47994	1.11281	1.33515	0.545321	0.727488	0.623698	0.417152	2.71367	2.14986	2.18852	2.28616	2.00278	1.50171	0	0	0	0.77953	1.17977	1.03746	0	0	0	0	0	0.154901	0.188085	0	0	0.162786	2.9946	1.66985	1.76726	2.22639	1.53335
XLOC_008500	1.14861	0.599185	0.397035	0.472003	1.12268	0.80973	0.681325	0.846431	0.511865	0.626547	1.258	0.630715	1.57794	0.84775	0.497401	0.150008	1.50786	1.17139	1.22378	0.655116	0.641799	0.637424	0.834659	3.30436	0	0.774098	0.428223	1.63048	0.836779	0.776599	0	0.778982	0.853887	0	2.04223	1.23986	0	0.42427	4.65007	1.9677	0.142431	1.26946	0	0.968712
XLOC_008501	4.00523	2.73126	1.53242	1.18344	0.658667	4.26706	1.91612	1.02202	1.61326	3.21613	3.11916	1.19751	3.31603	1.64891	0.783226	0.215241	4.15271	3.38412	3.21131	4.22369	1.80968	1.19634	4.87506	6.49366	0	1.98269	2.41604	3.89182	1.29355	2.04219	0.132131	4.83559	5.39281	0.245548	1.95451	6.72291	6.2811	2.79989	7.19222	3.65007	1.45277	1.34599	0.0436139	2.75766
XLOC_008528	5.73453	9.66395	5.32215	7.61854	7.18702	3.15945	9.12115	4.26419	8.38456	10.6473	3.52738	10.1535	5.34136	2.80077	8.1444	8.65123	4.82141	8.91064	15.2325	11.2757	14.4761	4.41482	9.47569	5.43845	0	0.502304	0.044366	10.9158	9.64988	0.0804673	4.56295	6.10568	14.4456	13.05	13.4079	3.99766	1.07812	11.2135	14.5858	12.6147	23.3363	22.6087	24.6226	18.9369
XLOC_008530	3.77422	1.91219	1.20205	1.2098	2.65546	2.64276	2.69365	2.68694	1.80565	1.84254	3.56978	4.3697	2.67145	1.5371	1.55132	2.04971	0.916827	2.39988	4.48587	4.12244	3.10595	1.75927	3.25823	0.54157	0	0.398738	0.220578	1.28896	1.78729	0.30002	0.956077	0.501567	0.439837	2.20188	1.66559	0.532212	0.0924028	0.546353	0.460625	1.63625	2.1103	0.927755	1.25241	0.714307
XLOC_008878	0.102954	0.741558	0.950562	0.188034	0.801055	0.659371	0.44993	2.08896	0.554029	0.597284	0.493244	1.04796	1.0422	1.02462	0.685147	0.574762	0.641248	0.278289	0.613359	0.258654	0.779837	1.32306	0.619059	0.505373	0	0.198177	0.250582	2.33385	0.195913	0.0568049	0.150851	0.940157	0.124916	0.0625348	2.19091	0.181382	0.0524859	0.465503	2.06696	2.59658	1.23908	0.0703895	0.0433304	0.485431
XLOC_008543	7.37528	7.52956	3.03682	3.39706	4.51843	4.15848	5.46957	3.2264	2.99569	4.00741	7.75532	5.97389	4.30377	6.59631	3.65879	4.33166	2.71681	8.50362	12.0613	8.06456	7.22107	4.59207	10.5313	7.49777	0	1.93212	3.7409	8.16495	6.10147	0	2.059	14.0962	6.92662	19.2049	1.6991	2.0631	2.23873	5.2948	0.446399	17.7981	12.9404	8.57705	24.4293	12.7895
XLOC_008573	0.151717	0.553144	0.333501	0.464588	0.14754	0.250326	0.420682	0.178869	0.195717	0.154079	0.378173	0.216759	0.327949	0.499809	0.275386	0.164629	0.26497	0.483695	0.312402	0.423569	0.129227	0.161724	0.146858	0.116757	1.5341	2.407	0	0.219022	0.230669	0.266156	7.21425	0.252311	0.276573	0.110765	0.42627	1.12445	17.1372	0.0549681	0.781224	0.148912	0.382509	0.15471	0.31826	0.140102
XLOC_008583	3.52638	5.86862	5.30823	4.5296	5.01307	4.18752	4.8506	1.93268	1.8137	3.06258	5.41549	4.58536	6.37496	4.91484	3.87396	5.40753	3.49142	5.99208	5.98501	4.12533	5.07857	3.41742	6.11213	17.2446	3.13116	13.6538	9.04127	7.32989	8.04324	6.58029	3.07139	8.64542	8.66331	10.246	9.90335	7.4799	8.02854	13.844	4.91764	9.68678	11.0269	7.11913	10.4705	3.06225
XLOC_008922	0.154313	0.310331	0.409962	0.802248	0.533164	0.394571	1.70529	0.594982	0.40862	0.218006	0.341571	0.493468	0.542117	0.570817	0.32832	0.543171	0.812614	0.420312	0.768707	0.853461	0.402209	0.866235	0.594212	0.615466	0	0.432547	0.239281	0.714396	0.94109	0.216972	0.691429	1.8862	1.11331	1.83125	1.71172	1.61655	0.534601	1.18536	0.732867	1.41754	1.49568	1.5603	3.04845	1.52152
XLOC_008935	0.302947	0.687861	0.340286	0.22127	0.434347	0.102089	0.620776	0.158136	0.226959	0.499347	0.40036	0.148101	0.616643	0.27837	0.341724	0.497702	0.425451	0.398015	0.696504	0.978391	0.55378	0.298648	0.360095	0.861446	0	0.176812	0	0.544842	0.44265	0.177383	0.0364047	1.11694	1.38256	0.193108	0.18553	0.959795	0.327793	0.193815	0	1.00764	0.30527	0.133648	0.394487	0.336429
XLOC_008617	1.32386	1.17968	0.730538	0.835442	0.585903	1.07719	1.09362	0.629897	0.51242	0.539379	0.83278	0.877711	0.94414	0.673253	0.782926	0.528994	1.01036	0.599577	0.740069	0.748938	0.868708	0.630183	0.629504	0.514191	0	0.83629	0.426578	0.603143	0.962051	0.315984	0.280673	1.60663	0.533127	0.875641	0.300859	0.214548	0.115777	0.75599	0.938486	0.899062	0.719191	1.14937	0.373868	0.660575
XLOC_008618	0.184275	0.339455	0.208993	0.418583	0.311993	0.145785	0.179816	0.261013	0.283249	0.263477	0.302164	0.275739	0.287755	0.213299	0.256393	0.239286	0.225174	0.276095	0.233724	0.217843	0.250826	0.183271	0.460312	0.1207	0.713738	0.248826	0.17206	0.39257	0.33149	0.202825	0.116011	0.594692	0.102928	0.343513	0.150437	0.0830297	0.043247	0.357991	0.229957	0.303103	0.408351	0.226524	0.175235	0.271992
XLOC_008982	1.11786	1.74722	1.58898	1.04055	1.44485	2.0542	1.42031	0.767109	1.13901	1.6452	1.44679	1.24972	1.17915	1.18729	1.42833	1.05944	2.25442	3.16417	2.04394	2.68572	1.21873	1.04617	1.59449	1.87064	0	0.246184	0.176067	0.734145	1.71875	0.393576	0.872515	1.34233	5.26925	2.24625	2.43924	0.766496	0.519038	1.36097	1.32679	1.56924	2.35387	1.95248	2.81353	1.55644
XLOC_008672	0.514605	0.576989	0.465582	0.368743	0.275236	0.848712	0.379311	0.17181	0.350735	0.269842	0.472423	0.401496	0.378189	0.250434	0.47258	0.485534	0.387287	0.420259	0.492432	0.698099	0.703418	0.180966	0.56443	0.18101	1.78396	2.2545	5.1607	0.52835	0.686688	5.3815	0.414234	6.68884	0.943301	0.515159	0.478561	0.581083	3.31489	16.5748	1.07769	0.485705	1.05543	1.54741	0.195343	1.29334
XLOC_009013	0.183444	0.0488382	0.284585	0.766235	0.745002	0.104173	1.71385	0.135018	0.12065	0.257362	0.174018	0.120463	0.495049	0.948905	0.244652	0.106854	0.290433	0.107328	0.174247	0.406322	1.03715	0.228125	10.2404	4.21602	0.989318	2.32808	212.451	8.08389	0.828265	5.01722	0.183775	6.68123	5.51653	6.28514	5.7628	0.276212	27.0152	0.756136	6.13585	15.1865	11.6189	27.4069	0.432211	16.0287
XLOC_009349	1.3724	0.440549	0.56022	0.924481	0.573512	2.45835	0.549849	0.64237	0.711838	0.860249	0.966999	0.329425	0.711001	0.853942	1.12069	0.438119	1.71632	1.76961	1.16751	1.7487	0.907045	1.3964	2.47709	3.51193	0	1.11384	0.616167	1.91236	1.68082	0.27936	0.445121	6.58512	1.07507	1.15327	1.59171	1.33802	0.96795	1.29727	1.35106	3.08182	3.43457	1.93473	0.140284	3.28874
XLOC_009350	0.347874	0.295327	0.418499	0.609084	0.310197	0.376218	0.317885	0.121268	0.334922	0.28041	0.357527	0.385658	0.435713	0.267215	0.221732	0.157007	0.517067	0.460379	0.466169	0.424346	0.240989	0.153271	0.694977	0.371815	0.366445	0.606821	0.212013	0.635602	0.113871	0.128165	0.987025	0.224976	0.915978	0.105819	0.252776	0.920784	0.17763	0.315084	0.354192	0.648747	0.582501	0.167433	0.322802	0.576962
XLOC_009033	0.466842	0.389045	0.150002	0.953262	0.120382	0.659439	0.536263	0.567686	0.130027	0.528259	0.560513	0.529829	0.650046	0.796012	0.322201	0.113806	0.151304	0.245799	0.290275	1.08894	0.265232	0.502999	0	0	0	0	0	0	0.163209	0	0	2.05389	0	0.751384	1.79487	0	0	0.745763	0.628746	0.262145	0.686019	0	0.290804	0.322295
XLOC_009363	0.134008	0.430779	0.551676	0.317527	0.245077	0.379594	0.384626	0.332932	0.512409	0.145423	0.265262	0.495081	0.798298	0.376844	0.358974	0.33941	0.255147	0.264621	0.400427	0.299126	0.146805	0.205121	0.229876	0.379977	0	0.32639	0	0.200748	0.153212	0.163722	0.347825	0	0.540049	0.360474	0.861083	0.348517	0	0.357778	0.150819	0.355594	0.538043	0.0645273	0.15942	0
XLOC_009035	0.302787	0.470517	0.502263	0.542067	0.372216	0.343269	0.548137	0.563014	0.543818	0.758519	0.335489	0.547341	0.462632	0.686555	0.588361	0.411879	0.604315	0.298142	0.289091	0.134942	0.2649	0.604434	0.553116	0.227085	0	0	0	0.227949	0.185418	0.293535	0	0.294436	0.645496	0.161572	0.643259	0.156213	0	0	0	0.192236	0.18254	0.0582144	0.0718872	0.079435
XLOC_009065	5.80641	9.05793	6.9587	9.06568	8.33251	7.80235	9.8587	5.59289	6.81832	8.25114	10.6281	7.72567	8.79999	9.49081	6.75139	6.58169	10.3049	20.2061	18.6912	12.0494	8.69736	6.64112	7.13465	14.4151	1.18251	4.81395	1.2543	3.51748	7.236	2.6366	2.82139	1.78231	5.28641	4.40431	9.39933	9.94093	1.69548	2.88926	4.05248	22.4074	7.80285	4.09891	13.674	4.32293
XLOC_009079	3.49922	4.14488	2.69569	4.50233	2.83957	1.8999	3.2958	3.01381	1.83246	3.10019	3.33572	2.78696	3.42478	3.04338	2.63889	3.04624	2.61548	1.7044	3.09432	3.68353	2.34878	3.63087	11.0463	17.4772	4.61378	8.04238	5.96162	11.5331	11.5308	3.4694	5.05661	23.9557	13.3957	4.26347	5.65798	7.55708	4.99479	8.19868	4.83112	7.78299	7.02679	7.8277	0.242303	16.8013
XLOC_009387	22.5609	19.6208	15.5428	25.1943	24.9545	29.3012	18.361	16.129	11.7297	17.1829	20.2809	19.4878	20.0652	15.4376	18.6113	12.4553	21.4264	21.3275	22.266	27.6341	21.8997	20.8539	22.0696	14.4194	0	8.57484	4.74352	22.3097	20.458	2.86752	11.8032	6.23202	8.40772	7.10272	10.8922	9.41049	5.07819	13.3159	14.5284	23.8505	28.4223	14.1183	20.6841	20.1298
XLOC_009445	0.625676	0.859602	1.00097	0.691545	0.940857	1.03429	1.38095	0.856211	0.71489	0.928755	0.947527	0.944567	1.22695	1.41428	0.802424	0.598767	1.43394	1.47574	1.9172	1.52178	1.12767	0.691957	1.43634	2.99605	0.116212	1.15377	1.00135	2.03122	1.46452	0.64573	1.79615	3.02005	2.24889	2.74824	2.27356	1.37213	0.173568	1.56779	1.89998	1.94978	1.97742	1.72841	1.89842	1.74581
XLOC_009145	2.46164	1.89789	2.46473	3.37121	2.10687	2.62264	2.75654	1.80264	2.19	2.43297	2.4325	2.13788	1.56066	2.27672	1.24059	2.32892	2.12394	4.75911	4.16045	3.91412	2.6065	2.56708	3.01437	3.79297	0	1.07803	0.159029	1.95888	1.41955	1.29782	3.3699	2.02503	3.17107	3.25433	3.41288	2.83942	0.73281	1.02414	2.52392	3.74189	2.84267	2.43613	4.45034	3.23343
XLOC_009474	16.7127	20.3655	11.3783	10.7888	11.0093	9.05202	17.5923	9.61102	9.27628	11.9529	10.1456	12.2491	16.8049	11.7779	10.3349	16.7497	18.0583	4.35055	10.3825	13.0848	20.1887	7.68746	24.2307	79.3064	98.8576	89.5787	164.163	37.7549	23.0263	26.9306	56.8151	481.762	95.4715	62.9197	85.8675	29.9028	30.0505	137.301	205.5	13.5184	17.7043	23.3034	3.94054	41.3558
XLOC_009181	1.63246	1.83039	2.24694	23.4431	0.931733	1.68372	2.06789	1.86436	1.8868	3.57189	2.0803	1.86865	2.04542	2.73492	1.70217	2.69018	2.08022	2.40704	1.89885	1.74135	0.620066	0.621258	1.83495	9.47867	0	10.4394	1.50912	1.9407	2.21964	1.10099	0.44358	3.24992	2.58546	0.62234	2.30911	2.64636	0.501482	16.5185	4.17046	2.107	0.850411	1.71208	3.8842	2.44978
XLOC_009185	0.319343	0.27997	0.684569	0.841692	0.404449	0.37101	0.32011	0.197619	0.102463	0.439546	0.151876	0.326126	0.669033	0.323998	0.497969	0.465109	0.663264	1.25988	1.51673	0.571432	0.745813	0.25271	0.569139	0.761796	0	0.777771	0.610076	0.885371	0.242002	0.875797	0.348747	0.0341765	1.26527	0	0.257857	2.92273	0.240319	0.596718	0.775389	0.532745	0.413234	0.445746	2.33444	0.173343
XLOC_009485	5.63176	8.62051	13.7334	11.445	12.7633	6.5016	11.6021	10.9567	14.6171	11.041	14.1046	16.2972	15.0781	9.4401	8.10962	12.1772	12.035	11.3777	15.4998	9.30321	9.42797	5.73358	6.89602	1.98386	6.58387	6.52073	2.30861	0.892885	4.62597	2.35505	2.6128	12.0214	1.84137	2.70783	8.57856	4.28908	1.88586	4.57459	4.91741	2.71769	4.943	3.45256	2.58916	5.18566
XLOC_009198	0.291993	0.727425	0.563734	0.557837	0.743332	0.41246	1.02182	0.40077	0.301157	0.492483	0.772428	0.347955	0.764147	0.830045	0.252133	0.212357	0.572335	1.16821	1.87495	1.20514	0.322525	0.220282	0.897203	4.02542	0	3.70471	7.65112	1.35412	0.87345	6.9378	0.2632	4.4737	1.63463	1.63663	1.95475	1.0549	5.49454	16.2439	2.96726	1.25743	1.4585	0.756258	1.75386	0.905616
XLOC_009199	3.19814	2.81712	3.36283	0.964659	1.64701	2.3191	3.12702	2.18596	0.448866	3.38872	2.36683	2.65286	2.86029	4.84238	1.38491	1.98825	4.40588	5.93202	4.40104	6.02539	2.29228	1.88016	4.04993	13.8003	5.48919	4.38548	7.85144	4.71241	5.89151	10.6392	2.03934	4.33291	6.77251	6.16438	3.85659	13.5375	4.87816	15.1209	2.50544	11.4166	4.90929	3.63767	17.981	4.02157
XLOC_009493	0.7878	0.916305	0.533283	0.253225	0.303839	0.811131	0.99601	0.303413	0.227158	0.371902	0.453791	0.564043	0.540088	0.400552	0.114503	0.521439	0.8136	0.708484	1.3711	1.2805	0.707008	0.382818	1.31196	0.408583	0	0.526443	0	0.694872	1.08848	0.176048	0	3.35518	0.580706	0.193806	0.154318	0.187377	0	0.769425	1.13522	0.990414	0.502841	1.2431	0.597303	1.32044
XLOC_009507	1.86536	4.04917	2.19396	1.75786	3.73813	3.67183	3.42072	1.98505	2.17271	3.06942	3.41491	3.02399	3.5699	1.92117	2.74183	2.10703	3.72446	4.93817	5.51357	4.23694	2.3821	2.09011	1.63175	6.18224	0	2.8339	2.28798	3.02521	2.17187	1.84415	1.71406	1.07905	5.15368	3.21443	3.36775	3.35316	2.34291	2.51873	2.05273	7.93207	3.0057	1.68647	5.66013	1.44456
XLOC_009509	0.267759	0.536753	0.443137	1.18189	0.576066	0.380257	0.587479	0.432104	0.618585	0.253815	0.529176	0.77245	0.566959	1.0643	0.354854	0.469743	0.506729	0.77797	0.635463	0.63776	0.509134	0.312702	0.729313	0.669282	0	0.195156	0.0719698	0.331636	0.687552	0.0786451	0.616559	0.440016	0.0864719	0.519489	0.620464	0.420126	0.218003	0.429666	0.507133	1.18929	0.337762	0.266265	1.03629	0.260793
XLOC_009224	0.247132	0.634674	0.819449	0.59191	0.510859	0.366832	0.325948	0.836464	0.766118	0.217343	0.15545	0.555196	0.59527	0.750804	0.491594	0.120238	0.31739	0.862209	0.706663	0.631092	0.859369	1.11864	0.559795	1.86783	3.01252	0.94902	0.638024	1.02931	0.355209	0.647873	1.01891	2.8855	0.0650661	2.26593	1.64116	1.62848	0.136695	0.868314	0.109031	1.25528	0.694086	0.122177	1.74181	1.3702
XLOC_009233	7.27896	7.85904	7.02192	13.91	7.48663	9.14891	5.16853	9.65467	7.83046	8.28441	5.27237	5.58965	7.81043	7.11851	8.23171	4.54089	6.26519	11.6789	5.70011	6.84993	5.8595	7.78423	9.76127	24.6635	0	20.2896	2.18159	13.5711	5.63524	6.02588	13.4819	14.7334	8.29897	10.4918	9.85231	9.04638	3.31348	9.07648	7.75855	6.89395	2.96663	2.2636	10.4279	7.59758
XLOC_009241	0.201537	0.295959	0.144041	0.394762	0.22981	0.517341	0.179633	0.486006	0.332768	0.202351	0.360254	0.130986	0.286662	0.238703	0.10588	0.114702	0.117348	0.167008	0.727245	0.190333	0.405964	0.212009	0.218441	0.200405	0	0.264176	0.051647	0.110152	0.221829	0.0468292	0.0497437	0	1.16708	0	0.458228	0.56417	0.494256	0.102338	0.148866	0.620428	0.081765	0.0192241	0.182125	0.0487219
XLOC_009544	0.41365	0.259158	0.175037	0.324869	0.307535	0.175347	0.255605	0.234111	0.171244	0.262355	0.291992	0.213505	0.364304	0.141441	0.245387	0.199922	0.18734	0.251188	0.168579	0.211296	0.3565	0.163517	0.392785	0.278142	0	0.0671954	0	0.268178	0.21204	0	0.155151	0.349367	0.123536	0.111319	0.275761	0.107626	0	0.0859335	0.217349	0.284576	0.159858	0.182038	0.103387	0.227739
XLOC_009561	24.5362	52.7832	15.6933	0.185441	58.2577	27.189	74.6564	18.2237	74.4843	125.134	28.6316	42.2233	61.6413	61.9009	24.0018	69.486	44.9675	68.783	68.8667	84.1512	33.2042	19.0011	21.9053	1.83841	0	0.720914	0	1.32826	7.98589	0	1.42676	1.45093	0	2.38859	2.98873	1.86948	0	0.903133	0.380711	5.34335	9.37829	4.03781	0.359527	5.72801
XLOC_009562	0.279209	0.538198	0.324846	0.194038	0.38434	0.528971	0.348257	0.205658	0.226237	0.268808	0.264763	0.149306	0.275334	0.350935	0.21154	0.193067	0.343815	0.414379	0.20045	0.688175	0.456612	0.343582	0.507879	0.415074	0	0.166221	0	0.24581	0.18925	0.213547	0.151418	0.198331	0.181958	0.308027	0.011948	0.113327	0.0253832	0.014893	0.454948	0.0949358	0.25902	0.448456	0.104186	0.0659719
XLOC_009575	6.78166	4.07849	2.55486	3.94785	3.11482	4.79559	4.30554	2.94126	2.28344	3.09964	3.14673	2.1449	2.46344	2.93452	3.4826	3.11332	4.69814	3.53472	2.67895	3.98622	2.45677	2.32424	4.55778	2.07516	0	6.17023	0.682662	4.03979	3.61955	2.06339	2.63017	1.4488	5.2181	4.7702	0.90435	3.29426	0.762601	2.02908	0.950386	6.01434	3.39522	2.23998	1.58223	3.28054
XLOC_009299	0.223181	0.902143	0.828377	0.542255	0.448996	0.68591	1.07935	0.461371	0.262528	0.477681	0.517653	0.387503	0.641424	0.192661	0.507597	0.388538	0.806634	1.37142	1.10741	1.23192	0.269113	0.115852	0.729367	1.2035	3.40445	1.2521	0.264142	2.39159	0.60699	2.69773	0.309003	0.863878	2.82503	1.07899	0.993692	1.46009	0.660093	2.32088	1.14749	2.51107	0.559389	0.43081	1.13754	0.770733
XLOC_009301	1.3665	10.0201	17.1473	2.54603	15.3738	10.4157	7.11786	25.6605	8.18493	9.90917	13.9178	16.0795	17.4246	21.0386	31.3057	24.9482	12.1552	24.1401	6.94364	14.0168	10.9524	27.1545	1.17244	34.0074	2.02102	5.70917	3.05319	3.67734	1.48262	2.46323	4.39997	2.40552	1.33468	5.46703	23.4448	4.69854	3.07258	1.88717	1.10812	24.9156	3.97691	1.52788	20.2627	1.98678
XLOC_009302	1.5061	5.55311	3.77586	1.27004	7.92342	4.09001	3.97147	4.16312	2.6508	6.08519	3.92416	3.82724	4.13273	12.7212	6.31795	3.26444	5.52478	4.39125	9.81609	6.57615	4.6694	9.28886	1.147	15.6921	0	2.58433	2.69106	2.21657	0.575588	0.305022	1.62003	1.07085	0	1.00737	2.94109	3.24651	0.986405	0.166639	0.280983	6.049	4.2231	0.845076	9.84042	1.23572
XLOC_009303	1.06223	2.04588	1.13096	0.127885	2.4721	0.677779	1.00928	0.919642	0.652231	2.44726	0.378118	0.769065	0.701832	4.12349	1.01223	0.667743	1.76953	0.67776	1.96167	1.00397	1.56515	2.55814	0.484171	4.63789	0	0.254287	0.140669	0.362028	0.122585	0	0	0	0	0	0.670859	0.950339	0	0.13937	0	0.728041	0.534287	0.101905	1.50953	0.138965
XLOC_009344	2.55693	7.4284	2.44218	5.41379	3.77186	3.11194	4.11883	3.31307	2.95636	7.2589	8.6559	7.41528	6.84436	6.044	5.29087	2.29368	10.8781	4.62362	6.99855	8.26358	5.18671	0.778698	7.14343	0.480742	0	9.16666	3.75026	13.8011	2.3316	10.8379	0.503314	13.105	6.30189	6.17626	4.49276	0.940148	7.34754	15.968	20.4589	6.5581	7.2509	3.22486	0	2.86028
XLOC_009990	4.95735	8.61622	2.96851	5.61087	6.58166	4.01449	12.4779	3.57181	2.88751	3.99504	4.49838	4.10353	5.97042	5.34972	4.07853	6.94352	7.96405	18.0983	17.7191	18.6331	4.20299	9.16607	4.72672	4.86813	2.05621	4.19354	3.25172	1.49926	6.75683	0.35958	1.14588	1.83949	3.75598	2.37511	15.1294	5.85563	2.39213	1.84658	3.37867	14.5306	3.75647	6.13335	15.8718	2.57376
XLOC_010017	0.283586	0.29949	0.214528	0.285458	0.136033	0.217805	0.482776	0.139582	0.15158	0.242474	0.193541	0.236929	0.359736	0.462015	0.242158	0.266334	0.343801	0.350795	0.386795	0.494638	0.209641	0.323391	0.313365	0.785436	0	0.18821	0	0.306208	0.500332	0	0.173995	2.48589	0.463158	0.626776	0.412908	0.248817	0.53456	0.192922	0.517124	0.712571	0.640987	1.36255	0.43513	0.458349
XLOC_010020	0.73839	0.365446	0.264845	0.521129	0.329888	1.40198	0.45848	0.245582	0.380858	0.250952	0.467	0.262901	0.415573	0.167178	0.316477	0.374622	0.303021	0.976999	0.683574	0.899746	0.595459	0.342307	0.223833	0.872069	0	0.122897	0	0.458019	0.288049	0.0352268	0.243225	0.247344	0.232395	0.15512	0.648452	0.387435	0.0325484	0.15396	0.243379	0.409131	0.49241	0.345991	0.974268	0.169114
XLOC_009681	0.695087	1.07762	0.699039	1.5642	0.650489	0.442936	0.544118	0.573741	1.11136	0.656609	1.11795	0.726697	1.14466	0.874388	1.09684	0.950142	0.839758	0.302243	0.965341	0.87366	0.441916	0.637709	0.623003	1.29426	0	0.88939	0	0.511624	0.546292	0.111533	0.296187	0.895002	0.490532	0.491133	1.41761	0.652908	0.0515264	0.48746	0.205486	0.436512	1.40534	0.205423	0.449973	0.232606
XLOC_009695	0.192294	0.404946	0.517856	1.31146	0.217489	0.715867	0.42268	0.816873	0.760723	0.346241	0.535652	0.402707	0.240527	0.426167	0.266273	1.00279	0.417353	0.360942	0.886335	0.240019	0.865677	0.394107	1.32321	0.309361	0	0.472335	0.0230809	1.09973	0.649832	0.041858	0.854267	0.475316	0.440189	0.964319	0.767839	0.914442	0.0193377	0.688583	0.0385592	0.387706	0.850369	0.785688	0.365755	0.424504
XLOC_010043	0.779464	0.833492	0.939312	0.181793	0.789283	0.233516	0.810046	1.17139	1.07077	0.648667	0.691902	0.774952	2.04253	1.16445	0.603019	2.04882	0.379839	0.383044	0.436546	0.25623	0.917671	0.624103	0.123236	0.0243539	0	0.125516	0	0.0107102	0.173306	0.0314804	0.0668794	0.157885	0.0692267	0.0693117	0.0275947	0.301557	0	0	0	0	0.124651	0.168864	0.0159936	0.0176255
XLOC_009723	8.83716	6.80488	10.5331	5.41149	10.2455	11.4665	8.98176	4.48229	6.93386	6.71336	14.8754	10.6402	7.53853	9.43227	7.86655	12.4534	13.1872	24.5809	16.6331	14.8204	11.0077	6.31894	6.95143	4.97618	5.95099	4.91962	5.39543	5.02732	7.05594	7.15973	2.51457	5.02432	4.94429	5.27777	9.64607	8.59783	10.2133	8.35972	5.86809	9.19671	4.7651	8.49421	17.6573	3.96251
XLOC_009738	1.31401	2.56063	2.03524	2.97519	3.61599	1.54565	1.84639	1.55802	1.87632	3.06674	2.00079	1.71222	3.11191	2.68011	2.18475	2.0658	2.06482	7.15678	5.28941	2.72135	2.42691	1.72553	1.13872	7.23711	0	1.6954	1.87576	1.98748	0.731726	4.25221	1.50562	1.42175	4.05201	2.80868	6.21225	3.92241	2.09541	1.5487	2.87253	2.48874	1.63773	0.960282	10.8284	0.877107
XLOC_010102	7.33368	3.05381	2.66226	2.8355	3.3325	15.2617	6.04545	2.38214	3.62938	3.72759	3.3991	2.84242	3.56345	4.65597	2.68682	3.67417	3.06706	9.76713	3.94302	6.91118	6.35947	4.06507	1.95306	1.93853	5.07767	4.44769	0.805662	1.62208	2.53831	0.730559	1.87213	1.67208	0.889534	2.11125	3.09696	0.790999	1.42266	1.03631	0.684834	0.939117	1.2615	1.61349	2.01869	1.71034
XLOC_009869	0.421905	0.595034	0.417576	0.12931	0.317115	0.607696	0.649232	0.292609	0.133019	0.269767	0.248735	0.306163	0.722971	0.5696	0.456552	0.313745	0.456515	0.90269	1.04103	0.35347	0.461297	0.179574	0.350033	3.9604	0	0.181523	0.803299	0.725492	1.16855	0.182101	0.88745	2.74386	0.80403	1.70914	0.718587	1.59398	1.68256	3.16196	1.76362	1.37263	0.605578	0.331524	0.6361	0.281486
XLOC_010202	13.9435	19.8794	14.6448	12.3923	16.6014	19.2745	22.9446	12.2417	14.2564	16.7615	18.4839	14.8454	19.029	21.3566	13.2438	15.0017	17.2402	30.9227	29.9082	30.1668	16.8852	18.0214	17.4402	33.3594	11.7145	26.9027	23.0725	21.5452	16.926	17.3209	22.7914	28.4828	27.4752	27.2683	38.4225	22.9374	18.8753	25.3676	30.1976	27.822	14.699	28.9412	52.1717	19.4561
XLOC_010203	0.777101	1.13101	1.13222	0.58347	0.685896	0.250058	1.27209	0.499376	0.336435	0.403946	0.559497	0.631253	0.819079	0.960685	0.565367	0.79214	0.96419	0.838292	0.464809	1.026	0.309876	0.323828	0.673869	1.47592	0	1.03727	0.191269	1.05531	1.06542	0	0.552693	1.91366	0.762789	1.14559	1.82435	0.738392	0.3205	1.32652	4.15397	1.50232	0.850441	0.953461	0.841434	0.744031
XLOC_009900	0.275785	0.632927	0.459736	0.245281	0.631914	0.188428	0.392729	0.499283	0.39586	0.337703	0.331407	0.443197	0.401389	0.418982	0.450129	0.417883	0.461317	0.191585	0.43021	0.243043	0.369949	0.512872	0.409744	1.21477	0	0.252448	0.558607	0.329078	0.481547	0.531854	0.564955	0.609698	0.389856	0.390335	0.466206	0.188694	0.32761	0.581122	0.723242	0.399508	0.625984	0.303682	0.464087	0.213062
XLOC_010212	0.996568	2.65183	1.59055	1.68533	2.05763	2.58079	1.34233	1.25821	0.486026	1.3921	2.16275	1.6608	1.5526	2.17564	0.63641	1.42774	2.25095	2.76384	3.96337	2.40684	2.10518	0.935448	1.48223	4.84368	0	2.74455	1.61075	1.38411	1.56353	1.07358	0.0730539	1.86748	2.65867	2.15553	3.59354	5.86775	0.423526	4.20478	1.43787	3.02973	2.0702	1.16617	2.0262	1.61905
XLOC_010219	17.2063	28.0684	26.537	18.0105	34.2684	32.886	27.1637	35.5859	16.0507	28.3381	24.9995	33.0609	32.1457	31.59	29.5915	20.7959	29.8541	31.128	33.8781	32.5295	22.0238	39.9334	38.6675	103.551	123.057	109.783	82.0662	71.5225	48.3522	77.6861	131.211	88.1561	106.429	82.1108	135.93	106.369	87.5669	102.235	72.1583	44.1086	52.5032	35.1156	69.7252	65.7073
XLOC_009913	0.396881	0.261397	0.316575	0.130098	0.17328	0.627462	0.186466	0.244819	0.158572	0.228058	0.162692	0.206936	0.255431	0.505038	0.260608	0.193555	0.215849	0.411915	0.330276	0.48615	0.525136	0.404606	0.513479	0.39309	0	0.202592	0.0373574	0.207042	0.11634	0.0338745	0.179914	0.203871	0.297966	0.26104	0.296933	0.180272	0.125196	0.0370125	0.218434	0.106642	0.20839	0.237425	0.0859867	0.05686
XLOC_009926	0.641381	0.657101	1.33207	2.86429	0.482766	0.877966	1.31432	1.1078	1.40216	0.558215	1.26234	1.23547	1.05546	0.734033	0.998155	1.00679	0.397933	1.07303	2.61984	1.05971	1.9102	0.544782	2.03222	0.246647	0	0.815544	0.0708817	0.473288	2.60888	0.343853	3.25329	0.496405	7.08829	3.51312	3.21788	0.21315	1.78057	2.37138	0.296045	2.93776	4.64311	2.02734	2.29138	3.63572
XLOC_010236	10.6985	11.9797	10.4656	12.3578	15.2531	7.05847	16.4598	14.2501	6.78045	10.8719	11.2674	12.9029	13.7932	11.2257	12.4027	9.3093	13.4884	11.8816	13.028	12.0222	9.56556	11.9296	7.88944	27.1969	1.79314	9.89793	6.41683	11.1369	9.40099	4.40749	12.8611	9.12162	22.0278	15.074	10.4146	14.4442	3.99189	9.2001	17.4762	21.929	15.3965	10.0317	25.6563	12.9123
XLOC_009944	0.865907	0.164747	1.69512	0.163432	0.931219	1.0406	1.39055	1.32677	0.688269	0.901046	1.35692	1.36872	2.49311	0.185345	0.315919	1.79163	0.990843	1.44913	2.01903	1.96352	1.64808	1.2995	1.46779	0.0943807	2.79063	0.121606	2.95753	1.07821	0.348478	2.23768	2.82245	1.21324	2.02267	1.1858	1.24994	0.764646	0	3.14903	0.724877	0.0227255	0.982137	2.37788	1.45875	2.69177
XLOC_010255	0.113806	0.81386	0.430852	0.375114	0.667673	0.403314	0.281498	0.694797	1.09909	0.750346	0.990522	0.394965	0.623741	0.972028	0.586077	0.453347	1.00923	0.223779	0.40713	0.253349	0.74602	0.39392	0.0649059	0.10621	0	0.273694	0.454215	0	0.174658	0	0.291668	0.413132	0.452858	0	0	0.146124	0	0.900043	0.12647	0.540968	0	0	0	0.223631
XLOC_010256	12.8756	15.7032	16.2994	3.80513	13.7497	10.4534	12.9976	11.3819	25.1525	14.2673	19.3185	17.3159	18.1036	10.2723	13.1396	17.4137	12.0897	12.03	14.1226	8.53716	9.45117	11.1543	6.33132	1.48325	25.5819	21.0221	3.87642	2.36159	8.5988	0.319547	4.07322	10.5774	1.75674	3.86957	7.56282	4.08133	2.06675	3.49148	2.3549	3.96305	2.53862	1.18717	0.147023	5.04679
XLOC_010263	1.07119	0.757716	0.668011	0.249315	1.18386	0.660699	1.14261	0.215124	0.300171	0.889344	1.23328	0.728527	0.723477	0.475762	0.814559	1.02327	1.1522	1.13928	0.350296	1.56276	2.76434	1.02106	0.398255	0.0898489	0	0.17769	0.0453674	0.866327	0.643912	0.761545	0.143847	8.81545	0.157854	0.246298	0.221587	0.0962652	0.0633503	0.157606	5.88847	0.303618	2.06234	3.43407	0.0827532	0.151823
XLOC_009969	0.400623	0.306581	0.209974	0.149552	0.260515	0.332352	0.284798	0.182416	0.168204	0.158113	0.212315	0.178442	0.341448	0.218567	0.188899	0.128131	0.251409	0.385489	0.332572	0.455248	0.256847	0.170598	0.390655	0.396093	0	0.16011	0.0664284	0.511014	0.347675	0.0602352	0.138632	0.39273	0.441532	0.375763	0.501602	0.117538	0.0278277	0.318106	0.32368	0.313401	0.576179	0.79275	0.215631	0.638951
XLOC_010534	0.374855	0.286728	0.389314	0.396135	1.0407	0.848843	0.428576	0.73829	1.37463	0.814717	1.00969	0.784339	0.965474	0.447449	0.477642	0.920472	0.961379	0.519895	2.24441	1.00625	0.905398	1.20026	0.515448	3.43685	2.11701	1.29157	7.55311	1.36736	2.16025	0	0.786507	1.67107	1.83175	2.64911	4.21871	3.15229	1.19722	0.606761	0	4.59316	4.99797	3.9799	4.64991	0.395405
XLOC_010548	3.23486	5.65754	3.86713	3.42623	6.08856	1.95806	2.65617	4.22183	4.64051	5.65655	3.3288	3.67747	4.08221	2.99974	5.2182	6.43157	5.55145	4.13338	5.45674	2.4241	2.0997	7.14141	2.97989	5.21953	0	5.38013	0.744058	2.81451	3.07251	2.02407	2.86672	8.79787	3.70917	6.6847	4.73129	2.87243	0.623391	6.6347	4.35062	5.18743	4.5287	5.30672	1.72627	3.18871
XLOC_010556	0.521207	1.53491	2.31949	0.362249	1.26161	0.665759	4.93938	1.97518	1.37793	1.62667	1.52014	0.783242	2.02308	3.77168	0.948328	0.956221	3.02052	3.56317	0.793392	2.59954	1.21322	1.22194	2.68566	8.91067	0	4.1411	0.660884	1.68438	1.03186	1.16869	1.32673	1.24707	0.84207	0.725058	1.9254	0.574328	0.185605	1.62596	0.908723	2.91334	0.902997	0.906564	0.171117	1.92205
XLOC_010579	0.206747	0.614771	0.624158	0.531025	0.586933	0.251768	0.494939	0.219368	0.215396	0.289332	0.537019	0.685115	0.586792	0.596969	0.414134	0.260329	0.684636	0.315868	0.525333	0.718545	0.352742	0.483914	0.802473	1.33677	0	2.06685	0.228672	1.93929	2.42715	0.414706	0.0734194	3.53582	0.987951	1.4457	0.48469	0.66209	0	1.88801	2.10112	0.493007	0.894812	0.985749	0.416588	2.4511
XLOC_010588	0.477187	1.09854	1.405	1.13092	1.49565	1.22732	2.49	1.73076	1.19367	0.757377	1.50333	1.22524	1.2762	2.21264	1.12521	0.82002	1.44323	2.05867	1.96027	2.21483	1.02966	1.26669	5.45486	9.20335	3.2362	18.6817	6.83615	6.61013	5.42298	8.23417	0.37716	2.45784	4.20618	12.8492	3.3799	0.565395	7.65621	23.3291	9.30167	8.45114	6.50651	3.8123	1.32919	5.76858
XLOC_010376	7.96317	7.57796	5.27978	9.17093	4.93903	6.5019	6.86168	3.58503	5.86422	5.89496	8.73494	5.18389	8.37719	6.13862	3.89588	4.56658	7.81344	9.77334	5.97902	14.4955	6.308	4.28728	10.9961	4.13938	0	3.49744	1.72758	8.64956	19.2107	1.52179	3.21067	12.5885	2.47239	4.93229	7.22849	2.03449	1.5867	7.68075	9.11059	3.00582	4.66662	15.8328	2.42208	18.186
XLOC_010592	0.577846	0.84885	0.405911	0.572115	0.232501	0.387409	0.521172	0.319362	0.278815	0.34644	0.475296	0.322511	0.428454	0.479755	0.1502	0.224979	0.571739	0.349137	0.216572	1.10713	0.167633	0.182322	1.36442	0.405882	0	0.750484	0.22864	1.44927	1.63489	0.0880492	4.60771e-07	2.83943	0.922277	0.831323	0.403457	0.434954	0.205695	0.754628	1.16035	0.48905	0.373163	3.80939	0.270479	1.80428
XLOC_010622	1.67126	1.5085	1.12679	1.21632	1.1839	1.22719	0.917158	0.939836	0.861424	1.33391	1.23685	1.11486	1.3347	0.870024	1.2854	1.04806	1.23655	0.870036	1.08173	1.10479	1.57452	0.902483	1.46264	2.56893	0.179563	1.49457	0.406898	1.299	1.83755	0.188406	1.04236	2.92139	1.70904	1.65065	1.90612	0.919101	0.239362	1.1408	3.2976	1.17626	0.954584	3.66175	0.433874	1.30958
XLOC_010445	0.435754	0.455496	0.544644	0.510168	0.518236	0.728441	0.73755	0.241678	0.656529	1.00503	0.596231	0.404431	1.21896	0.660383	0.443537	0.266305	0.581253	0.549871	0.615694	1.25739	0.253299	0.359858	0.562671	1.24456	0	1.32189	0.0758547	0.771103	1.38146	0.214436	0.985385	0.703258	1.7953	0.84273	0.808676	0.666714	0.474571	0.5908	0.596199	1.84108	0.778681	2.19225	0.744409	0.250776
XLOC_010698	0.931837	1.1427	1.03696	0.550953	0.899991	1.29438	1.57198	0.616341	0.580506	0.594217	0.852665	0.762631	1.04589	0.736359	0.837236	0.657065	0.706862	1.52608	0.976586	1.12906	1.14361	0.969003	1.02204	1.4652	0.794879	1.09954	0.317478	3.7817	2.18857	0.239956	1.36575	2.9283	0.894428	0.633946	1.4382	0.70938	0.53212	2.56565	1.24849	1.25025	1.00135	2.70941	1.72843	2.0407
XLOC_010477	0.16992	0.250453	0.341353	0.180256	0.305179	0.106869	0.286817	0.567005	0.314656	0.109354	0.250554	0.329241	0.211547	0.145223	0.377173	0.19623	0.236429	0.202841	0.178859	0.125067	0.358797	0.337461	0.156262	0.69351	0	1.13617	0	0.79632	0.467436	0	0.278684	0.8516	1.25333	0.555209	0.306628	0.753778	0.302193	0.0955474	0.332701	0.535963	0.29452	0.676683	0.380977	0.197177
XLOC_010706	0.328214	0.337318	1.01616	0.781577	0.643447	0.814834	0.51127	1.04031	0.790017	0.52205	0.755592	0.59364	0.877195	0.988161	0.89789	0.349371	0.767698	1.01483	0.842798	0.807065	0.918956	0.722613	0.805746	5.02005	0	3.49097	0.382014	3.13039	2.55025	0.359597	3.42341	12.1243	3.54472	1.17309	3.56941	2.8581	1.51003	3.27534	0.283105	3.08988	5.56979	2.3668	2.66613	1.29994
XLOC_010709	6.87849	4.45359	5.02006	1.52479	4.77836	9.41919	5.68041	4.3161	2.55055	5.04128	5.33777	4.99104	4.88781	5.13958	4.60022	3.29783	6.05763	9.85924	9.00487	6.52913	7.8952	7.46575	6.66653	22.7102	8.56149	5.1167	8.60947	10.2136	14.2487	1.71108	4.43034	5.95352	4.0567	9.59497	6.04638	6.88639	4.64413	4.67396	2.01954	6.15015	7.40833	5.10317	9.84938	9.38816
XLOC_010734	0.41627	0.489313	0.571984	0.741188	0.402926	0.549029	0.477646	0.193756	0.36435	0.60758	0.6247	0.624497	0.730337	0.666181	0.570465	0.215547	0.67929	1.34984	0.987211	1.63273	1.03362	0.649766	1.62001	2.30385	0	4.48324	0.549675	0.798147	2.91227	0.119703	0.325668	2.99963	0.297503	1.64752	0.716589	0.916116	0.591368	1.8893	1.38092	1.58723	2.91003	3.2886	0.225893	2.3758
XLOC_010514	0.324387	0.337069	0.338772	0.196697	0.301624	0.494986	0.367366	0.216619	0.201014	0.259414	0.424183	0.230204	0.280953	0.304776	0.220762	0.158258	0.312703	0.59629	0.408323	0.621462	0.195915	0.346079	0.348858	0.302928	0	0.390866	0.0785834	0.361332	0.102844	0.142516	0.452568	0.249853	0.429605	0.274561	0.0624615	0.340713	0.415532	0.0778579	0.246158	0.32447	0.380353	0.35679	0.181572	0.183514
XLOC_010754	3.33898	1.19462	0.561768	1.14974	0.422868	1.95786	0.973983	0.509341	0.603519	0.416255	0.709585	0.449792	0.586626	0.710072	0.84934	0.443997	0.787004	1.24265	0.642037	0.876443	1.83862	0.68954	0.634086	0.343161	0	0.325345	0.126851	0.802249	0.700144	0.105722	0.314065	0.58418	1.04875	0.458754	0.21837	0.231039	0.0340513	0.369706	0.68431	1.16828	1.48144	1.14039	0.601202	0.650642
XLOC_010967	3.11045	1.04957	0.674957	1.29931	0.544919	2.30801	0.826338	0.459176	0.935058	0.46815	1.03627	0.581487	0.633869	0.678735	0.949986	0.430662	0.809361	1.04552	0.784578	1.05974	1.88218	0.81772	0.701938	0.527007	0	0.341728	0.079144	0.655732	0.756459	6.01949e-08	0.429237	0.647347	1.21953	0.278645	0.514689	0.180303	0.0433863	0.28275	1.10406	1.09504	1.37763	1.32979	0.612626	0.714975
XLOC_010777	2.25875	1.61244	1.56846	0.62396	2.03572	1.37579	2.41106	0.555906	0.513451	0.692206	2.84623	1.38495	1.55768	1.03483	3.15684	0.745739	0.98614	3.47549	1.22468	5.36234	0.370369	1.47574	3.28451	0	0	0	0	0.420376	0	0	0	1.96179	0	0	0	0	0	0	0	0	0	0.325964	0	0
XLOC_010791	0.829943	0.878048	0.61273	1.3877	0.913308	1.0881	0.907202	0.407093	0.63595	0.644379	0.846073	0.72309	0.801173	0.56567	0.621415	0.788062	0.788104	0.948233	0.916263	1.05859	0.862378	0.66264	0.934116	0.795132	0	0.424791	0.193521	1.0717	0.702104	0.551506	0.932003	0.729216	0.799335	0.524345	1.62609	0.640361	0.347436	0.547813	1.63959	1.44627	0.697153	2.06285	1.00812	0.731146
XLOC_010998	0.967868	1.62004	0.925182	0.380838	1.39012	0.960961	1.60355	1.3342	0.754325	1.59734	1.33942	1.95745	1.60798	1.31278	1.45756	0.667275	1.77296	2.37061	1.78552	2.63344	1.52989	0.747663	0.385544	0.894121	0	0	0.127459	2.72263	0.0747081	0.231152	0.122769	1.04338	0.127078	0.763406	6.58517	0.615069	0	0.378848	1.17114	1.62935	0.389726	0.417296	0	0
XLOC_010820	1659.82	426.83	629.206	1322.08	950.769	358.926	596.434	643.601	665.958	477.197	810.118	855.632	1268.58	1130.79	1633.58	645.53	614.25	780.144	1095.47	996.478	699.439	1858.59	3698.63	425.117	1138.44	361.336	7290.77	910.301	793.834	938.013	1555.66	2325.41	761.789	465.613	1086.91	4192.9	410.274	249.716	1564.21	1565.91	2103.88	3780.1	5121.23	2855.51
XLOC_011031	3.2478	2.05029	2.18692	0.869586	2.76938	2.09376	3.77642	1.20611	7.46261	1.02883	3.78695	4.37731	5.00166	2.89052	2.08704	3.46349	2.3851	2.52821	3.71713	2.78944	0.675955	2.92482	1.38693	2.06016	0	8.8481	4.89468	2.91525	1.61502	3.55068	0.942916	0.890394	0.976011	4.88604	4.66862	0.944794	2.46053	1.9398	4.08856	3.34957	0.286889	0.594742	1.48845	2.06307
XLOC_011034	39.9791	31.568	40.0062	43.2097	44.4745	47.0715	41.5018	59.3709	44.576	40.3773	37.6867	44.471	32.8674	50.238	45.3824	45.9985	34.6854	60.4858	47.4364	40.5217	38.473	67.3756	46.5972	111.134	8.69277	35.9115	7.54402	43.2169	41.1313	14.7455	120.784	40.1027	75.7161	66.9396	70.7566	86.2383	11.5175	35.0465	66.7966	68.0555	59.1356	30.0587	73.4275	54.3686
XLOC_011036	0.682393	0.719522	0.510149	0.182531	0.805371	1.0904	0.548554	0.440177	0.202095	0.654336	0.852904	0.566372	0.903765	0.786011	0.582931	0.574547	0.7406	1.00966	1.09395	1.3483	0.692836	0.655243	1.34647	0.629477	0.273088	0.636698	0.492234	1.44571	0.467092	0.207098	1.18531	1.09471	1.37901	0.605105	1.00723	1.26612	0.471385	0.845531	1.15262	1.36004	0.806119	1.36395	1.3524	1.25459
XLOC_011064	1.109	2.14748	1.65327	1.16951	2.09421	1.34631	1.77939	1.49443	1.22044	1.41127	1.86895	1.69381	2.31005	2.35486	1.79843	0.892658	2.02649	2.62293	2.67186	2.86973	1.75624	2.57268	1.84168	4.25956	0	4.47904	1.83425	2.40813	1.63626	2.00077	0.874963	0.548519	2.62756	0.939874	2.36086	2.14957	1.11912	1.88664	0.703714	5.29302	2.21392	2.7153	2.82645	1.22201
XLOC_010870	1.991	0.919129	2.22638	1.06861	2.46905	3.6629	2.62023	0.429582	3.25247	0.642101	1.20363	0.554198	1.11276	2.35656	2.63532	0.526988	2.89492	2.13527	1.20686	1.62979	3.01005	0.776182	1.1116	0.716333	0	0.434337	1.41159	1.63711	1.01293	0.653611	1.04144	0.0546347	0.479106	0.659579	2.57821	2.05803	1.66077	0.297566	1.10385	1.13322	0.544672	0.724839	1.56631	0.303026
XLOC_010891	0.186756	0.344619	0.361915	0.207004	0.445847	1.16156	0.3729	0.30787	0.252766	0.169029	0.448836	0.566064	0.556014	0.51857	0.349229	0.220977	0.25037	1.00451	1.0959	0.793814	0.25462	0.562758	0.333393	0.423251	0	0	0	0.275101	0.252947	0	0.20501	0.295882	0.547983	0.212942	0.990247	0.0671182	0	0	0	0.206961	0.266942	0.609942	0.303519	0.11815
XLOC_011104	0.712019	0.310315	0.166601	0.17174	0.109741	0.341595	0.43198	0.161702	0.271538	0.402595	0.381586	0.212141	0.368861	0.418707	0.148994	0.221521	0.690978	0.235048	0.381307	0.222119	0.381017	0.170449	1.24063	0.265755	0	0.378499	0.209384	0.563218	0.475717	0.0949266	0.10084	0.809912	0.521896	0.104502	0.503088	0	0.263137	0.850951	0.699599	0.606203	0.715659	1.57662	0.0473122	0.299524
XLOC_011110	0.966138	1.15774	1.24694	1.21614	1.16296	1.55697	0.765916	1.27244	0.823906	2.01748	1.09895	0.744878	1.24763	2.25369	0.549307	2.68088	1.89475	4.28341	3.02102	1.49337	1.38636	1.12587	0.160335	0	0	0.369604	0	0.0983092	0.201698	0	0	0	0	0.408201	0.32503	0.789322	0	0	0	0.377581	0.548117	0.270847	2.01442	0.185943
XLOC_011117	1.29827	1.82615	1.27982	3.38847	1.38793	2.87103	2.59286	2.01395	1.19546	2.46382	1.75285	1.21446	1.78194	1.24288	2.05735	0.870657	2.22476	2.96991	4.17845	2.86503	2.70975	1.44934	1.54721	1.59302	0	1.58535	0	0.278108	1.15951	0.541124	1.20718	0.347481	0.78599	0.723454	2.67741	7.88061	0.0220739	0.193208	0.0220076	0.382223	0.790831	0.148441	2.44875	1.03862
XLOC_011138	0.878697	0.806583	0.575641	0.463108	0.621179	0.64065	0.935753	0.456659	0.486286	0.614572	0.770929	0.482261	0.76767	0.805084	0.640751	0.844408	0.835101	1.06479	0.924398	0.814456	1.14758	0.776986	0.639184	0.228316	1.68764	0.245147	0.298348	1.06023	0.306251	1.18051	0.731488	0.37004	0.594913	0.243672	0.84077	0.732944	0.840786	0.456826	0.407801	0.687359	0.770997	0.325486	1.01422	0.60703
XLOC_010945	0.500176	0.678962	1.03907	1.42448	0.879291	0.770513	1.21143	0.954803	0.627905	0.939867	0.840263	0.861459	0.813992	1.86424	1.02857	0.965525	1.53406	2.05932	2.09722	1.88639	0.880967	1.2742	0.541173	0.560862	0	0.819001	0.266508	0.989464	0.443289	3.09326	0.410723	1.06657	1.7537	1.01094	1.48283	2.00626	1.7863	0.792142	1.29117	2.29578	2.08693	0.654422	1.34361	0.754173
XLOC_010952	3.97806	7.88247	6.75872	18.5847	9.55432	6.01564	7.01892	3.6986	5.0467	8.0722	7.8995	4.91781	7.73689	5.29788	5.90504	8.95498	7.03712	14.813	12.8997	9.54409	5.35639	5.87353	8.44696	11.384	14.2323	51.6486	74.3456	6.75171	5.86203	56.2163	2.87727	34.1884	10.4425	19.3753	18.9468	14.125	33.092	21.5245	30.3856	13.4734	13.985	18.2301	17.1499	13.2647
XLOC_011160	3.2407	0.939168	0.817342	0.71949	1.76305	2.74244	2.26904	1.72121	0.623469	1.01815	1.65036	1.34621	1.3126	1.26157	1.17011	0.891373	1.38055	4.99497	1.41574	2.20933	2.59881	2.79714	3.90971	1.59969	0	0	0	5.19882	5.13825	0.344634	1.09825	1.03707	1.51573	3.79397	0.906285	0.366812	0	3.01247	0.634946	5.93952	3.09246	2.28495	5.03296	4.87726
XLOC_011184	5.20651	1.68288	1.32842	1.85319	1.3963	4.47956	2.04639	0.750269	1.52955	1.38654	1.58798	1.11555	1.12293	1.32649	1.26871	0.736412	1.5165	1.92219	1.21786	2.77205	3.03359	1.43056	0.931352	0.375592	0	1.06466	0.214167	0.972094	0.604421	0.485499	0.206286	0.0973977	0.533816	1.60341	0.340458	1.44688	0	2.22799	0.447237	0.128966	1.73522	5.76285	0.193444	0.427146
XLOC_011185	2.83846	1.19621	0.785812	1.26392	0.889845	2.59831	1.0957	0.607954	0.908394	0.820656	1.01334	0.678025	0.897447	0.780275	1.028	0.749595	0.803557	1.23646	0.77432	1.54926	3.02037	1.21344	0.555198	0.117744	0	0.19508	0.0720139	0.350926	0.339627	0.108732	0.0462664	0.305588	0.167346	0.814397	0.17172	1.1579	0.060335	0.950794	0.180461	0.235778	1.17486	4.17263	0.0998234	0.232107
XLOC_011193	3.88343	1.60235	1.27978	1.18736	0.880118	4.43651	3.22138	0.294056	1.06223	1.08515	1.6787	2.02489	1.22406	1.95035	2.41453	0.691998	2.28216	1.1981	2.22425	6.73113	4.92252	2.03405	3.12979	0.216716	0	0	0	1.79796	1.00649	0	0.8927	1.12397	0.616021	0.925165	0.491109	0	0	0.306082	1.03222	4.78715	3.24233	9.92349	0.653244	0
XLOC_011201	0.196796	0.994776	0.263114	0.887488	0.547145	0.680295	0.900831	0.443858	0.388569	0.393943	0.844599	0.21207	0.82253	1.09803	0.667936	0.250829	1.52261	0.811072	1.06848	1.17198	0.684963	0.348851	0.194742	0.819135	0	0.468927	4.37561	0.236883	0.872651	0.235221	0.12493	2.49459	1.86655	1.63902	0.721656	2.51697	0.929754	1.37544	2.29954	1.61088	0.65832	1.30106	0.814696	0.232612
XLOC_011413	0.914247	1.06206	1.5509	0.350386	0.919765	0.990358	3.90322	0.471161	0.996921	1.12002	0.853996	1.08382	1.40615	4.05255	0.828356	0.986872	2.65992	2.8096	2.33812	0.591581	1.36659	1.25494	0.843329	0.99992	24.9926	1.57575	1.05636	1.49033	2.19932	0.465851	1.07964	1.02461	3.10809	1.57293	1.68682	4.67259	0.570881	1.00862	0.492924	2.7272	0.56044	0.373785	0.251981	1.17043
XLOC_011430	0.7542	0.514563	0.703996	1.20564	0.646509	0.866762	0.800307	0.364231	0.551483	0.546768	0.660542	0.546484	0.430466	0.941222	0.388108	0.672333	0.622968	0.58641	0.868375	0.842864	0.401686	0.773327	0.524074	0.761273	0.547108	0.176482	0.136148	0.354014	0.566638	0.802469	0.833977	0.339613	0.664094	0.613953	0.953743	0.721447	0.3527	0.468143	0.89987	0.609737	0.334169	0.321122	1.03806	0.528243
XLOC_011219	3.09848	5.39511	3.12314	4.03138	2.95088	4.93104	4.69069	2.66447	1.96528	3.61562	3.157	2.91592	5.12817	4.0837	4.4792	3.8601	5.44921	9.50795	5.13921	5.07153	2.57623	2.8724	2.08063	2.59222	7.61209	2.90101	0.229184	5.38817	2.72574	1.45789	1.2772	1.29735	1.53648	1.11689	4.34716	4.61398	2.67544	1.81713	4.69471	4.49505	2.48985	2.76864	5.2744	1.11256
XLOC_011221	4.96993	3.18758	2.98412	2.47078	3.06874	5.61068	3.95894	1.6547	2.14752	3.41965	4.04689	2.42537	2.50855	1.97223	2.03301	1.49341	2.36876	5.29602	4.2165	7.93201	4.15052	3.26709	3.75477	2.25552	5.75404	5.38479	9.08164	4.02175	3.44953	3.75637	3.76527	3.55549	3.5689	5.36552	2.0711	3.30112	5.32029	2.74336	2.14581	3.93841	1.41034	6.27597	3.34669	2.42257
XLOC_011223	0.427414	0.510074	0.339894	0.359766	0.460355	0.230882	0.854252	0.327189	0.271523	0.310163	0.406075	0.414459	0.539934	0.524554	0.479354	0.309637	0.513788	0.505279	0.431906	0.458353	0.432168	0.361329	0.47796	1.00855	1.40822	1.12355	1.43433	0.41798	0.404937	0.903353	0.837152	0.748984	0.302857	0.726239	0.361011	0.394604	0.571372	0.902988	0.509879	0.906824	0.564993	0.605906	0.12347	0.590958
XLOC_011447	1.58028	0.992303	0.632707	0.973951	0.874489	2.34435	0.770768	0.806313	0.367157	0.577963	0.452644	0.816557	0.760839	0.758857	0.971791	0.597014	0.66504	1.84309	0.813736	1.13813	1.01819	1.54218	4.08809	7.41206	0.608751	3.23644	0.234802	2.77581	6.28705	0.958101	3.78822	2.9899	7.43269	9.3755	5.36565	4.3623	0.295085	3.31504	4.41296	4.83608	1.71362	2.87814	6.98458	3.64362
XLOC_011226	20.6566	27.8935	24.6601	24.7943	33.8088	23.8835	29.8717	27.5095	20.7144	29.1414	29.1327	23.1549	37.582	26.8859	29.1656	23.0419	27.5192	30.5405	26.2053	24.9321	20.0099	24.0154	16.5228	16.6855	9.88389	39.251	8.08217	26.4349	10.8315	13.9894	69.6161	31.5394	80.1448	52.1088	45.341	55.1634	3.16662	32.7116	57.4844	22.9612	24.6093	16.4823	44.186	16.4887
XLOC_011448	0.445145	0.327203	0.480698	0.42755	0.340304	0.218842	0.496767	0.311516	0.223536	0.385692	0.574732	0.362378	0.347327	0.401939	0.351182	0.34953	0.368085	0.442387	0.449381	0.383596	0.310581	0.220408	0.408648	0.314345	0	0.373046	0.0587784	0.807254	0.163923	0.157165	0.278593	1.07749	0.854468	0.350801	0.146239	0.483013	0.0726721	0.478435	0.614253	0.563468	0.734684	0.742672	0.711005	0.413212
XLOC_011237	0.318889	0.84601	0.467043	0.262747	0.804758	0.340492	0.998779	0.56484	0.652145	0.5231	0.6105	0.462744	0.626635	0.551761	0.672568	0.553827	0.566565	0.836499	0.825509	0.805617	0.52744	0.477128	0.305987	0.365864	0	0.289269	0.142241	0.479281	0.145341	0	0.251179	0.0646876	0.614534	0.141989	0.584139	0.411839	0.357518	0.164415	0.158419	0.363666	0.275699	0.186894	0.219095	0.211209
XLOC_011480	0.314221	0.287132	0.470926	0.605508	0.232052	0.316748	0.266002	0.139054	0.26531	0.254411	0.196663	0.22165	0.296419	0.439536	0.307655	0.369046	0.331846	0.240217	0.232174	0.259719	0.467587	0.175193	0.162205	0.139818	0	0.030025	0.0996571	0.112854	0.0518749	0.030122	0.0639934	0.27193	0.198718	0.0994811	0.422463	0.128242	0	0.131649	0.221985	0.271192	0.0397855	0.236258	0.0612393	0.13497
XLOC_011264	1.4946	3.47378	3.86603	6.95425	2.0579	0.97325	4.53955	1.06859	3.61407	6.43244	3.45868	3.62813	2.83365	8.29996	2.67963	3.03398	5.11876	8.34045	6.73767	7.94855	1.49741	2.39151	2.65157	5.37867	1.2776	2.05205	0.978855	0.341666	1.65025	1.11355	0.984528	3.48972	4.71701	3.24247	8.25581	4.6114	0.203836	2.34875	0.20298	5.15838	5.96182	7.85468	0.179196	2.11218
XLOC_011488	0.17075	0.174659	0.169731	0.225975	0.189447	0.291478	0.180233	0.128869	0.241108	0.226414	0.148489	0.153363	0.187307	0.233919	0.136286	0.152844	0.194375	0.214705	0.242414	0.301334	0.110963	0.134114	0.154042	0.701868	0	0.27523	0.0435014	0.0933352	0.12141	0.0394457	0.942766	0.0791335	0.303599	0.0434246	0.414922	0.461826	0.145786	0.0861995	0.290696	0.159438	0.138266	0.0811642	0.0899626	0.0440729
XLOC_011280	3.2686	0.54744	0.557677	0.872207	0.837522	2.83697	1.39706	0.20026	0.637508	0.806409	1.38514	0.936961	0.457966	0.669953	1.09554	0.484101	0.591133	1.15433	1.80552	2.31097	1.75114	0.418169	1.1204	0.837661	0	1.07928	0	1.24033	0.682448	0	0	0	1.19048	0	0.949135	0	0	0	0	2.23794	0.980866	1.03872	3.60809	1.0008
XLOC_011284	1.04427	3.70917	1.9966	0.10885	3.16661	1.37322	1.74551	2.22586	5.41006	5.92153	2.95743	3.09888	3.9896	3.99322	2.0679	2.08463	4.83561	2.52753	3.89128	5.17167	2.41057	2.17442	0.253103	4.02368	0	0.545721	0.536689	0.0932133	0.293267	0	0.743103	0.213564	0.200657	2.47781	1.83965	1.03594	0.140516	0.0664668	0.196131	0.328581	0.267783	0.376641	0.262782	0.204414
XLOC_011507	1.21669	0.686723	0.534561	1.17829	1.00915	2.58581	0.4675	0.273024	0.565267	0.544117	1.36846	0.680586	0.452149	0.480499	0.311348	0.402048	0.636936	1.02863	0.818828	1.52613	0.400659	1.90969	0.490224	1.5769	0	0.659763	0.37593	0.162726	0.946094	0	0.368695	0.608388	0.333443	1.12155	0.565126	0.738865	0.315927	0.331355	0.934942	0.426977	0.51851	0.489172	0.29864	0.189043
XLOC_011294	1.30599	1.71797	1.64182	0.947209	3.34759	3.00413	4.94915	2.69037	1.00918	0.935618	2.0739	2.30032	2.01942	3.16005	2.51241	1.80661	1.78786	4.57214	3.27004	5.97013	2.23012	2.49155	0.75553	132.892	2.18836	0.51844	0.579982	0.334116	1.75114	2.15919	0.418185	1.61803	1.54659	5.71799	0.838162	3.41483	0.0929966	1.64828	2.74353	0.596286	6.16242	0.531642	0.229457	1.76877
XLOC_011523	0.158022	0.419244	0.274839	0.53234	0.174805	0.172593	0.263155	0.559569	0.529297	0.636747	0.24984	0.486541	0.309764	0.229886	0.12381	0.427674	0.382882	0.231387	0.328536	0.325114	0.316613	0.822441	0	0.703488	0	4.36606	0.206039	0.454067	0.182285	2.25681	0.0992288	0.187403	0.691845	1.92716	1.8983	0.497188	0.172625	0.204137	0.929408	0.206979	0.385639	0.109648	0.482914	0.154257
XLOC_011306	0.580583	0.31583	0.184138	0.340465	0.415432	1.48627	0.824094	0.24757	0.15575	1.02362	0.413088	0.454916	0.568062	0.446034	0.572006	0.172741	0.643145	0.31852	0.206149	1.25999	0.650072	0.667997	0.349428	0.208008	0	0.0893366	0.0494201	0.663617	0.442631	0.358501	1.23764	0.943953	3.84325	1.52932	1.257	4.0542	0.165622	0.0979277	2.97223	1.6883	0.156644	0.23931	0.0226746	0.274974
XLOC_011313	0.230005	0.409773	0.331216	0.365576	0.275582	0.282766	0.47724	0.318348	0.375417	0.334836	0.38434	0.297997	0.4599	0.410938	0.270589	0.289382	0.450426	0.496679	0.704174	0.535474	0.299683	0.399686	0.294134	0.408274	0	0.418445	0.119047	0.353093	0.348658	0.191907	0.254814	0.336868	0.263757	0.48855	0.294384	0.255321	0.0775757	0.445579	0.751327	0.68676	0.413209	0.431652	0.458073	0.437409
XLOC_011535	5.03911	2.68155	1.68585	1.50365	3.458	1.30133	5.45242	3.24404	4.1595	2.74526	3.59719	3.66458	5.55359	3.1171	4.47807	2.15083	3.5195	3.93858	1.89553	2.9919	1.28169	2.26767	3.5828	0.785969	0	5.57747	2.64437	2.38699	1.00335	0	0	1.72608	0.558489	0	0	2.55154	0.738564	1.66471	2.32689	2.62363	2.43833	2.12072	1.97459	2.915
XLOC_011321	2.5581	1.66866	1.25994	0.872477	1.08265	1.89405	2.36299	1.14499	0.998677	1.31786	2.21179	1.36962	1.18999	1.46473	1.5781	1.00024	1.61981	2.50611	2.27394	2.83145	2.00725	1.21935	2.57874	0	0	0	0	1.73569	1.21369	0	0	0	0	0	0	0	0	0	0	4.11692	2.47215	2.78264	1.34163	2.31703
XLOC_011333	0.196042	0.502643	0.305668	0.161397	0.333629	0.324837	0.601111	0.193369	0.194274	0.33659	0.258295	0.215671	0.31397	0.411054	0.237264	0.286885	0.416091	0.349888	0.271362	0.686952	0.248478	0.381742	0.592413	1.48368	0	3.05865	0.761408	1.397	0.637796	1.07399	0.651903	3.001	1.60261	1.18232	0.672445	0.653202	1.27585	2.38886	2.04936	0.443754	0.577108	1.96441	0.653524	1.01805
XLOC_011350	1.66678	3.98059	4.17529	4.54774	2.5964	2.80348	3.396	2.23502	2.07666	3.88274	4.82826	3.55048	3.40528	3.76745	3.72391	3.51995	3.90372	6.80062	12.4227	9.27458	2.20898	3.53451	1.87423	6.20663	0	2.588	0.817839	2.33389	1.71878	4.8294	0.248767	8.22076	4.15179	3.14742	5.57454	4.0165	2.38774	7.4128	4.91944	5.45332	2.59395	2.65427	1.22177	3.02582
XLOC_011351	0.774556	1.42835	1.26412	1.56405	1.40848	2.03033	2.13118	1.04834	0.744093	0.939729	0.703305	0.891977	0.799483	0.591689	1.18737	0.238307	1.84346	0.556577	0.80197	2.12567	1.47188	0.663918	0.8952	1.33174	0	3.43179	0.316406	1.12378	1.47783	1.72144	0.914291	2.87787	2.52368	6.0011	0.75448	3.96982	0.795278	4.70227	2.64296	1.31795	1.98555	1.18636	1.33488	1.18222
XLOC_011592	0.599417	0.726376	0.525693	0.411773	0.511033	1.18015	0.75064	0.314867	0.145682	0.662018	0.627294	0.434282	0.43607	0.103309	0.391184	0.636656	0.433063	0.823473	1.01202	2.08728	0.727005	0.893513	0.389996	0.370037	0	0.107004	0	0.17394	0.161855	0.0268361	0.109463	0.165325	0.340227	0.044094	0.0775473	0.057128	0	0.22627	0.61647	0.348637	0.359085	0.422241	0.567532	0.154482
XLOC_011609	0.690701	0.398164	0.371525	0.55342	0.702352	0.609	0.339659	0.538459	0.264662	0.666602	0.470467	0.767425	1.05456	0.35338	0.519817	0.467783	0.186089	0.98787	0.729959	0.868877	0.586449	0.714188	0.235951	0.196865	0	0.488499	0	0.36549	0.0929377	0.034499	0.18355	0.63315	1.62935	1.46675	1.25543	1.91315	0	0.169992	1.06536	0.77052	0.321324	0.589618	1.65365	0.0606804
XLOC_011390	0.229913	0.138486	0.215378	0.231709	0.145383	0.163656	0.260083	0.270133	0.2144	0.20298	0.196913	0.228111	0.279415	0.140853	0.270295	0.167351	0.181034	0.203223	0.29427	0.295394	0.290093	0.151095	0.129332	0.186883	0	0.109451	0.0242188	0.173189	0.0989513	0.0219609	0.0466554	0.264339	0.33805	0.193409	0.211752	0.0467483	0.101456	0.239952	0.445063	0.257558	0.0873886	0.236354	0.212606	0.123282
XLOC_011623	2.53281	1.84837	2.04442	1.65603	3.7925	0.78659	3.12684	1.23365	1.82864	1.59083	2.92062	1.8459	3.22573	6.65368	2.08452	4.07175	8.15978	1.52851	2.50032	2.74516	2.56765	1.16975	1.8741	1.19743	0.655634	2.22856	2.0863	0.902497	1.59787	1.49051	1.09611	0.805043	1.00852	1.26219	1.25628	2.47116	1.19179	2.85001	8.97756	3.52383	1.21452	1.65935	1.18301	1.16709
XLOC_011858	3.0207	5.57678	3.48355	5.71466	5.25009	2.75332	3.45237	4.2378	2.78677	4.02457	6.74216	3.38137	5.14773	6.25342	3.844	4.54264	7.03502	6.32968	4.17822	5.51935	3.65099	2.92944	5.16433	1.10352	0	9.17735	1.28708	1.55139	1.82495	3.24191	0.413241	3.64208	4.56261	3.56892	3.52377	4.69272	3.71431	7.65119	4.06152	2.4467	2.82132	3.93377	3.25873	3.60003
XLOC_011630	0.993137	0.849888	0.400528	1.06878	0.483642	0.190724	1.2165	0.38009	0.410541	0.483628	0.254633	0.223147	0.626972	0.680568	0.36258	0.553868	0.81829	0.391009	0.731685	1.21629	0.640803	0.272637	1.39662	0.242289	0	0.374616	2.2105	0.935223	1.2209	0.689016	0.133073	2.13622	0.826459	0.551648	0.109813	0.333344	0.752379	1.50569	0.634714	0.64329	1.05768	1.86724	0.378274	1.25171
XLOC_011865	0.350343	0.17277	0.167013	0.432317	0.170031	1.13909	0.225195	0.185032	0.163386	0.280607	0.311862	0.122712	0.290474	0.332721	0.453188	0.11613	0.370586	0.12577	0.26379	0.795861	0.545826	0.28921	0.112946	0.30251	0	0.440471	0.0430412	0.26136	0.0723617	0.0122028	0.912831	0.0382515	0.238717	0.258333	0.378499	0.422634	0	0.0428744	0.202603	0.310417	0.0777377	0.311386	0.327405	0.0573299
XLOC_011867	0.567432	1.07411	0.750557	1.51194	0.866875	0.560764	1.12587	0.420594	0.422534	0.54973	1.18542	0.378032	0.680913	0.89613	0.330867	0.577258	1.03812	1.19138	0.65605	1.63086	1.25172	0.721607	2.55825	1.87921	3.26252	1.94055	5.22993	0.862684	2.39523	3.91475	0.859837	0.907304	3.34534	1.28038	1.62868	2.57404	1.50462	1.90263	0.997052	5.74809	2.57036	1.6002	5.52294	1.4086
XLOC_011655	1.273	1.15535	1.51959	0.708128	1.808	2.33425	4.35974	1.52476	1.07361	1.50295	1.92425	2.39757	1.61497	2.48383	1.66353	1.01218	2.6274	3.61093	5.86684	3.03548	2.12555	4.17166	1.47611	4.95991	11.5775	4.7089	3.34918	1.36963	2.9005	1.68718	0.716877	5.41556	0.742038	2.22884	5.91573	0.359152	6.23561	1.10609	1.55422	7.169	3.41768	7.97388	0.617397	0.512801
XLOC_011670	8.50433	4.00694	3.70599	1.82726	4.81742	7.65533	7.32961	3.80293	3.03043	3.53376	7.50169	4.12209	4.1999	3.42734	2.9863	4.2175	3.83369	9.96295	6.93201	8.21536	5.40548	3.93131	10.8997	4.13617	0	3.02473	0.63743	8.85819	7.70288	0.722502	1.68843	5.07303	1.42993	2.22707	3.16661	1.2304	0.400541	2.99984	2.79536	12.8503	10.0076	11.0511	10.0394	11.3606
XLOC_011726	0.332722	0.591394	0.418173	0.279055	0.680215	0.552114	0.966895	0.431682	0.924483	0.677977	0.73066	0.621433	0.759801	0.489706	0.294523	1.04975	0.600028	1.36855	1.37808	1.32561	0.325421	0.841431	0.563054	1.98498	0.489078	0.937775	0.848894	1.5714	0.568931	0.684223	0.0908509	0.514742	0.188079	0.235387	0.599767	0.318611	0.3161	0.981232	0.512118	0.230277	0.280575	0.193367	0.519636	0.429629
XLOC_011944	1.59427	1.14023	2.05364	0.316861	1.30839	0.805442	1.76824	1.36707	2.41524	0.794351	1.71443	1.60093	2.42342	2.42004	0.840179	1.81462	1.31176	1.04923	1.49848	0.792735	1.74239	1.03477	0.71337	7.36491	0	0.939157	0.865889	0.182069	2.98526	0.215919	0.896579	0.53161	0.60431	1.90159	3.42402	0.271598	1.41465	0.128709	0.307395	3.7298	0.773355	0.414714	0.580509	0.275656
XLOC_011728	0.583816	0.258303	0.368313	0.391142	0.470945	0.345027	0.27965	0.413166	0.322142	0.234753	0.448471	0.331041	0.403999	0.378805	0.213749	0.107992	0.387376	0.464101	0.806365	0.596665	0.612833	0.379892	0.827778	2.69099	0.215912	0.762132	0	0.778316	0.00991081	0.084955	0.937519	0.871094	1.24027	0.701433	0.992917	1.29103	0.113383	0.0240657	0.626077	1.42449	0.668797	0.584661	1.53055	1.17251
XLOC_011736	1.35573	2.43197	1.7073	7.93978	1.18356	2.21735	2.10018	1.38587	5.77343	2.76862	3.29224	2.39693	2.7519	2.83324	1.40292	4.30647	2.57276	3.17182	3.69262	2.43588	0.705467	0.732201	0.551415	1.166	0	0.901407	0.332431	0.471541	0	6.74659	0	0	0.331437	0	0	2.1466	0.557042	0	0	1.15451	0.230101	0.327311	0	0
XLOC_011752	1.76985	2.48204	2.45243	1.24597	2.72024	2.64611	2.21971	2.7435	1.64749	2.82845	2.64777	3.35593	3.02192	2.71504	2.64746	1.09996	2.94775	4.35735	5.18012	4.67407	2.71115	3.54829	5.38886	16.3393	3.91703	21.1664	3.5253	5.05728	6.24228	3.42497	12.976	15.5742	11.674	12.3168	16.8124	12.0297	4.00844	8.10818	10.3065	4.2265	6.16399	8.24816	9.21814	7.12039
XLOC_011755	0.805067	0.450345	0.328835	0.677465	0.463609	0.539144	0.832701	0.787139	0.164883	0.635491	0.706502	0.678673	0.949037	0.47992	0.405084	0.14286	0.574729	0.466519	1.74145	3.04749	0.432586	0.422449	1.97555	5.52105	4.73559	3.37863	2.2028	3.5861	6.58833	0.0241245	1.07795	7.01855	26.9764	6.94728	13.4253	9.47679	0.747658	0.450866	2.21557	2.7864	2.16046	2.40493	3.9555	1.62922
XLOC_011758	0.361229	0.147361	0.307123	0.209973	0.282228	0.445275	0.283801	0.328651	0.272725	0.44207	0.500676	0.216752	0.122104	0.184263	0.379712	0.629828	0.389508	0.207421	0.322794	0.303644	0.312084	0.248951	0.177944	0.161206	0.397194	0.917374	0.451543	0.200249	0.263788	0.173649	0.110674	0.759065	0.0763722	0.0382329	0	0.3249	0.336936	0.0758939	0	0.258362	0.257432	0.100203	0.467943	0.194273
XLOC_011763	0.268594	0.2954	0.486005	0.386094	0.649166	1.41694	1.09127	0.51993	0.374166	0.385844	0.365235	0.294532	0.507533	0.36492	0.360472	0.216492	0.5376	0.673714	0.609411	0.662735	0.546234	0.198984	0.302291	2.94263	0	0.294951	0.190358	0.986952	0.709765	0.246587	0.104774	2.04373	2.88989	0.325752	0.367456	5.26248	0.182271	1.91638	3.63177	0.477965	0.529631	1.15908	0.539824	0.318142
XLOC_011997	2.0196	0.944655	0.733984	1.45319	0.860616	0.983959	2.18113	0.967637	0.935034	0.933294	0.769645	0.755105	1.49215	1.85202	1.07032	0.758873	1.47038	1.34438	1.00538	2.01918	1.88103	0.944478	3.45969	1.6772	0.953643	0.845011	1.456	2.17993	2.64491	0.430819	0.44287	4.12625	2.04758	1.43813	0.487281	0.453614	0.731922	2.67252	0.89615	3.5367	2.75589	5.08981	1.94526	4.25016
XLOC_011812	14.565	7.11927	6.79931	5.72545	10.2314	12.5142	13.0054	4.47583	6.38924	9.77612	7.37396	6.21833	8.32323	5.78115	7.62992	5.41174	8.51632	28.2555	30.2088	20.3874	12.5776	10.2661	2.734	1.64257	0	2.48345	0	2.06184	4.44251	2.75374	0.278584	1.63374	1.00928	4.47509	3.05979	1.39569	0.726962	0.716389	4.25556	1.38034	4.11166	4.00586	1.4032	1.55054
XLOC_012044	1.10844	1.08269	1.26288	0.799776	0.821229	1.19194	1.00317	0.593889	0.506194	0.574404	0.586271	0.752795	0.88767	1.06788	0.932116	0.326285	0.950576	1.14591	2.0058	1.48158	1.13789	1.59342	1.12798	0.0955087	0	0.506854	0	1.92318	1.18865	0.383693	0.527222	1.05977	0.318309	0.817633	0.71272	0.547697	0.32116	0	0.324911	1.02358	0.829161	1.92923	0.460267	0.959168
XLOC_012046	27.9308	9.79635	6.56201	5.49399	7.08237	28.7937	6.35525	5.12347	10.0796	4.82529	7.79044	5.06768	7.85848	6.50563	9.19092	4.8766	7.69795	12.1351	6.60725	9.72084	20.23	12.2182	3.97701	3.94827	5.99589	4.06847	0.880278	5.50014	5.65152	2.81391	1.06118	4.71693	2.07057	7.79532	2.24224	2.21762	1.83682	1.49582	4.70066	4.71348	3.33059	4.5009	2.45242	3.95158
XLOC_012047	1.02548	0.418803	0.185615	0.232302	0.296899	0.764504	0.589404	0.241076	0.231129	0.332474	0.347452	0.193124	0.489603	0.305118	0.34325	0.183243	0.479705	0.329969	0.375188	0.349742	0.766169	0.163436	0.164951	0.0651271	0	0.0559425	0	0.248918	0.348502	0.0561233	0	0.422216	0.0308543	0.123569	0.0491958	0.179205	0	0.122644	0.232651	0.214857	0.197887	0.405724	0.0570865	0.283073
XLOC_011819	0.557265	0.720217	1.21802	0.560295	1.35079	1.24311	0.710557	0.402444	0.36714	0.544024	0.640866	0.702709	0.777592	1.59121	0.699674	0.58645	1.0442	1.76086	1.0597	1.65128	0.972207	1.18732	0.67613	0.578137	0	2.10456	0.364485	0.358197	0.365535	1.65256	1.05838	1.00008	2.5347	0.727696	1.8789	5.0373	0.690482	0.722252	0.458923	5.58067	1.5631	1.11339	5.7369	0.649996
XLOC_011834	0.462602	1.18626	0.654933	1.69647	0.530982	1.10135	1.17895	0.581369	0.936764	1.36602	0.878843	0.77973	1.1107	0.996768	0.396896	0.948243	1.07591	1.12854	1.31596	2.18367	1.05608	0.908714	1.18747	1.59449	1.68913	2.0437	3.09021	0.924857	0.825654	1.46857	1.40063	4.13553	1.29013	1.61298	0.891852	1.39973	1.49435	3.53851	2.14199	1.32341	1.78973	1.64182	1.40186	1.49131
XLOC_012065	0.570983	1.24309	1.10795	0.527141	0.804282	0.689864	2.55994	0.629692	0.477093	0.933595	0.650534	0.938908	0.800514	0.945089	0.634603	0.754297	1.23313	0.419106	1.19748	0.93538	1.73935	1.07826	0.760679	1.74391	0	0	0.497199	0.228805	0.411786	0.901689	1.91562	0.452228	1.98285	1.48896	0	1.43957	2.08283	0	1.24594	1.25998	0.968204	0.482786	1.29836	0
XLOC_012079	1.70488	2.31245	2.00532	1.63741	1.7932	1.84337	2.7361	1.48651	0.983523	1.37354	2.2462	2.16606	2.7017	1.61737	1.79552	1.10604	2.55722	2.93374	2.89387	2.87949	2.20843	0.913034	1.10651	1.1152	0	0.38317	0.741882	0.838611	0.819202	0.480511	1.42917	0.481985	1.47933	0.52898	1.60056	1.32973	0.443976	0.840037	1.06234	0.638364	0.531838	0.776264	0.574543	0.370015
XLOC_012359	0.245736	0.606664	0.385759	0.492339	0.263384	0.388002	0.572731	0.223711	0.308511	0.223494	0.194265	0.241979	0.32646	0.322873	0.245736	0.337854	0.39404	0.318258	0.129453	0.513055	0.681535	0.255938	0.463332	0.14795	0	0.127085	0.140604	0.27472	0.492322	0.0637477	0.338576	0.703377	0.490643	0.561423	0.167638	0.2714	0.176702	0.487571	1.05703	0.256112	0.275851	0.44238	0.352777	0.318375
XLOC_012366	0.342881	0.506886	0.14371	0.299035	0.316288	0.226103	0.890532	0.131878	0.121475	0.207582	0.316845	0.190875	0.269572	0.170855	0.182516	0.127141	0.756789	0.291306	0.210165	0.505382	0.641471	0.121191	0.467502	0.0784497	0.763363	0.279937	3.00034	0.33648	0.168759	0.734429	0.0596645	0.610723	0.696435	0	0.0262658	0.0708274	1.78812	2.21833	0.230919	0.543147	0.113497	0.55714	0.0657714	0.228123
XLOC_012097	2.45454	0.924445	0.510513	0.60085	0.350051	1.931	1.18247	0.309402	0.502409	0.435244	0.63835	0.498387	0.483702	0.323001	0.853051	0.432645	0.942621	0.696452	0.376943	0.5677	1.33685	0.731838	1.53253	0.137625	0	0.221657	0	1.05339	1.004	0.311305	0	0.31246	0.33038	0.331818	0.198157	1.20037	0.205452	0.472281	0.207935	0.842278	0.514732	0.690867	0.415297	0.251054
XLOC_012389	31.0696	28.4498	40.7013	29.9444	54.2062	33.5336	37.5231	57.8346	41.879	41.6313	36.2259	53.7461	36.098	52.8529	61.7547	74.7551	47.4351	70.5216	75.145	53.1057	42.1024	65.7524	13.2803	9.03898	47.8076	25.3007	10.7748	7.44163	9.75354	5.94272	10.9668	8.94144	14.7295	25.2816	17.4819	33.2875	18.7527	14.9674	18.5108	14.3461	15.9084	9.47681	23.9298	15.653
XLOC_012111	0.234824	0.988105	0.647555	0.569585	0.528903	0.46634	1.09023	0.819175	0.366568	0.47581	0.55704	0.608936	1.22456	0.38675	0.566794	0.675652	1.10029	0.919713	1.50874	0.782062	0.409433	0.508282	0.267158	0.173258	0	0.446472	0	0.0357475	0.254013	0	0.237896	0.112322	0	0.123274	0.098157	0.357555	0	0	0.103154	0.345671	0.283722	0.26988	0.0555102	0.12261
XLOC_012112	0.477295	1.46337	0.704568	1.30111	0.954802	0.337613	0.518498	0.890689	0.901271	1.3521	0.882587	0.372632	0.849261	1.95173	1.09249	1.81149	1.43234	1.0265	2.47946	2.31631	1.04935	1.02871	0.365041	0.152883	0	1.1819	0.871758	0	0.0601453	0.592862	0	0.594681	0	0.217555	0.866139	1.05169	0.36519	0.215927	0	0.254839	0.398456	0.615044	0.0950224	0.210125
XLOC_012115	0.170472	0.510452	0.537116	0.963176	0.477891	0.5028	0.885579	0.14969	0.577279	0.298272	0.206182	0.439366	0.795636	0.416416	0.352894	0.327758	1.12149	0.366452	0.735092	0.984313	0.721545	0.746085	0.311679	0.260597	0	1.25181	0	0.392492	0.303504	0	1.62535	0.271368	0.856799	0.909881	0.129248	0.452875	0	1.19311	0.510335	0.763208	0.646633	0.630031	0.70281	0.159886
XLOC_012147	1.40986	0.832918	0.516417	0.887263	0.785523	1.75205	1.49899	1.53304	0.823865	0.767014	0.769567	1.00269	1.16761	0.551233	0.830798	0.873945	0.721282	0.878586	0.102006	1.78111	0.380969	1.06985	1.11449	0.023018	0	0.00988591	0	0.846235	1.1957	0	0	0	0	0.24555	0.0173873	0	0	0.4869	0.00913623	0.844458	0.352088	1.02724	1.1625	1.39653
XLOC_012161	2.91635	5.18956	5.44987	9.30495	4.92764	3.96559	6.89178	4.24534	5.40407	6.56925	4.72546	5.6526	5.74619	7.05774	6.03907	5.48103	6.00537	4.02978	5.03434	4.17256	4.64981	3.08236	5.07395	1.95632	15.8879	12.332	4.02542	4.7426	3.54273	3.91418	2.76924	8.19422	6.39092	4.2005	1.73678	4.55234	3.32304	6.86799	3.09539	7.1	4.5692	4.16938	3.23473	6.26199
XLOC_012162	3.34182	3.10947	3.29504	3.25951	2.09295	4.45671	4.71827	1.93644	1.25275	2.75844	2.0289	2.86288	2.80866	3.93201	2.90737	1.72045	3.50562	5.47179	4.50773	6.94824	3.93348	2.85803	3.8847	2.4543	0.791648	11.179	0.687032	6.745	5.96523	1.24037	1.39703	5.26445	5.82216	3.43526	1.01194	3.2331	0.576906	2.63352	2.56746	6.86601	9.49321	6.36425	11.6861	16.9746
XLOC_012170	0.38701	1.29742	1.45055	2.01581	0.762941	0.35889	0.843136	0.799446	1.04216	1.21693	0.983261	1.04857	1.82919	1.00945	1.41473	1.13402	1.47353	1.26275	1.91541	1.09175	0.724404	0.344301	0.227556	1.3058	0	1.42451	0.169853	0.0954959	0.292612	0	1.89757	0.358374	1.91003	1.24108	1.52824	0.924469	0.47242	0.726944	2.1166	0.839988	0.196422	0.609245	0.324819	0.429339
XLOC_012444	0.560567	0.368465	0.650065	0.70247	0.530747	0.816962	0.49823	0.426107	0.278698	0.545616	0.315332	0.290257	0.442926	0.573279	0.291875	0.154768	0.871782	1.20675	0.483805	0.939809	0.636436	0.445673	0.621879	0	0	0.260603	0	0.826962	0.0797871	0.0838312	0.312036	0.786368	0.375181	0.0560657	0.30027	0.936213	0	0.0281521	0.707866	0.812121	0.368755	0.355643	0.563097	0.29366
XLOC_012177	0.325481	0.476561	1.91841	0.154983	0.358184	1.365	0.50166	0.607115	1.02106	0.734501	0.33617	0.441062	0.545863	1.1051	0.451159	0.431509	0.571518	1.49845	1.05297	0.987544	0.789567	0.205335	0.525552	0.930315	0	0.727726	0.175493	0.536242	0.162418	0.0598282	0.62771	0.307844	0.644883	0.158098	0.279424	0.158697	0.0490048	0.488716	0.824136	0.308143	0.135137	0.353153	0.289962	0.161274
XLOC_012457	0.310753	0.475241	0.422535	0.421445	0.634301	0.699975	0.472374	0.181602	0.509021	0.363415	0.302629	0.494173	0.330324	0.389474	0.449678	0.103122	0.307415	1.32235	0.86561	0.655492	0.944742	0.624582	1.65835	0.0514923	0	0.0884804	0.170977	1.87346	0.829154	1.32781	2.41704	1.9241	0.340935	2.04122	0.175045	2.07315	1.92483	1.10192	0.1944	0.157306	2.35686	0.688189	1.63332	0.342185
XLOC_012187	0.613923	0.767189	0.478924	0.974994	0.324778	0.672817	0.602458	0.294612	0.432897	0.253275	0.307379	0.308539	0.328647	0.448882	0.383975	0.356965	0.683451	0.570175	0.518868	0.670688	0.886048	0.293924	0.519786	0.30766	0	0.847408	0.197289	0.238959	0.84739	0.281917	0.102945	1.4739	0.551884	0.537952	0.299757	0.139154	0.0713371	0.40391	0.408414	0.294481	0.21869	0.508759	0.138626	0.348018
XLOC_012192	1.13448	1.45584	1.62279	1.58705	1.39526	1.29275	2.58724	0.886662	1.29822	2.00658	1.15429	1.42877	1.83507	2.83322	1.58325	1.19033	2.69851	1.88515	1.94001	2.41843	2.02272	1.21169	3.05657	3.23191	0	2.00831	2.62706	3.11301	2.76621	1.41908	0.930843	4.33594	2.06879	0.82962	1.36645	0.795756	2.68438	2.44706	2.09358	3.74526	1.90296	3.9935	1.95876	1.69986
XLOC_012193	0.727838	0.951901	2.90412	0.714139	1.60843	0.449978	3.22523	1.86908	1.10142	2.51699	0.725501	1.22517	1.03569	4.71026	1.41573	1.21508	2.42096	0.981103	1.07403	1.40896	0.880404	1.40542	0.857531	1.89301	0	0.097563	0.377796	0.853652	0.24925	0.244696	0.259925	0.294536	0.807144	0.592632	0.471883	0.572974	0.0452182	0.0534726	0.270493	0.306978	0.341411	0.240911	0.296778	0.272684
XLOC_012467	0.466794	0.283955	0.236505	0.140483	0.414958	0.758865	0.353002	0.179676	0.250202	0.289227	0.266244	0.124543	0.259398	0.253057	0.242405	0.333682	0.211476	0.198923	0.272101	0.441676	0.357436	0.415166	0.68806	0.420006	0	0.269055	0	1.07356	0.160111	0.403215	0.287389	0.283515	0.395815	0.214371	0.158083	0.484703	0.0808305	0.7655	0.91676	0.661292	0.0842162	0.188559	0.261225	0.465834
XLOC_012505	17.1941	26.4167	27.8801	9.33822	20.8237	9.81364	17.4977	16.4472	14.0893	25.57	24.7169	21.7204	21.568	21.3471	20.9877	20.8872	21.9982	41.4695	51.5459	39.946	26.1437	16.4093	29.1967	28.7383	30.4155	49.2313	27.6467	0.338165	39.5467	24.4461	36.0608	10.4247	61.9236	51.5698	77.9565	30.9618	27.4258	14.229	33.1616	45.7013	55.7448	19.4059	48.8429	22.1279
XLOC_012226	3.52199	5.43303	3.8639	2.24152	6.29556	2.26005	2.57419	2.24813	4.81258	4.54888	4.57739	5.04753	4.42451	4.58526	4.18875	3.95115	4.1536	3.96586	5.02303	5.24022	4.01826	2.205	18.4864	34.07	0	20.0284	4.85678	0.232902	6.38935	3.02773	17.8351	6.35014	17.0992	10.6054	19.0606	4.10146	2.54321	2.10522	10.1422	9.46052	8.57016	10.7556	1.99322	7.61532
XLOC_012227	8.26842	14.4163	11.9784	6.68066	17.5568	5.83081	9.4282	9.55743	14.2177	12.5855	16.8507	15.9922	12.8527	12.4316	11.1334	12.2896	14.5501	9.88094	17.4676	15.2791	12.8252	8.80696	62.2292	70.5998	10.3269	46.2041	23.8355	0.260277	30.7544	8.45617	33.3694	16.805	45.0279	20.9566	55.3648	9.28718	11.073	5.64375	15.579	27.4525	26.7741	36.2829	6.76636	25.9824
XLOC_012530	2.03099	4.04774	1.71719	8.91525	2.42219	4.25638	2.69834	0.822474	3.19558	3.28059	3.02007	1.91449	3.47872	1.50769	2.06988	2.30953	3.6418	7.05052	3.35278	5.29973	2.37195	1.88117	1.63185	6.79564	0	2.43877	6.61048	4.09393	2.52825	0.977892	1.51531	4.90424	4.26096	1.10774	10.136	7.50138	6.8934	4.1097	1.62317	5.06398	1.14186	1.8996	7.65792	1.17755
XLOC_012534	2.15989	2.6618	1.69863	1.69776	1.78869	1.46899	2.47052	2.40245	1.03662	1.86059	1.80439	1.68931	2.58832	2.93035	1.80568	1.46248	2.19682	2.13763	2.00433	3.06513	3.57329	1.1581	4.26296	5.69049	2.27937	3.97443	6.81197	7.40581	3.07843	3.82026	5.13262	16.6539	14.474	2.10917	3.84215	7.93471	1.36999	16.2453	10.3149	11.1173	6.47598	20.6151	15.0965	7.42997
XLOC_012538	2.82925	0.486406	3.37868	1.18927	1.81247	7.29504	1.96553	1.05125	1.03675	6.06179	1.49547	1.49257	1.12351	5.15873	1.41661	6.76111	2.86419	2.68633	3.56342	3.85724	1.31599	3.31717	2.92057	25.2934	2.76095	8.79843	17.2173	2.6933	2.93894	3.67967	46.5391	6.0971	5.76027	16.6982	18.4142	237.881	5.56	0.6496	6.36613	1.50446	3.30613	2.49704	4.15475	1.85189
XLOC_012542	0.255675	1.01607	0.658535	0.549187	0.628114	0.71283	0.449024	0.306053	0.437473	0.312119	0.527619	0.400993	0.601981	0.794214	0.685591	0.335153	0.544396	1.16041	0.941896	1.50882	0.751336	0.500468	0.112682	0.170929	2.49575	2.09533	0.243637	0.501117	0.203114	0.688933	0.390166	0.731008	0.475754	0.517984	0.205655	0.467945	0.141268	0.482829	0.140643	0.276953	0.339438	0.868012	0.0772192	0.43463
XLOC_012281	5.81563	4.49973	6.21376	5.7411	5.37558	6.96025	5.92601	5.59557	13.8076	7.16054	7.00874	5.85432	7.64171	8.43114	5.76545	9.35467	6.44051	13.1946	10.0195	8.22761	6.12784	5.17975	2.04651	2.24494	0	2.05414	2.17919	1.77702	2.4405	1.39584	0.856934	0.852641	2.47198	1.42722	3.28961	5.92263	0.65581	3.22874	0.392296	5.00249	2.98677	1.45669	1.38589	3.7921
XLOC_012568	11.5023	11.0286	13.4485	16.5788	10.4955	6.78887	18.1829	14.6251	22.2739	13.8095	13.2529	17.8479	16.9895	12.1741	13.1675	19.1385	12.2741	12.6903	13.5382	10.8096	7.80564	17.754	13.9754	21.4723	5.27547	13.861	10.3808	10.9217	17.8771	5.03243	13.1467	24.273	11.5985	8.18942	24.6853	14.4616	9.61288	20.1337	15.3128	16.0552	26.3928	15.5972	24.7451	29.9634
XLOC_012579	0.532117	0.575011	0.361156	0.414839	0.321031	0.1698	0.459359	0.349786	0.361051	0.511814	0.362659	0.333072	0.626522	0.341389	0.433428	0.337294	0.478938	0.459948	0.531085	0.767799	0.466303	0.419729	0.588262	1.59386	0	0.481973	0.417323	0.476121	0.291675	0.357392	0.357304	1.13873	0.369845	0.347155	0.626557	0.33564	0.446767	1.05665	0.755284	0.27033	0.348741	0.49619	0.289306	0.236096
XLOC_012317	4.65208	2.16525	0.240443	0.654549	0.141607	0.685938	5.60599	0.185937	0.467166	1.22059	1.86872	0.121968	0.18122	0.426726	0.830928	0.320212	2.48642	2.01222	2.85358	9.17596	3.42571	0.925361	1.10356	0.36745	10.0381	0	0.578652	0.230811	1.70852	0.521127	0	11.1413	0.0260286	0.855076	0.0207507	0	1.07967	0.932789	0.959383	0.195469	0.698209	0.516315	0.00909122	0.118521
XLOC_012335	0.0527061	0.371077	0.25374	0.440847	0.11835	0.212554	0.280417	0.279801	0.118628	0.15694	0.151366	0.144328	0.241607	0.090558	0.174214	0.272626	0.499694	1.1193	0.732876	1.09641	0.165109	0.113332	2.35355	5.24959	21.165	5.54073	2.14525	3.81717	9.6536	1.02783	2.04236	0.683259	2.94526	0.745342	1.67456	0.699629	2.52714	2.44598	0.364778	0.452655	0.862067	1.48604	4.07674	12.294
XLOC_012587	0.448296	0.517642	0.355017	0.507829	0.322093	0.322494	0.566555	0.149383	0.117383	0.378565	0.318622	0.307573	0.505433	0.619113	0.181138	0.263543	0.637	0.644897	0.347428	1.24539	0.704514	0.322275	0.839272	0.199737	0.118111	0.679412	1.92478	0.16446	0.59957	0.537024	0.372985	2.60013	3.05454	1.22786	0.416422	0.648527	1.27865	0.124125	0.827673	3.71431	0.275642	2.69091	0.327421	2.20437
XLOC_012338	0.545995	0.765332	0.34464	0.468525	0.228212	0.696051	0.48656	0.238901	0.227694	0.346681	0.160383	0.300137	0.400626	0.499713	0.294249	0.473387	0.673987	0.354276	0.430227	0.656572	0.675079	0.404238	1.47132	1.12763	0	1.54983	1.04677	1.8448	1.05285	0.458739	0.660192	2.89022	0.683364	0.16174	0.358566	0.644636	0.620161	2.02226	0.814007	1.32669	0.708307	0.827247	0.657179	1.70838
XLOC_012342	0.39453	0.162221	0.357207	0.29164	0.715697	0.580175	0.300577	0.209496	0.186533	0.277431	0.353494	0.259726	0.152676	0.305376	0.271321	0.15773	0.269421	0.825485	0.466427	0.434443	0.47113	0.424397	2.98312	2.55152	4.75973	3.3466	2.86924	4.10519	3.60819	2.7538	2.0561	2.12361	5.85171	2.02144	1.37921	3.48519	0.754857	2.11622	2.63959	2.88546	2.03663	1.96217	1.07649	5.03715
XLOC_012596	0.400712	1.142	0.572825	0.380788	0.986811	0.655056	0.961186	0.564685	0.851415	0.575632	1.43262	0.67844	1.40817	1.03102	0.967369	0.897146	1.37317	1.43748	1.45758	1.00348	1.0673	0.308843	0.426143	1.08735	0	0.718291	0.529753	0.620751	0.516873	1.18675	0	0	0.149997	0.52882	2.27648	0.946876	1.55344	0.262431	1.21177	0.437717	0.620435	0	0.0342694	0.113415
XLOC_012351	1.31276	1.00505	0.854939	0.676773	1.06235	1.81599	0.818864	0.63479	1.17863	1.71227	1.11504	0.838877	1.45358	1.01224	1.24663	0.865725	0.98511	1.83412	0.925939	1.10699	0.609566	0.926346	1.3835	4.44788	0	2.25763	2.68994	1.61077	1.01314	2.8844	2.3442	1.80585	2.29877	3.51632	2.85078	2.10162	4.32853	4.06111	2.30042	0.665104	0.685205	0.605631	1.3512	0.317527
XLOC_012599	8.68747	5.87436	4.94444	3.98325	5.79963	8.75694	5.78683	4.42972	4.16278	5.51512	6.2275	5.12619	5.20282	4.52133	5.50413	4.37197	5.27388	6.79408	6.11073	7.98352	8.61973	5.91742	6.70498	4.99243	0.238081	1.53551	0.137745	4.70347	3.99499	0.457979	3.36115	3.27833	3.86823	3.16255	4.58017	3.07981	0.192344	1.09179	5.27357	6.45291	3.98932	7.18657	7.5478	5.60723
XLOC_012611	1.11947	0.48231	0.181386	0.598982	0.275617	0.596678	0.98728	0.36655	0.543635	0.403729	0.309617	0.311252	0.542465	0.620608	0.558033	0.453609	0.646511	1.43821	1.26685	1.22431	0.233979	1.61831	1.53624	3.07514	3.11166	1.44891	0.442025	1.82655	1.16354	0	3.25959	0.403299	2.1623	2.56598	1.2664	0.858716	1.75979	0.29728	0	5.82268	1.30054	1.59256	4.3287	0.990188
XLOC_012773	0.745675	4.44212	1.10637	0.502359	3.54836	1.40561	3.59978	1.7941	1.64619	2.84018	3.28418	3.1264	3.08217	1.84353	2.82902	3.11945	1.91212	3.94318	3.72072	4.07133	1.69807	1.06693	2.47872	3.96861	0	2.92194	0	0.834252	0.518307	0	0.778457	1.47019	1.61156	2.4203	3.85433	5.46005	0	1.60147	3.37545	1.39964	0.971982	0	1.55329	0.344309
XLOC_012644	0.241401	0.159515	0.310104	0.116766	0.382239	0.398649	0.434174	0.30905	0.242283	0.253031	0.274822	0.394124	0.371728	0.334024	0.322457	0.40713	0.507707	0.465566	0.638872	0.510433	0.449056	0.380731	0.173821	0.239765	0	0.0661989	0.0244137	0.204915	0.115078	0	0.164608	0.244261	0.097363	0.243706	0.601558	0.21206	0	0.0967533	0.101965	0.439355	0.107658	0.192426	0.225584	0.236108
XLOC_012833	0.48733	0.373632	0.20683	0.357197	0.285314	0.81162	0.343333	0.161256	0.19964	0.359061	0.261697	0.255571	0.289801	0.278487	0.206597	0.199498	0.347711	0.407788	0.173803	0.415133	0.546894	0.348133	0.144809	0.0815026	0	0.0630077	0.0697105	0.0939889	0.204625	0.126423	0.0223818	0.105675	0.208506	0.162371	0.166227	0.134558	0.11681	0	0.135869	0.104572	0.0838842	0.130868	0.139607	0.0354936
XLOC_012839	0.348172	0.314782	0.222419	0.354767	0.240421	0.368583	0.266659	0.196392	0.205143	0.23517	0.232335	0.216438	0.26179	0.195072	0.243025	0.147424	0.230391	0.247301	0.294021	0.266992	0.324325	0.203064	0.195467	0.354575	0	0.188544	0.0160462	0.234821	0.244841	0.0582009	0.154558	0.408657	0.327965	0.15217	0.184937	0.108406	0.0134439	0.158981	0.382	0.167982	0.165313	0.145268	0.148947	0.184534
XLOC_012847	0.850538	1.31117	1.83295	1.0882	1.46525	1.49007	1.98757	3.07942	1.42734	0.90398	1.97844	2.12748	1.99088	2.33953	1.53128	2.35267	1.86805	2.74679	1.60837	3.33522	1.58234	1.93083	1.3672	2.59326	0	0.238665	0	0.303899	0.462894	0.119718	15.8961	0.120085	3.68571	1.84512	5.56187	5.60658	0.110616	0	1.3234	2.63402	0.553887	0.575486	5.9784	0.58843
XLOC_012681	1.28076	2.76043	2.78032	1.93119	3.26261	2.33587	3.00669	4.89753	2.19212	2.19732	2.34978	3.07774	3.23327	2.62352	2.98912	3.31625	2.93816	3.91486	4.15085	5.25853	2.25402	3.51692	1.72061	5.17712	0	0.840821	0.186054	0.468852	0.816549	0.224944	21.1465	0.282042	6.98708	2.16679	7.19701	7.36215	0.259801	0.368672	1.3469	2.81686	1.19698	0.713412	9.81118	0.625423
XLOC_012692	0.652787	1.07579	1.02	0.323451	0.752075	0.579576	1.0242	0.62196	0.829964	0.703931	0.971459	0.864294	1.17687	0.792466	0.629556	0.918198	0.94903	1.19135	1.3152	1.22586	0.506463	0.945781	0.595822	0.462183	0	0.665564	0.0193781	0.338615	0.274992	0.228429	0.373301	0.123378	0.270482	0.25147	1.49405	0.729387	0.0974127	0.287988	0.550346	0.277719	0.288115	0.131118	0.349646	0.286407
XLOC_012709	0.537394	0.310504	0.388049	1.99955	0.441073	0.490375	0.355595	0.53441	0.737529	0.458644	0.628202	0.445378	0.408	0.379227	0.740837	0.325568	0.287832	1.2019	0.455872	0.382975	0.506946	0.892325	0.212295	0.178824	0	0	0	0.202743	0.248435	0	0.507888	3.21519	0.127076	0.526363	0.628819	0.246026	0.495186	0.252565	2.31981	0.259977	0.821777	0.306561	0.581901	0.158892
XLOC_012894	0.763009	0.617072	0.673295	0.53382	0.562402	0.795438	0.869961	0.361745	0.570109	0.705043	0.673714	0.624486	0.563201	0.69347	0.622129	0.483859	0.706605	1.13741	0.978141	0.747201	0.708329	0.474633	0.424214	0.54629	0.821289	0.536852	0.250784	0.287574	0.317023	0.622367	0.330551	0.168075	0.315833	0.645618	0.89176	0.426751	0.575047	0.261546	0.622933	0.802829	0.396305	1.04805	0.57705	0.394145
XLOC_012895	1.65666	1.59123	2.36128	1.06076	0.98501	1.60246	1.76915	0.952578	1.25299	1.64885	1.52107	1.98039	1.70741	2.05172	1.4615	1.29728	2.72303	2.51814	1.88505	1.85932	1.8514	1.05739	0.501112	3.46401	0	9.48449	1.20701	0.192952	0.459273	2.84881	7.47698	2.10412	7.65633	10.1961	4.99009	7.80582	2.83137	5.30002	1.61665	1.68196	0.610725	2.449	1.46169	1.46827
XLOC_012905	0.875612	1.90681	0.942564	1.78562	1.21036	0.807492	2.25449	1.24566	1.6571	1.10112	2.00747	1.47211	2.29221	0.868676	0.843854	1.69412	1.13293	2.88986	1.97803	2.11246	2.43124	1.35598	0.696724	1.20696	1.18953	2.90289	0.91763	0.400923	1.59346	1.76817	1.54677	0.521645	1.82978	1.83202	2.14253	1.54985	1.72983	1.81832	1.82044	1.14915	0.926115	1.21495	1.86093	0.856196
XLOC_013188	5.51095	6.1195	4.42517	4.64103	3.43205	3.51686	6.26603	3.59732	3.10567	4.11246	3.82499	3.48045	7.36482	5.25267	4.25385	4.51208	5.97759	3.5534	4.59005	4.76682	4.82173	3.6888	10.634	5.57143	24.7669	12.6001	19.439	10.3103	15.1284	9.77023	3.95873	30.9161	9.91195	6.65304	5.20919	3.37699	10.4234	32.6862	7.74762	7.80454	18.2415	16.2721	3.25626	11.0518
XLOC_013207	0.53315	2.19584	1.31122	0.32154	2.57596	0.778727	1.19509	0.906672	2.11972	2.46193	1.95944	1.99249	2.80712	1.09035	1.68967	2.9218	1.86753	1.17066	2.01114	1.67822	2.27754	0.651777	0.492846	0.0171854	0	0.113156	0.12531	0.0260719	0.265101	0.0188385	0.16043	0.0284719	0.0313963	0.145484	0.199971	0.387571	0.219182	0.103145	0.0523167	0.0637155	0.187996	0.347385	0.348665	0.129137
XLOC_012925	0.500649	1.57946	0.746412	0.447041	1.78221	0.498827	0.67305	0.480902	2.29174	1.9504	1.78075	1.17106	1.78905	0.580282	1.41212	2.54949	1.14457	0.33328	1.56337	1.5532	1.54619	0.596216	0.260424	0.0849895	0	0.176999	0.286067	0.0059421	0.277554	0.0279677	0.136994	0.0939493	0	0.317565	0.295573	0.168336	0.269051	0.25439	3.94934e-05	0.0527832	0.230474	0.00360608	0.189188	0.10211
XLOC_013222	7.96351	10.0292	6.89342	7.19692	5.85172	11.249	11.9078	4.7917	4.77025	5.40835	9.09837	5.74999	7.97466	6.3223	5.07344	5.17804	7.54719	13.8363	10.6294	10.8717	9.97779	6.97368	8.43893	8.45895	0.634254	6.98606	1.60381	9.39602	8.49079	1.5965	7.47299	5.6186	5.34024	3.91054	7.69051	5.47476	1.48601	5.52411	3.52096	8.30353	7.36972	7.1491	12.5506	9.54446
XLOC_013235	0.263482	0.256486	0.328906	0.35335	0.350386	0.217493	0.268147	0.276202	0.279456	0.397693	0.356234	0.321241	0.364072	0.357627	0.275568	0.295157	0.282828	0.301694	0.35027	0.378321	0.394933	0.239658	0.1975	0.513663	0	0.0696668	0.0963475	0.354785	0.317531	0.122311	0.222726	0.280426	0.249755	0.230826	0.459487	0.446338	0.1453	0.267282	0.450686	0.270909	0.451713	0.383918	0.334325	0.262222
XLOC_012975	0.431804	1.93961	1.24375	0.991001	2.76891	1.85632	2.8368	1.87958	2.62357	1.40757	2.423	2.9855	2.15685	1.82684	2.13474	2.27629	1.49777	1.89886	0.555472	2.60516	0.499585	0.596694	1.01313	9.2452	0	10.5885	19.0367	2.71456	2.84284	2.65568	4.23145	3.99575	4.37996	14.6178	1.16394	1.41329	12.2688	4.35254	2.44639	1.48829	0.824677	1.76091	1.66066	1.22893
XLOC_012977	0.429555	0.166958	1.0007	0.418256	0.75054	0.355767	0.851479	0.553906	0.565595	0.290041	0.707441	1.9317	0.967166	0.867101	0.497866	1.84732	0.62416	1.63997	2.12475	1.03055	1.12848	1.47526	0.365436	0.195696	0.964347	0.336195	0.371959	0.0825083	0.306731	0.168641	0.985251	0.422895	0.648983	0.835431	0.517387	1.79493	0.311637	1.10558	0	1.4418	0.631899	0.47862	1.11718	0.372226
XLOC_012980	2.60845	4.17037	3.46947	3.47211	4.5786	4.78258	3.83817	5.96993	4.70148	2.75109	4.77417	4.51144	5.08051	6.3413	5.163	3.24007	4.71879	4.89493	4.1158	5.18787	4.64933	7.76106	3.7829	36.5188	0	17.9909	2.67948	3.73425	5.26315	3.47096	29.8646	18.4525	24.8066	23.3086	24.036	25.1214	5.45199	9.48124	14.0686	5.40839	5.44435	3.19359	10.4465	3.85658
XLOC_012981	0.567204	1.28944	0.965481	0.56874	0.111657	1.33641	0.570302	0.0766596	3.64567	0.187823	0.382787	0.995015	2.07898	0.355152	0.123138	0.763923	0.805334	0.283062	0.559653	1.49135	0.207398	3.04462	12.4598	2.56333	5.46273	28.7489	0.643645	1.69242	3.6166	0.489259	52.4196	1.51534	1.31006	1.39655	8.79966	0.300776	1.12436	1.04598	5.71733	2.36826	96.587	58.1314	2.28876	69.4228
XLOC_012997	0.971016	0.67052	0.532563	0.436074	0.283755	0.673951	0.614396	0.264117	0.405387	0.553161	0.781882	0.453914	0.585465	0.547733	0.571102	0.259182	0.503918	1.03946	0.623456	1.37367	1.05065	0.226597	0.627613	0.40494	0.315072	0.411907	0.273436	0.667606	0.751099	0.247943	0.234111	0.345422	0.605819	0.48525	0.708363	0.527798	0.152727	0.421417	0.634451	0.943117	0.410917	0.796768	0.728687	0.270222
XLOC_013274	3.80302	4.41279	3.54479	2.68207	4.31107	3.3858	6.75239	2.63311	3.22808	3.91864	4.73011	3.63395	5.0736	3.83823	4.10802	3.41982	5.56876	7.26005	9.07552	9.69635	3.79716	2.36093	5.02767	6.76067	0.326806	3.8754	2.35579	3.12055	4.24465	3.61749	0.807124	2.89618	4.04436	6.70178	5.19059	4.76281	1.67634	5.70018	8.04199	2.34932	4.96372	3.00363	0.809677	3.66776
XLOC_013276	1.31806	0.805389	0.558074	0.442263	0.256934	0.219153	0.534806	0.335876	0.483396	0.595788	0.433044	0.480428	0.385408	0.615533	0.341545	0.480079	0.459284	0.347702	0.48604	0.113283	0.852841	0.228556	0.656318	0	0	0	0.174447	0.521287	1.1089	0.0790915	0.042007	0.198336	0.30437	0.217674	0.173323	0	0.073078	0.172836	0.43715	0.461757	0.467806	1.93654	0	0.220918
XLOC_013282	3.5315	5.35666	3.08926	2.75099	3.56221	6.291	3.71867	1.7079	1.92897	2.74902	3.94069	3.17075	4.69773	3.10841	2.93622	2.53211	3.44257	4.31366	3.55185	5.04863	4.03037	3.47553	5.8135	7.50464	9.63758	9.55989	5.62632	6.33657	5.42123	4.31514	3.17296	3.50219	3.30102	7.37503	10.3232	5.14222	2.93278	5.36912	7.99904	5.13382	3.41549	6.14371	3.65964	3.57931
XLOC_013301	0.590939	0.944036	1.20269	1.27682	1.00545	0.885902	1.26275	0.704173	0.585506	0.854239	0.622871	0.77636	0.964768	0.908456	0.935065	1.05674	0.99273	1.11867	0.818001	1.27153	0.820358	0.818208	1.07893	1.37173	0	0.998978	0.850192	1.84604	1.20465	0.693835	1.06458	0.927952	1.35624	1.61251	1.14881	1.23081	0.284925	1.09505	0.923222	0.823212	0.728955	0.657958	0.309026	0.980358
XLOC_013042	1.36643	2.06715	1.89883	2.03019	2.31458	1.33327	2.67146	1.90282	1.56684	2.03635	2.20411	2.67509	2.26466	1.82636	2.10894	1.59688	2.41259	1.83936	1.79713	2.31857	1.95505	1.29384	2.45582	2.09418	0.578674	1.81566	1.84141	1.81666	1.93289	2.68169	1.10181	2.66454	1.30739	1.83816	3.10468	1.40021	2.54792	2.51547	1.65467	1.57351	1.74195	0.554411	1.67407	2.96548
XLOC_013305	0.5477	0.293675	0.380134	0.210636	0.279319	0.564923	0.20607	0.252451	0.355205	0.317601	0.315022	0.428932	0.412892	0.817181	0.217764	0.142804	0.309939	0.488091	0.711351	0.331896	0.325785	0.230613	0.226756	0	0	0	0.262709	0.113436	0.191977	0.714649	0.632607	0.238947	1.44058	0.262245	0.208813	0.126773	0.440208	0	0.219443	0.0524211	0.250564	1.38398	0.294514	0.195183
XLOC_013308	0.903954	1.19574	0.445116	0.339913	0.812206	1.05201	1.81584	0.323128	0.51305	1.03403	0.862962	0.666746	1.29336	0.769998	0.527351	0.781627	1.38935	2.02539	2.70956	4.04242	0.718575	0.720528	1.43409	0.268185	0	0	0.12859	1.43519	1.02581	0.117809	0.000100836	0.148253	1.4763	1.45058	1.78033	2.29727	0.765754	1.57678	0.388024	1.23882	1.32971	2.58497	0.996131	1.0587e-05
XLOC_013054	1.30702	0.351762	0.100701	0.438049	0.634066	0.853164	0.691364	0.291242	0.684586	0.443249	0.183172	0.571048	0.308246	0.290384	0.551153	0.300975	0.607955	0.938577	0.105338	0.736023	0.60231	0.551413	0.443127	0.0874667	0	0.353831	0.154999	0.415341	0.345557	1.08071	0.360295	0.48681	0.394311	0.444323	0	0.120337	0.22352	0.317461	0	0.413	0.224865	1.78111	0.33478	0.465228
XLOC_013350	0.989194	0.364551	0.346094	0.369832	0.395106	1.13863	0.574978	0.138039	0.386666	0.294419	0.557009	0.393639	0.263098	0.180009	0.241296	0.270803	0.451317	1.44744	0.622516	1.15548	0.623236	0.202201	0.530554	0.0836751	0	0.0715365	0	0.177844	0.394925	0.359895	0.152057	0.215968	0.220686	0.577756	0.045066	0.350178	0	0.266056	0.186379	0.853818	0.485301	0.148827	0.107988	0.152436
XLOC_013120	0.892801	0.671654	0.581984	0.462948	1.87458	1.73663	3.22518	0.254942	0.846385	0.958665	0.766157	1.91827	0.980764	0.614427	1.80454	0.841354	1.56951	5.75458	3.62375	1.51107	2.92336	1.1216	0.374063	1.49225	0	1.92213	0	0.415567	0.734722	0	0	1.76367	1.93319	13.0189	7.70623	0	0	0	0	1.23816	0.617144	0	1.84483	0
XLOC_013142	53.6068	66.5723	65.9152	77.1425	77.7001	77.715	60.7542	95.9368	72.4698	70.5609	57.1118	79.2118	67.6304	86.3212	79.0611	72.7781	60.1082	100.602	95.0398	80.9282	63.3435	97.1087	26.983	124.977	6.69084	40.6012	5.67866	25.6439	44.9377	18.9214	181.87	55.9642	178.11	236.244	195.644	148.981	17.643	41.575	126.032	63.7221	36.2587	42.206	78.3296	51.7962
XLOC_013167	1.50448	0.606498	0.533289	0.594409	0.372848	2.17585	0.757251	0.268426	0.742664	0.470046	0.677144	0.533183	0.519324	0.475407	0.476093	0.479665	0.382404	1.42422	0.767563	1.13874	1.68219	0.55965	0.403533	0.188227	0	0.229024	0.0702046	0.222556	0.190833	0.043789	1.86205e-07	0.225819	0.0722358	0.280329	0.0710809	0.152748	0.485137	0.0695565	0.0915661	0.129221	0.528552	0.23686	0.121766	0.149594
XLOC_013174	0.5175	0.374525	0.109194	0.355778	0.298815	0.184076	0.193015	0.236057	0.143585	0.181211	0.252692	0.251243	0.29954	0.405002	0.321856	0.191184	0.328809	0.132398	0.180011	0.218159	0.280147	0.107701	0.377389	1.3032	0	0.139926	0.270921	0.535715	0.156544	0.0350946	0.708298	0.387225	0.270111	0.386346	0.430679	0.48559	0.0324263	0.306765	0.711234	0.362904	0.277405	0.361582	0.213722	0.372958
XLOC_013420	1.68042	2.71021	1.98964	2.07535	1.35256	1.29213	2.88863	1.19051	1.26126	2.20463	1.70455	1.77461	2.04296	0.782113	1.4994	1.74173	1.8021	1.09452	0.559272	1.57225	1.53962	0.563137	1.77844	8.07477	0	9.98786	28.5468	3.4497	1.88284	16.2827	3.10443	11.726	9.64018	4.13657	3.29375	3.11062	12.7301	17.7911	6.92284	2.52003	2.42138	1.95483	0.932707	2.48011
XLOC_013424	1.53181	1.03068	1.29253	1.09603	1.61794	1.12873	1.31039	1.13837	1.2175	1.41536	0.92141	1.26945	1.40309	1.09066	1.12353	1.14515	1.59777	1.08631	2.34042	1.84358	0.737217	0.799461	1.1195	2.06974	0	0.444464	0	1.24475	1.03135	0	0.315768	2.38543	3.59536	1.96351	1.43316	0.949191	0.274665	1.13681	1.50612	0.97286	2.27764	0.8837	1.67332	1.52748
XLOC_013181	0.602799	0.86803	0.378618	0.59935	0.717754	0.974024	0.419571	0.538415	0.323156	0.440602	0.273115	0.48954	0.547561	0.676301	0.496741	0.237528	0.577011	1.02863	0.516993	0.579715	0.284496	0.457121	0.296866	4.00777	0	0.645481	0	1.39859	0.842947	0.863423	2.06361	1.08259	6.17078	4.03969	0.756849	1.14873	0.598331	2.35852	1.98844	1.01465	0.861802	1.91771	0.515399	0.969005
XLOC_013429	2.46219	3.93607	2.33416	1.86301	2.5271	2.18601	3.4691	2.00363	1.73772	1.82469	2.72042	2.64227	3.70255	2.31122	2.61325	1.89649	3.52876	2.30458	2.47983	3.26246	2.76732	1.40118	5.4088	8.1378	1.7714	3.69602	5.00057	3.17912	6.24506	2.41282	2.40769	3.81028	3.49956	2.19078	3.53561	3.56474	1.94118	5.40841	2.57054	4.02315	4.19229	2.93882	2.24742	3.98055
XLOC_001309	0.41617	0.509927	0.350053	0.319122	0.442199	0.383398	0.848193	0.11479	0.239789	0.241554	0.302117	0.277775	0.327905	0.271717	0.235657	0.385471	0.710391	0.396387	0.359457	0.466033	0.536872	0.24184	0.503779	0.17775	0	0.545802	0.490538	1.07123	0.458012	0.197111	0.186854	0.97597	0.390702	0.297311	0.303719	0.28516	0.166167	0.62057	2.54642	0.479155	0.324136	1.24653	0.08717	0.778631
XLOC_001952	4.15465	1.47406	0.985328	1.91437	1.01929	4.3304	1.39096	1.02525	1.56361	1.16498	2.12596	1.1366	1.31172	0.93037	1.42134	1.15353	1.36955	3.79212	1.34408	1.62515	3.7906	1.7136	2.19956	1.78367	0	1.26531	1.35204	1.81271	1.44818	1.01394	1.79693	8.61777	2.08659	1.33553	3.45947	7.92616	1.08494	4.74611	2.57844	1.56913	2.04017	1.65307	0.703875	2.39056
XLOC_001323	3.77303	2.32625	3.3228	1.94921	1.44029	6.66803	5.7843	2.29729	2.57831	2.7912	2.68415	3.77757	2.55826	2.78034	2.54068	1.78597	4.38901	6.04803	4.90954	4.44506	5.06147	3.26066	4.08886	5.20657	11.0781	8.76536	4.22898	9.2612	3.99641	10.2204	7.2855	16.614	6.08934	9.2596	15.4569	6.46064	6.04414	9.43567	13.8785	8.47075	7.56756	4.05965	11.2192	4.50408
XLOC_001953	0.288863	0.419664	0.452371	0.368739	0.336851	0.564251	0.801057	0.481921	0.743995	0.409052	0.60841	0.607981	0.485603	0.402047	0.210003	0.404475	0.818285	0.744109	0.782173	0.755675	0.986612	0.474054	0.752661	0.387772	0.229303	0.359733	0.302186	0.721861	0.52236	0.719599	0.422402	0.646912	0.368153	0.836328	0.598513	0.295206	0.265529	0.711979	0.511161	1.22098	0.457942	0.470864	0.577506	0.856782
XLOC_001331	2.17281	3.70391	28.3206	4.92436	4.71936	7.93317	3.48949	15.1369	17.0002	7.13585	6.73933	7.25293	5.07935	14.8712	9.4634	4.91982	6.1275	6.66817	10.2042	4.41143	3.20267	5.0355	0.729095	10.3418	11.1839	10.4008	1.03399	5.17963	1.47838	1.87517	1.99188	5.64278	10.4419	3.14085	17.2943	6.98546	0	0	2.59108	1.76412	0.602001	1.25259	5.88145	3.04407
XLOC_001333	1.51958	1.17061	1.28055	11.2074	1.57937	0.989292	2.32559	0.854629	1.01771	0.736241	1.08859	1.51183	1.63583	1.06703	0.889742	1.22698	7.26571	1.36173	1.07654	1.15354	6.0331	0.901648	0.285797	0.241163	0	2.58469	0.593808	0.0586775	0.321157	0.41092	0.0752578	0.525886	0.218118	0.311979	0.434723	0.361957	0.353492	0.402539	3.79841	0.230549	0.786319	0.329326	2.51854	0.66962
XLOC_001342	0.659861	0.600346	0.494148	0.822492	0.358532	0.504235	1.13602	0.335195	0.53673	0.271955	0.860421	0.341482	0.393709	0.584691	0.316536	0.575541	0.832321	0.699368	0.9786	0.977929	0.393575	0.468615	0.717431	3.32733	0.248701	1.92188	0.809029	1.75595	1.20673	0.765939	0.634361	2.14193	1.00928	1.2354	3.8945	1.74102	0.746846	0.503964	1.15503	1.79386	1.37761	0.553935	2.14918	1.37429
XLOC_001343	0.369562	0.377383	0.163944	0.36424	0.252068	0.150351	0.288318	0.273758	0.189702	0.221339	0.3518	0.32157	0.277964	0.250744	0.250399	0.248246	0.341802	0.138064	0.160333	0.207558	0.423982	0.24413	0.309514	0.640699	0	0.515947	0.380556	0.308825	0.24608	0.448599	0.329898	0.796111	0.474273	0.284913	0.393228	0.495832	0.478259	0.527859	1.17616	0.163632	0.168243	0.350517	0.268525	0.169723
XLOC_001398	2.10733	2.92175	2.2883	3.16872	1.82423	4.09704	1.37642	1.21588	2.23908	1.33328	1.362	1.28509	2.71504	3.29993	1.99952	1.55494	1.83038	6.99917	4.73366	3.58628	3.38948	1.87958	3.17301	7.93626	0	3.18716	2.45083	1.48962	1.64696	1.60029	0.662037	2.78794	3.22853	2.05767	3.06058	4.06697	4.80538	5.56506	3.96145	2.14639	1.17794	1.42177	9.08221	0.491458
XLOC_002035	0.264963	0.61933	0.952525	0.716285	0.436246	1.0835	0.501251	0.196571	0.608486	0.400518	0.347047	0.403431	0.268145	0.263439	0.170628	0.399122	0.310501	1.95467	0.527852	1.51074	0.208975	0.48778	0.332351	0.281207	0	0.873275	0.100217	0.545825	0.213923	0.35747	0	0.182305	0.199835	0.59692	1.17903	0.0967218	0.165141	1.67342	1.0827	0.282062	0.378366	0.90486	0.27207	0.827975
XLOC_001417	4.5302	4.33175	2.98849	3.8547	3.96207	3.83652	4.1414	2.79658	3.23262	3.54759	4.68742	3.36687	4.10225	3.29876	3.27392	3.17696	3.94116	6.19906	6.2167	6.70426	4.51774	3.06139	5.47109	9.10839	1.39627	2.19048	1.02662	6.38757	4.9819	0.656215	2.38296	5.63321	5.86447	4.81325	7.49789	4.35851	0.394814	3.47663	7.64058	4.98538	4.32673	5.48612	8.4581	6.49728
XLOC_002048	1.61454	2.12346	2.65511	3.10731	1.81071	3.59087	1.88144	1.99624	3.32263	2.54957	2.65909	1.87524	2.60258	2.26662	2.42175	2.81269	2.36516	4.81977	3.376	3.79422	2.27614	2.26604	1.61857	0.978656	1.3146	2.0237	0.253597	1.23556	1.24459	0.902314	1.68926	1.37195	2.35626	1.51929	2.77976	3.12123	0.631575	1.10913	1.14291	0.760121	1.19023	0.68145	0.512586	0.745898
XLOC_002055	0.733527	0.520565	0.352395	0.341225	0.577679	0.530154	0.699978	0.278683	0.331447	0.503525	0.511088	0.529638	0.646287	0.589971	0.582304	0.36004	1.10014	1.17022	1.26676	1.46966	0.539449	0.291729	0.590278	2.01591	0	0.288602	0.383165	1.36928	0.312468	0.231628	0.369066	0.580847	0.955049	0.956221	1.47202	0.739602	0	0.569441	1.01352	1.13903	0.414686	1.03025	1.2549	0.354041
XLOC_002066	0.369029	0.226095	0.529861	0.409476	0.120182	0.367418	0.280214	0.125108	0.185811	0.26461	0.55107	0.175765	0.832251	0.515268	0.199505	0.302062	0.476579	0.232144	0.34936	0.691154	0.459767	0.144817	0.145714	0.132091	0	0.170193	0	0.0431733	0.189309	3.05914	1.53408	0.299718	0.23467	0.328941	0.449004	0.408895	0.197202	0	0.275252	0.0957753	0.0560149	0.532226	0.0864499	0.095301
XLOC_002067	0.889528	1.57872	1.50765	1.04617	1.49824	0.911235	1.56827	0.921746	0.313546	1.1786	1.43917	1.73008	1.82239	1.41394	1.06524	0.783965	1.72817	2.41524	1.9541	3.23785	0.762458	1.50255	7.48729	1.83161	7.16405	3.12823	1.81565	0.063397	2.73938	0.498913	3.17199	3.64872	7.14054	8.81494	18.6177	5.43563	0.294504	3.05083	5.29452	6.87818	3.8226	9.50444	3.64356	3.31795
XLOC_001462	0.306109	2.05353	0.816814	0.463177	0.640218	0.937207	0.886253	0.911002	0.959407	1.13842	2.25784	0.747898	0.847088	1.33176	1.18116	2.31525	0.851542	1.48735	1.44487	1.25155	0.481258	1.43078	0.251225	0	0	0	0.146236	0	0.0393081	0	0	0.399058	0.145799	0	0	0.282287	0	0	0.488665	0.116274	0.221591	0.105751	0	0.0721077
XLOC_001489	0.210654	0.339123	0.156979	0.61726	0.247751	0.233293	0.569904	0.339716	0.2439	0.257233	0.283737	0.339188	0.301127	0.202925	0.297216	0.287334	0.276335	0.240568	0.239585	0.395089	0.396442	0.172444	0.271956	0.400535	0	0.106774	0.0393775	0.390031	0.409699	0.0178532	0.113786	0.537238	0.235559	0.137578	0.140846	0.0760083	0.0494872	0.19507	0.345369	0.370828	0.13448	0.429223	0.0728659	0.280943
XLOC_002111	0.718579	1.39807	0.834261	0.47736	0.391284	1.92297	1.40033	0.367244	0.581352	0.755078	0.345864	0.784529	1.09294	2.73997	0.469745	0.406407	0.826977	1.0922	0.635965	0.965252	0.926895	1.5649	0.655432	1.11622	0	0.0795411	0.0492562	1.59927	0.49505	0.119571	0.253897	0.359953	0.529209	0.791482	1.27105	0.912296	0.205885	0.130587	0.256813	0.606303	0.610188	0.732781	0.243684	0.510112
XLOC_002128	0.449216	0.342708	0.285453	0.135725	0.234239	0.178911	0.970542	0.365731	0.241398	0.476007	0.269902	0.342549	0.248675	0.6915	0.225105	0.342748	0.496142	0.452049	0.340189	0.67397	0.369835	0.493725	0.243222	0.385711	0	0.0414144	0.2291	0.224327	0.0851181	0.0415482	0.0882682	0.541784	0.182733	0.0457392	0.291359	0.309554	0.191946	0.181588	0.574107	0.111899	0.218216	0.170861	0.126263	0.579939
XLOC_002133	2.18111	4.12138	3.91304	1.84267	2.81562	3.72419	7.71153	2.25809	3.08393	4.37747	3.89309	5.11083	4.33076	6.18503	3.14107	1.41849	4.92435	8.25897	9.57256	3.86864	5.62779	2.4251	6.06939	6.16005	24.2243	26.7678	19.2966	8.67614	5.91223	32.7732	6.18727	6.39099	11.6318	11.9115	20.5373	16.8626	37.6338	24.6833	27.6972	6.65983	6.11007	4.87912	10.5042	6.75277
XLOC_002152	0.305171	0.268408	0.561922	0.637075	0.246595	0.123816	0.581938	0.539614	0.761265	0.219241	0.413586	0.26119	0.316544	0.45539	0.31406	0.302213	0.1368	0.921795	0.622459	0.666997	0.664554	0.337679	1.17301	0.720973	0	0.414763	0.114196	2.48758	0.27015	0.41935	0.228236	0.519358	1.85634	0.946152	0.372181	3.16607	0.198527	2.54839	2.73196	0.500272	1.2507	0.628687	0.102644	0.892223
XLOC_001531	1.71016	1.56122	1.08872	0.861917	1.00087	0.710346	2.59561	1.03195	0.868903	0.913322	1.19786	1.17767	1.36419	1.01016	1.24656	0.546943	0.736739	0.604568	0.242429	0.680061	0.778502	1.28828	1.50804	1.39313	0	1.53856	0.851119	5.36482	1.27642	0.257256	0.546534	1.54827	1.13143	0.849616	0	0.547623	0	1.12435	1.42189	1.08459	1.40622	1.76024	0.604869	1.20487
XLOC_001532	2.41628	0.707304	1.15867	0.32128	0.818597	2.28194	0.352205	0.236227	0.469045	0.656663	0.588956	0.367577	0.373211	0.424019	0.54922	0.284266	0.607054	0.712796	0.5398	0.530388	1.11578	1.20334	0.656113	0.34541	0	0.096718	0.0713286	1.01081	0.422989	0.328685	1.54053	6.21686	1.36665	0.262186	0.197827	0.232827	0.170238	1.26185	0.164148	0.360624	0.200018	0.193074	0.393447	0.956694
XLOC_001532	14.7551	17.9192	16.7486	16.1936	18.5376	15.7401	16.9779	18.2674	14.5624	20.7186	16.9768	17.7249	17.1984	20.5133	17.1118	16.9189	17.4665	20.6715	21.2664	19.749	18.6296	18.9378	15.6938	30.6386	3.35951	11.092	3.44912	19.0561	12.6605	3.55954	23.5675	15.6338	19.6829	20.3729	22.6137	17.8763	2.57045	11.7056	27.5851	19.7103	14.2093	12.8306	17.3725	18.3133
XLOC_001550	0.360689	0.967763	0.718253	0.448282	0.641931	0.512532	0.802922	0.784868	0.534522	0.57503	0.581245	0.668128	0.915677	0.866593	0.467933	0.44661	0.933724	0.458235	0.740001	0.766757	0.873291	0.433354	1.16152	0.852322	0	1.22738	0.500297	2.50075	1.20317	0.324039	0.413047	3.57536	1.56766	1.31988	1.53383	0.620805	0.299401	1.77028	1.67161	1.24367	0.686701	1.42807	0.977803	3.34361
XLOC_001560	1.45677	0.552221	1.81339	1.18396	0.975655	2.42022	2.61987	0.202106	0.642603	1.22292	0.870955	0.928991	0.693669	0.948243	1.29828	1.12924	0.683782	3.6524	1.58852	4.46615	0.641329	2.29852	1.75724	0.66241	0	0.426744	1.41643	1.46559	1.84511	1.28437	0	2.57662	0.941461	1.88523	0.750558	0	2.769	3.27448	1.18315	3.26481	4.01818	4.09981	1.58964	3.66349
XLOC_001562	0.253774	0.518482	0.575813	0.365043	0.41343	0.644579	0.933095	0.286902	0.450435	0.56012	0.601875	0.386137	0.57477	0.55795	0.227038	0.280878	0.485681	0.473597	0.536238	0.979888	0.392737	0.313046	0.368062	0.908058	0.479434	0.752141	0.138692	0.975787	0.52945	0.503048	0.222648	0.252296	0.276556	0.738387	1.17588	0.446184	0.193666	0.732863	0.502019	0.75261	0.44026	0.241319	0.91289	0.257434
XLOC_001576	0.588954	0.404063	0.268058	0.176394	0.212116	0.405569	1.1195	0.207967	0.107455	0.449169	0.453438	0.333764	0.325761	0.524019	0.278081	0.258485	0.861174	0.538567	0.855418	0.411685	1.28904	0.609572	2.11941	1.23681	0	0	0	2.09726	1.81483	0.532911	0	1.06909	1.17189	1.17333	0	0	0.492393	3.20253	0.490912	2.30807	0.724158	0.604116	2.96147	0.911602
XLOC_002214	0.94325	0.254226	0.331938	0.144485	0.210037	0.187893	0.610087	0.2174	0.228026	0.119877	0.166821	0.132983	0.341147	0.364328	0.233838	0.186269	0.317776	0.257182	0.346052	0.348151	0.441165	0.366163	0.796174	0.246802	0	0.354324	0.122774	1.89667	0.57231	0.111328	0.316404	0.796696	0.420201	0.122558	0.285935	0.236985	0	0.851487	0.632145	1.1421	0.135937	0.579906	0.808357	0.539112
XLOC_001583	1.27978	0.93138	1.02164	0.550118	0.659496	0.985302	1.41684	0.475194	0.594278	0.752502	0.53489	0.718322	0.855424	1.32929	0.574662	0.757917	1.51731	0.526556	0.852057	1.15004	1.37421	0.87291	2.38903	2.3211	0.104935	1.21638	1.15352	7.10215	2.99493	0.734021	0.438584	3.55252	2.53891	1.06058	0.868615	0.898446	0.305195	4.6517	1.20302	3.06344	0.994396	1.41824	2.78002	1.63274
XLOC_002221	0.16482	0.892835	0.867715	0.678536	0.208945	0.206513	0.548782	0.221767	0.617489	0.636885	0.192574	0.646581	0.475396	1.26709	0.598373	0.236711	0.425999	0.898524	0.702418	1.12964	0.532049	0.681089	0.527964	0.212168	0	0.372425	0	0.245584	0.176267	0.571402	0	0.133754	0	1.75764	0.339813	0.146413	0.254449	0.0712059	0.303727	0.191586	0.119796	0.46593	1.00319	0.183142
XLOC_001592	0.162037	0.341078	0.260412	0.412873	0.309134	0.397307	0.252129	0.240304	0.238261	0.356636	0.29891	0.306458	0.373143	0.257133	0.295693	0.282188	0.310901	0.338455	0.340303	0.257723	0.330977	0.163332	0.232896	0.159555	0	0.246696	0.0682349	0.353974	0.143116	0.329991	0.153356	0.206877	0	0.0454096	0.289259	0.417082	0.0190563	0.202815	0.246987	0.297803	0.127754	0.111035	0.178723	0.115822
XLOC_002245	0.350338	0.282	0.30458	0.259704	0.300735	0.485949	0.681482	0.201246	0.149814	0.219228	0.135293	0.225543	0.274119	0.257974	0.147369	0.227429	0.408806	0.384017	0.264102	0.423817	0.437528	0.308368	0.588873	0.735064	0	0.447458	0.264736	1.25728	0.997213	0.169494	0.50368	1.07269	0.709933	1.01061	0.0747816	0.361746	0.0788254	0.879512	1.40744	0.898906	0.333838	1.35808	1.12136	1.21069
XLOC_001612	0.4833	1.23659	0.507974	0.467881	0.305139	0.590619	1.62579	0.541007	0.835466	0.519356	0.244089	0.402209	0.668548	0.855646	0.638622	0.404867	0.571119	0.74072	1.22818	2.16491	0.978656	0.218702	0.0457405	0.147481	0	0.0950117	0.210238	0.431552	0.802567	0.381275	0.911261	0.956112	0.314415	0.629601	0.0835533	0	0.352286	0.72904	0.26342	1.21028	1.47488	3.748	0.664993	0.262198
XLOC_002263	7.61276	5.92274	7.45285	9.38819	6.44941	9.33753	7.60787	5.88544	6.53231	8.27221	5.73402	8.70703	6.70789	7.98856	7.29506	6.78997	6.79449	16.838	13.699	10.4068	8.26249	11.3535	5.96693	6.92475	32.2209	17.2172	18.2444	9.64203	7.31835	9.54787	9.47298	7.06264	5.46742	12.3359	3.51595	7.09226	15.4081	7.89655	6.291	11.9005	8.30689	12.8518	13.0639	12.1526
XLOC_001625	0.156356	0.104372	0.632681	0.680239	0.500291	0.559271	1.39157	0.420182	0.484029	0.631501	0.676765	0.524667	0.41827	1.64637	0.463331	0.337341	0.366118	0.820432	0.823125	0.517246	0.684657	1.02989	1.41624	0.725398	0	1.21625	0.376027	2.19434	0.661175	0.426212	1.11503	0.819262	0.468629	1.62479	0.896649	0.845068	0.945134	0.0931386	0.471147	1.12067	1.18632	1.18496	1.67967	1.59224
XLOC_002275	1.30336	1.84034	1.58766	2.23763	1.47459	0.995889	1.14296	1.31382	2.33049	1.18709	1.01546	1.40646	2.11281	1.92828	1.22804	1.33235	1.79663	1.47195	0.965522	1.7276	2.72524	0.843023	1.16847	0.93227	5.10377	3.68622	2.30795	1.93682	1.15266	0.975465	2.36274	2.63975	0.259862	3.8316	1.13349	2.26904	1.19485	2.87758	3.29842	1.77605	1.01512	3.33159	2.04609	1.63604
XLOC_002282	5.57388	9.43766	6.56487	16.9864	8.28018	4.87135	5.86002	6.2526	6.9662	8.34107	9.43639	7.89507	8.37957	7.18974	8.60033	9.2245	7.81922	7.00358	9.65751	8.21709	7.27169	6.32041	7.08829	14.0431	0.247442	4.16226	2.83938	9.24218	6.22444	1.62268	4.34367	11.0464	7.94552	7.09782	10.905	5.66492	1.09949	6.19368	13.5529	9.9359	5.33879	7.40739	9.77939	5.85473
XLOC_001646	3.40177	2.39838	1.66563	1.85031	2.62883	4.47187	3.89846	1.07568	1.90391	2.47984	2.31176	2.0472	3.07798	1.98741	1.77589	1.73768	2.54917	3.69145	3.32672	3.74938	3.1158	2.24425	2.26641	2.63189	1.52209	1.1537	0.443793	3.74853	2.12945	0.492578	1.61525	3.32633	2.13265	1.93056	1.73889	1.64722	0.193434	2.19453	2.47519	1.87392	1.73194	0.987501	1.86019	2.05316
XLOC_002323	4.95435	4.63115	3.61086	10.2378	3.0307	14.2326	4.26565	2.46028	2.3831	3.84465	4.18216	3.28896	3.98506	8.72884	2.64654	2.1134	4.49963	5.50295	4.83657	6.62067	3.21967	8.64343	2.9427	13.5236	0.842725	6.17015	1.70663	20.455	2.24914	2.5792	2.34834	2.1436	3.14364	2.67711	3.99999	6.38419	3.74487	1.20776	4.88378	5.92196	2.79373	4.67795	2.06744	14.6501
XLOC_002344	2.36833	1.47184	1.24492	1.15786	1.08844	2.94227	1.07577	0.358332	0.735279	1.45464	0.872778	0.980261	1.05388	0.777871	1.06057	1.32874	1.92038	2.68444	0.701939	3.67233	3.00115	1.32905	0.666266	1.25002	0	0.428352	0	0.252756	0.270001	0.538544	0	0	0.592071	0	0	0	0	0	0.496101	0.211147	0.374447	0.41515	0.672495	0.778887
XLOC_001726	0.143875	0.196	0.357121	0.481104	0.24616	0.127905	0.242845	0.338929	0.350327	0.258057	0.213266	0.302507	0.331849	0.261456	0.204816	0.332321	0.160653	0.226223	0.48945	0.51584	0.116892	0.268254	0.365154	0.386054	0	0.538866	0.458608	0.196455	0.170383	0.124756	0.26504	0.583979	0.274343	0.412019	0.65614	0.619658	0.0768467	0.908748	1.34077	0.29866	0.327609	0.32492	0.0210623	0.348269
XLOC_002368	0.342193	0.484926	0.149757	0.691969	0.311712	0.396549	0.30572	0.154523	0.138446	0.422473	0.279652	0.280779	0.552517	0.191459	0.255027	0.249168	0.440189	0.275666	0.298298	0.447646	0.369606	0.10531	0.677301	0.122923	0.151366	0.527983	0.0145959	0.370396	0.489316	0.0661764	0.140687	3.4775	0.363723	0.0752959	0.231909	0.0422609	0.281267	0.361752	1.57207	0.406771	0.45303	1.26194	0.0270476	0.484699
XLOC_001728	0.824226	1.25848	1.21772	1.82147	1.29786	1.1643	1.60619	0.453273	1.12744	0.992	1.22843	0.59097	2.26386	1.71956	1.0913	1.10404	1.45515	2.98074	2.76369	1.60288	1.0399	1.23919	1.16051	1.10253	0	2.18845	0.277967	5.33092	1.61747	0.202702	5.14561	1.11836	1.6082	0.71274	1.97488	3.0363	0.950867	1.59923	2.64558	2.46452	1.74587	2.63415	1.95715	2.28376
XLOC_001738	0.313452	1.13844	0.514488	0.364562	0.686923	0.296724	0.843487	0.616667	0.5968	0.527373	0.495581	0.630448	1.23667	0.815586	0.756609	0.691323	0.995026	0.81445	0.785426	0.65546	0.34068	0.298059	0.473924	1.01445	0.937309	0.0816922	0.0903826	1.01768	0.434401	0.163912	0.174114	0.411038	0.540675	1.08268	0.431041	0.436152	0.378624	0.537289	0.830469	0.473467	0.386518	0.731599	0.65608	0.497782
XLOC_001748	1.00682	0.618031	0.867384	0.692511	1.02243	2.41324	0.37914	0.313563	0.224263	0.40233	1.29838	0.437122	0.43529	0.8975	0.725858	0.341634	0.514227	1.71854	1.67539	1.86187	0.499026	1.11737	0.346628	1.08242	6.12735	15.2596	2.251	1.87904	1.5527	1.56046	2.11407	7.89706	7.63117	7.72913	3.57137	8.48313	1.2071	0.791641	3.72438	7.54176	5.04351	3.51482	10.1722	1.16854
XLOC_001763	2.14525	1.27121	1.71681	0.346464	1.40292	1.05595	1.59996	1.75669	0.599985	2.01481	1.17679	2.63555	2.24344	2.53364	1.95292	1.46655	3.22715	0.513753	0.62464	0.728433	1.04877	0.135598	0.696724	0.563249	9.51624	1.03675	0	0.334102	0.745874	7.59272	3.3145	0.208658	5.94677	11.4501	1.82343	18.1553	2.59475	0.909158	3.92833	0.091932	0.308705	0.502736	4.44556	0.342478
XLOC_002408	2.14231	1.96043	2.00551	1.56581	2.70599	5.98711	1.09927	1.31553	3.12965	3.34406	2.79449	2.83035	2.18948	1.60644	2.35427	1.30936	1.70785	2.52904	2.71932	1.65649	3.32448	2.90384	2.06537	1.16401	1.69329	0.938522	2.05446	1.42986	0.665241	2.08158	1.511	0.475745	1.30091	14.6867	2.42363	4.27993	0.746773	0.20314	1.78589	1.28893	0.744469	1.33861	0.961688	0.553446
XLOC_002452	1.79487	1.13218	0.435872	0.552207	0.796178	2.07571	0.626224	1.10864	0.323907	0.914425	0.978568	1.27737	1.35171	0.912154	0.347727	0.541871	1.27435	2.21258	2.28501	2.02593	1.78534	0.668514	1.55307	4.13689	0	2.46157	2.4236	2.26274	1.77971	1.60776	0	2.4593	3.57997	4.23169	5.55692	0.367737	1.15828	2.30097	2.61766	4.32621	2.32622	4.26888	2.71624	0.407156
XLOC_001808	7.07996	8.01921	10.1457	6.65775	6.38349	5.34939	7.08311	9.49237	10.4676	7.15615	8.07056	8.332	8.07817	7.59417	7.88538	11.6941	8.12277	5.33107	5.00998	8.5551	7.39894	7.98	7.70978	12.2924	0	10.4406	3.05116	9.87695	6.26614	3.78265	6.89922	17.7538	7.36715	10.7961	10.9006	3.64827	2.92152	10.7037	13.6864	7.61839	3.84169	6.6118	2.42308	8.90278
XLOC_001809	0.767544	0.900925	0.511821	0.897024	0.573385	0.498132	0.718362	0.377794	0.629221	0.66414	0.835014	0.608172	0.724589	0.541499	0.464223	0.551486	0.832233	0.430214	0.535355	0.874247	0.662043	0.285125	0.327359	0.873556	0.192693	0.285887	0.277243	0.467699	0.546234	0.0887348	0.204224	0.890001	0.722217	0.333634	0.502386	0.204634	0.0819814	0.484937	0.3542	0.350235	0.209157	0.60795	0.202165	0.124841
XLOC_001854	1.77876	1.66006	1.41633	1.0303	1.71587	1.56053	4.29524	1.55698	1.06781	1.90502	1.42394	1.3291	1.21114	1.07168	1.82556	1.10297	1.87092	1.00389	0.978362	0.948956	1.65807	1.60428	1.17109	2.44435	0.293787	2.02282	0.623243	1.02738	4.5899	1.48991	1.63721	6.18405	2.37254	0.961493	1.28349	0.902258	0.925662	2.16121	2.93428	1.968	0.453431	0.838985	0.719068	0.605033
XLOC_001856	1.43725	4.74701	1.71076	1.85485	4.89085	4.31704	2.5021	2.78394	1.49881	1.92845	1.44927	2.61066	3.99248	3.92282	2.29823	1.79187	4.02675	6.28576	5.50008	4.13704	3.05144	2.87925	7.25188	41.433	4.08607	7.62377	28.4665	4.27987	2.8298	6.78828	18.8859	6.58567	13.6557	24.1984	8.89955	81.121	31.6373	25.6213	7.67583	10.1407	7.39404	2.35428	6.95048	4.91122
XLOC_002554	0.19626	0.286121	0.328803	0.167263	0.252604	0.357884	0.2909	0.0838404	0.14928	0.218145	0.281225	0.249465	0.220997	0.248409	0.450427	0.176739	0.301219	0.426277	0.471224	0.19598	0.380489	0.255973	0.476502	0.381741	0.322481	0.281061	0.63747	0.577134	0.34042	0.296068	0.329471	0.339402	0.573558	0.620824	0.28424	0.510196	0.573168	0.523753	0.558458	1.23817	0.540562	0.215479	0.630954	0.387137
XLOC_002561	1.02334	0.964126	0.520176	0.378918	0.466582	0.852645	1.19716	0.493	0.689399	0.673581	0.661621	0.375838	0.812762	0.749833	0.506103	0.552109	0.802762	0.798892	0.903616	1.32545	1.00118	0.556554	1.24902	0.600247	0	0.407466	0.639679	1.40972	0.636025	0.621829	0.597957	1.48578	0.961751	0.805214	0.581746	0.488731	0.324637	1.14882	0.932372	0.579708	1.36072	0.940614	1.09192	1.04812
XLOC_013621	0.867247	0.893936	0.854098	1.05515	0.969195	1.21142	0.892841	0.894053	0.594631	1.04709	0.934937	1.03742	1.04881	0.8791	0.981566	1.44203	0.693602	0.868878	0.839274	0.991068	1.1098	0.904732	1.15532	0.956842	0	0.761468	0.521531	0.579375	1.73331	0.545664	0.811474	0.547338	0.839956	2.0424	0.829073	0.580779	0.100835	0.317979	1.30692	1.12815	1.37292	0.764265	1.1626	0.671211
XLOC_013643	2.43165	2.61299	1.738	1.28531	1.68364	1.80571	2.92352	1.20955	2.05827	2.42705	1.38554	2.51549	1.58587	2.23703	2.11855	2.13491	2.34228	1.57319	1.91366	2.32617	1.70907	2.00049	4.57797	1.49794	0.399609	4.21397	0.654849	0.317603	1.19174	2.31132	0.263021	1.78382	0.040441	2.51167	0.531198	0.371396	2.20592	0.394573	1.57108	2.25473	0.580712	1.68338	0.162028	0.479615
XLOC_013461	7.89636	9.15091	14.3665	7.01276	11.7905	9.00551	7.50544	7.27232	20.4004	12.2845	12.5831	17.5471	10.5861	11.382	9.79373	15.1866	9.47898	10.7673	15.9747	11.498	6.65325	11.0445	3.08142	2.89407	3.46939	1.74797	1.17777	0.385963	1.77995	0	4.28243	0	1.41755	2.61301	9.44456	5.61888	0	0.331457	0.838352	1.70315	1.60159	1.30722	1.00395	2.19841
XLOC_013463	0.168732	0.327583	0.124975	0.112444	0.156231	0.22219	0.183073	0.283259	0.177202	0.42813	0.198041	0.20668	0.364053	0.106619	0.2192	0.214453	0.347395	0.210366	0.603195	0.17418	0.335518	0.172268	0.143396	0.517315	0	0.223731	0.195732	0.0348713	0.114497	0	0.0293734	0.0138686	0.0617581	0.123434	0.448542	0.0597828	0.389722	0.015107	0.522075	0.457864	0.0925005	0.229579	0.30587	0.0591061
XLOC_013475	0.97513	1.00279	0.773893	0.614209	0.518917	0.825051	0.680556	0.244215	0.89141	0.544263	0.623333	1.0022	1.86352	0.274483	0.831181	1.02599	0.912161	1.41941	0.84163	1.57817	1.76179	1.27518	1.36848	0.429483	0	1.66011	0	0.940545	0.831448	0	1.76913	0.556863	0	0.611158	0.486635	0	0.512949	0	0.511407	0.434248	0.384128	0.193565	0.963082	0
XLOC_013684	4.14802	6.25849	1.67201	2.4287	2.97765	2.75327	11.5416	1.0675	1.27893	2.34582	1.73524	2.77536	1.66405	3.05788	3.08928	2.07159	3.22498	6.9944	11.3825	24.0138	1.34475	7.48459	8.56149	18.8067	1.15507	1.88975	0.160884	1.40232	4.56324	0.507441	1.57445	3.00592	13.2767	19.1698	7.23602	37.8648	0.422884	2.94169	3.23929	2.28836	6.16018	1.45058	26.9676	2.85042
XLOC_013693	0.250748	0.345789	0.191783	0.887272	0.576293	0.545032	0.786643	0.110064	0.125756	0.311901	0.232115	0.220817	0.139999	0.59448	0.225283	0.416272	1.07392	1.24756	0.29636	0.816072	0.94287	0.173458	0.674146	1.24149	0	1.16011	0.173861	0.898344	0.733733	0.802385	0.274738	1.37689	0.611155	3.04608	0.269645	3.03959	0	0.208008	1.43987	1.05749	0.413069	0.379275	1.03072	1.34419
XLOC_013703	1.56617	6.2752	3.35623	0.922629	5.36781	3.81378	4.16691	2.13903	2.84726	4.96652	5.41566	5.14786	5.16398	4.80829	3.95495	2.4086	5.36182	7.08628	8.90332	9.9282	4.80333	1.93797	5.99801	12.6638	1.18558	5.8959	2.43431	15.9931	4.67618	1.41762	1.19803	4.28631	1.30513	4.84972	16.223	7.49414	1.09602	2.90294	4.89905	5.89511	5.80949	3.97664	15.5024	4.53819
XLOC_013499	2.20752	13.9516	7.81188	1.36411	9.36823	9.54284	9.08025	3.04461	4.93481	8.53866	10.5393	10.4057	11.2365	7.21081	5.76545	3.22741	11.11	12.2175	16.9109	18.0783	10.0277	2.38945	15.0865	15.4063	8.10319	35.1141	45.9992	38.8759	11.5124	11.773	2.25038	6.77624	3.50334	6.74017	10.4344	11.105	10.7364	3.84499	2.53224	12.4365	11.7703	6.46209	30.1051	12.6283
XLOC_013706	0.358009	0.401589	0.467816	0.123436	0.190933	0.652754	0.549928	0.14794	0.993688	0.298603	0.323612	0.274926	0.564548	0.335193	0.307065	0.64443	0.516444	0.551798	0.669996	0.511557	0.446342	0.118359	0.349499	0.663602	0	1.8322	0.13514	0.543159	2.3247	0	0.260336	0.614586	0.673682	0.269804	1.28899	0.391281	0.113224	0.133893	0	0.377156	2.16152	0.196154	0.121059	1.67154
XLOC_013732	1.60683	1.68905	0.876939	2.51844	0.951652	0.743636	1.63444	0.640324	0.877744	0.983598	0.955153	1.01949	1.30976	1.23234	1.24553	1.14837	1.6609	1.11692	1.43863	1.085	1.80957	0.801888	4.21464	0.974438	1.67984	3.90626	2.44722	2.41	5.60833	1.00254	0.683334	26.9965	1.70422	1.50419	1.48402	1.14524	1.52678	5.62096	3.18199	1.54506	0.966535	3.60593	1.00742	7.96897
XLOC_013739	2.02463	4.50265	4.8431	1.9872	1.61342	1.61954	2.91857	1.55655	1.67974	3.65243	4.04462	1.89589	3.17738	3.39912	4.33125	3.60942	3.82704	5.85743	1.9169	1.87546	1.21783	6.84532	11.591	8.15462	59.0898	22.1307	24.3019	7.96962	6.31574	12.3461	6.74459	23.1861	19.3013	9.59395	6.62063	15.2387	19.7856	49.538	8.25743	9.68356	4.33534	7.89118	4.60912	32.1101
XLOC_013520	0.848172	1.61474	1.27168	1.18849	0.874454	1.34363	0.99575	0.724032	0.62504	0.760598	1.21206	1.09466	0.792957	1.66908	0.874723	1.13625	1.57096	1.27028	1.8191	1.29952	1.08093	1.32131	6.32128	1.185	0.875913	3.47352	1.52032	4.93854	4.26664	2.75716	0.406772	11.2545	2.86314	2.69802	2.21544	2.52701	1.69835	8.49378	3.38649	1.94257	1.71214	2.80182	0.997908	5.50562
XLOC_013570	0.352411	1.15903	3.86508	0.618451	1.19539	1.13839	0.619574	2.25413	2.35074	1.67558	0.580904	0.848603	1.86907	2.74799	1.23866	0.382115	0.380194	1.79523	0.456758	1.55296	0.512301	0.879115	0	1.39217	0	0.35875	0	0.0960459	0.196984	0	0.299335	1.08304	0.395728	0	0.562499	0.383071	0	0	0	1.0293	0.267282	0	0	0.507528
XLOC_013571	0.610542	0.988105	0.529082	0.227834	0.881505	0.133239	1.09762	0.75091	0.946968	0.456511	0.565662	0.563221	0.375285	0.452874	0.566794	1.13509	0.672538	0.689785	0.782309	0.625649	0.409432	0.871341	0.425742	0.693032	0	0.111614	0	0	0.14515	0.223958	0	0	0.123122	0.123273	0.196313	0.119184	0	0	0.309461	0.148144	0.14186	0.26988	0.277551	0.0767117
XLOC_013837	0.0285127	0.0191689	0.0475725	0.190504	0.194194	0	0.0239054	0.229954	0.0189252	0	0	0	0.0115068	0.0240448	0.0160131	0	0.0486151	0.0277096	0.0676076	0	0.476771	0.0156923	0.112932	0.938038	16.8311	39.353	18.1568	1.03184	1.5389	3.73281	5.46233	39.3658	38.5397	1.84862	3.3108	7.08361	51.5181	0.52382	0.122804	0.568954	2.37118	0.826368	1.30523	0.672547
XLOC_013607	0.685159	0.497197	0.523265	1.62406	0.374872	1.12605	0.576796	0.336975	0.845542	0.646965	0.456638	0.224316	0.640008	0.932924	0.304328	0.114336	0.805822	0.726378	0.608869	0.80747	0.836481	0.50122	1.18763	0.191906	6.79203	0.412119	3.66278	0.969647	1.95746	0.0993333	2.52541	4.3809	5.80904	0.272799	2.82524	4.71071	0.275342	0.0871224	0.0455769	2.46423	0.111497	0.836628	2.97874	0.305015
XLOC_013615	1.57025	2.08308	1.75798	1.30258	1.75704	1.67035	2.65125	1.16544	0.932907	1.90983	1.64601	1.20659	2.54261	2.82087	1.41537	1.06212	2.45009	3.06336	2.75126	2.69121	2.22239	1.7803	5.82161	5.05635	11.0253	9.18413	5.98593	9.83665	5.75326	3.25675	6.5315	17.851	10.4131	4.91062	4.57011	10.0196	3.12884	11.5818	4.56296	9.55712	8.39954	12.4092	10.1564	13.0837
XLOC_013994	784.043	1729.34	1038.03	565.653	1253.4	728.585	1042.24	603.241	825.134	823.852	1032.1	732.963	649.58	1461.44	664.812	697.675	891.612	1970.46	2506.97	1212.61	879.098	714.937	597.639	943.492	4692.54	2895.62	3775.39	689.78	510.016	5693.15	5188.34	11081.4	6955.05	1425.67	3213.26	6427.96	1987.27	2519.86	1494.03	905.389	1202.31	1979.87	2391.15	1271.42
XLOC_013998	2.2534	1.41692	0.880405	3.1072	2.3367	2.44821	1.4699	0.730879	0.841137	1.45563	1.02366	1.19008	2.23153	1.24218	1.33976	0.799221	2.0193	3.33444	1.4835	4.57856	2.61299	1.8152	2.29155	6.81734	1.30887	6.61642	2.39802	2.1514	1.48077	0.686669	5.47055	2.52551	2.76836	1.51187	3.51115	4.14153	1.16318	3.12616	3.16276	1.91652	2.36509	6.47623	3.96802	2.25385
XLOC_014003	0.126131	0.328864	0.505212	0.147083	0.441567	0.403025	0.321645	0.315469	0.215194	0.417667	0.292675	0.217635	0.50205	0.71082	0.171139	0.187291	0.571015	0.838712	0.235394	0.321788	0.25985	0.213676	0.135613	0	0	0.115292	0	0.288873	0.0780247	0	0	0.116019	0.414154	0.00267038	0.0506966	0.123108	0	0.0026504	1.15008e-05	0.129287	0.116304	0.0473092	0.0582945	0.103643
XLOC_013921	2.11962	1.7841	3.17151	3.46524	2.20607	3.29658	5.25041	1.92223	2.62932	1.28309	3.10407	1.57679	1.01908	3.2436	1.69865	1.05143	1.98851	5.67891	0.967484	3.44102	2.86765	1.42941	4.7161	40.4722	0.655321	0.0959302	1.45125	8.05329	3.4353	5.96458	22.9194	9.88923	0.293947	19.236	1.71658	0.287036	0.0225866	0.0991289	0.184964	3.90145	2.24086	8.92797	4.31112	1.72875
XLOC_014086	0.523154	0.384089	1.53163	0.20205	0.673954	1.10939	0.353829	1.33102	2.07014	0.713017	0.622255	0.540107	0.507607	3.14597	1.32443	2.018	0.259336	2.08398	0.942486	1.27216	1.15257	2.64348	0.100221	1.01599	0	0.654532	0	0.514539	0.262441	0.218883	0.232505	0.658663	0.481332	0.963845	0.767461	0	0.808961	0	0.201632	0.934423	0.348978	1.09783	0.208812	0.692836
XLOC_014087	0.254599	0.462142	0.446938	0.141626	0.289279	0.538674	0.405557	0.592961	0.996928	0.563608	0.506381	0.126188	0.51679	0.764256	0.31991	0.674788	0.1812	0.386885	0.926343	0.722734	0.283407	0.379241	0.590443	1.30524	0	1.3454	0	1.64356	0.748517	0	0	1.69236	1.48408	0	1.18315	0.359152	0.623561	0.737391	0.621687	2.7751	0.506323	0.996735	1.69784	0.683735
XLOC_013950	0.185704	1.47787	1.02117	13.6838	0.774888	0.651061	1.1871	2.83053	4.61241	0.688364	1.03505	1.03139	0.68323	0.436188	1.48072	1.81716	0.488987	1.09892	1.19267	1.01131	0.172828	0.404796	1.18752	1.36527	0	2.56714	0	1.23754	2.5663	0.167193	0.22847	0.879132	0.970186	1.39743	0.252779	0.114734	1.03533	0.0730723	3.77813	0.505203	0.534286	0.314369	0.118848	1.1514
XLOC_014097	0.252563	0.283819	0.275861	0.145775	0.0982005	0.0980418	0.398861	0.157096	0.132071	0.153272	0.108912	0.149322	0.220418	0.168363	0.125282	0.082788	0.178743	0.0332358	0.149249	0.177067	0.161465	0.126618	1.14978	0.469186	0.301572	1.51105	0.872397	0.999965	1.12034	0.158213	0.224079	2.75077	0.782811	0.290286	0.138684	0.280657	0.462913	0.864343	0.631556	0.767727	0.104688	0.926414	0.348858	0.813146
XLOC_013957	2.2974	1.96314	1.79022	5.18331	3.94636	4.06154	1.35044	2.34686	1.618	2.87202	3.71473	1.78781	2.84176	2.76148	0.983562	3.28878	1.52112	8.65657	5.75422	4.94387	4.09741	1.98147	1.25024	1.97942	2.92619	3.68413	3.75046	2.78074	2.50164	2.35721	2.74987	1.03263	4.42869	2.98699	4.53915	7.9949	1.30678	0.565719	0.868565	8.56755	2.32401	3.28404	10.3235	1.15478
XLOC_014100	0.348764	0.109736	0.219567	0.91298	0.0446645	0	0.241566	0.0604974	0.233886	0.114863	0.138274	0.0900156	0.184581	0.235556	0.117857	0.0960914	0	0.805023	0.523597	0.74376	0.288136	0.198257	5.73114	1.35329	2.08401	3.63269	1.4067	1.10126	2.1878	0.364444	0.464999	0.548343	2.60466	1.20362	1.15071	3.26149	0.20223	1.59282	0.201622	4.7435	2.59361	3.46548	0.104401	1.656
XLOC_014110	0.650106	0.861296	0.848343	0.192583	0.318809	0.888645	0.792803	0.315363	0.402769	0.644036	0.47968	0.515167	0.66333	0.555084	0.577983	0.223978	0.781682	0.488842	0.395323	0.522123	0.62844	0.653614	0.672524	0.129208	1.51574	0.689279	1.14939	0.703821	0.348934	1.29088	0.394716	0.700147	0.896299	0.229459	0.378346	0.183501	0.900243	0.234117	0.280981	0.370109	0.127472	0.578108	0.210406	0.335598
XLOC_014111	1.13643	0.499884	0.472133	0.865815	0.312155	1.01525	0.364266	0.132384	0.264239	0.171953	0.475868	0.372787	0.516883	0.409557	0.265735	0.434759	0.615088	0.634485	0.140901	0.676356	0.638801	0.566112	0.438098	0.68537	4.97764	0.693047	0.71963	0.406756	0.564017	0.51348	0.147712	0.515056	3.23602	1.12087	0.206314	0.654018	0.326206	1.73759	0.631937	0.278937	0.226477	1.29201	0.209507	0.945954
XLOC_014119	6.94082	3.95562	2.10576	0.864895	3.31889	4.25517	3.1505	3.82578	3.61061	4.46394	4.76208	2.9348	4.13539	2.11362	3.7057	3.2808	5.12156	4.51189	4.51874	3.48974	4.12151	5.1661	6.25228	6.98038	14.3643	5.68623	2.09747	6.06605	7.16229	7.60797	5.20478	4.29261	5.2282	4.37754	2.66384	5.56709	2.322	3.48085	4.5287	7.04278	4.78423	2.54749	2.02339	6.83635
XLOC_013981	1.37219	1.27534	1.18757	1.15822	1.26713	1.85371	2.17731	0.875218	0.786209	0.989871	1.37054	1.11318	1.31451	0.909515	1.18572	0.952454	1.88275	0.775698	0.872585	1.25949	1.38498	0.981624	2.26107	2.49862	0.384497	3.27739	0.76519	2.59023	1.94241	1.65721	3.70738	1.5104	1.89152	2.54657	1.98879	2.84249	0.906099	1.35025	3.13355	2.78048	0.710269	1.22655	1.91352	1.93682
XLOC_014129	0.71853	0.328051	0.200017	0.344735	0.892322	0.735082	0.334922	0.113896	0.317194	0.250169	0.224228	0.185307	0.304906	0.312239	0.258096	0.168871	0.383398	0.347761	0.693718	0.778914	1.42727	0.311576	0.106676	0.231356	0	0.174493	0	0.0737092	0.0745896	0.0875286	0.185952	0.321923	0.240599	0.264983	0.575436	0.279484	0	0.0239092	0.685359	0.0589012	0.0382655	0.0359682	0.0775294	0.1221
XLOC_014141	0.751048	1.6614	1.39007	0.934836	1.53077	0.937561	1.02614	1.67914	1.33491	1.66042	0.906267	1.36056	1.15488	1.45164	1.43467	0.971877	1.73428	0.508971	0.919074	1.0165	1.25489	1.02672	0.875594	1.92323	0	0.846148	0.702122	1.22859	0.647322	0.727614	0.869511	1.186	0.766692	1.23489	0.584653	0.968048	0.756328	0.861268	0.67027	0.764222	0.573897	0.76338	0.508469	0.407513
XLOC_014147	1.06575	0.764929	3.5935	2.70008	2.12554	2.93443	1.80268	6.02276	4.34133	1.53149	3.58181	2.76162	1.68866	3.50171	2.00709	4.14659	1.52945	2.6138	3.24353	2.63683	2.78969	4.47177	8.51403	2.7479	3.12348	1.22549	0.150504	2.54581	5.46714	0.546355	5.87735	0.479512	3.9055	2.03028	3.11357	2.54458	0.126096	0.447689	1.00671	14.3436	4.52627	5.21116	9.25504	3.18642
XLOC_014159	1.0106	1.80153	2.15913	3.48242	1.31195	2.98273	2.82839	1.40343	1.2384	1.53196	3.1017	1.80273	2.71348	2.75167	1.8809	2.17448	2.40115	4.03881	3.41827	2.63633	3.17472	1.72021	4.24056	2.82186	3.91238	1.45978	5.0399	5.66413	3.15179	2.92295	1.25452	3.85151	5.31267	2.20724	1.41574	5.04095	4.29533	5.07194	4.69725	5.12586	3.17168	1.56266	2.37493	2.29173
XLOC_014160	0.676814	1.35709	1.48842	1.87199	1.33788	1.09058	1.04869	0.617611	1.21766	1.23727	1.76391	1.25822	1.60253	1.26033	0.980887	0.863407	1.65413	2.75516	2.73925	1.63556	1.07259	0.89063	1.62452	2.79169	9.17125	3.08186	10.2881	1.64195	1.66293	5.8807	3.91839	3.83418	7.72975	3.08981	2.06193	5.49098	11.1388	7.73976	2.21614	2.25748	2.49296	1.09091	3.73399	2.46816
XLOC_014161	2.22312	5.7422	6.24743	3.05997	4.81054	2.85054	7.19174	4.52963	3.90684	4.02097	5.97715	5.25819	5.95318	6.22018	4.7588	5.64076	7.78641	5.68753	5.49113	11.9357	3.19901	3.95556	4.25687	7.16124	0	9.80365	12.7607	6.52022	2.43369	12.7281	4.91645	4.06227	8.26965	2.54763	8.62134	14.163	13.8986	9.48214	4.26363	6.08572	4.57338	2.41008	2.99933	1.38502
XLOC_014177	2.804	3.3976	2.38695	2.89881	1.29735	2.4351	4.651	1.86029	1.27598	0.790638	2.15652	2.38042	2.33259	1.64107	2.66411	1.75648	2.83445	4.06534	2.80551	4.25966	3.05529	2.02428	5.05301	4.82437	0	13.6752	9.97204	2.72037	3.26597	3.74166	2.64969	14.6998	6.17104	7.55164	3.27982	2.65496	5.76195	12.9462	8.04248	7.60171	3.9187	9.34568	3.47903	8.60166
XLOC_014192	4.42814	3.60227	4.68323	3.47659	3.10668	3.39888	7.90999	3.67004	4.75315	4.52822	3.13247	4.64903	4.56882	5.23634	2.97875	2.90224	5.67494	4.87035	4.258	5.90421	3.2626	3.25865	3.5484	5.45419	4.584	3.88512	2.68327	5.21966	3.80307	1.49015	3.69029	5.467	7.15951	5.17939	4.76126	2.72239	3.34679	4.67888	8.46977	3.25973	4.48542	5.18733	4.16794	4.36178
XLOC_014209	19.8713	20.3843	14.369	16.565	18.0075	19.5649	23.4152	15.1683	12.7148	14.649	17.4865	17.7997	19.8571	14.7274	15.9627	13.763	18.0666	14.7987	14.3425	20.5538	18.349	12.5857	22.8358	28.6516	0.913408	11.8518	3.63345	27.037	21.3619	5.36349	15.5701	25.8102	16.9069	15.35	14.3673	12.5051	3.35324	18.2841	29.0376	31.2561	22.1497	16.649	17.3002	24.3983
XLOC_014369	0.120414	0.191995	0.341366	0.324625	0.172498	0.129027	0.470977	0.147458	0.127058	0.244951	0.149034	0.202925	0.172234	0.248281	0.2005	0.166966	0.297262	0.278647	0.302896	0.25129	0.414106	0.312692	0.20951	0.315975	0	0.191584	0.317979	0.172304	0.202505	0.157278	0	0.554374	0.158499	0.0528976	0.230664	0.076717	0.0971387	1.05961	0.243455	0.457149	0.145304	0.280707	0.250691	0.121314
XLOC_014251	8.92295	6.08217	6.52764	7.8443	6.2397	5.63342	7.23337	7.3248	4.44201	5.72136	5.86296	5.97246	6.79366	7.43521	6.19243	5.27825	6.3386	5.08215	4.61219	9.5928	8.82832	10.607	10.7542	25.0753	2.72571	10.0794	5.06895	14.9346	13.0363	4.69851	9.80103	11.8506	19.9531	10.9071	6.65535	12.6471	4.59293	18.1541	12.326	18.3508	7.04593	13.461	28.7088	17.6394
XLOC_014255	0.894294	0.856795	0.933803	0.769126	1.06491	0.780518	1.1796	1.08228	0.603565	0.963474	0.935094	1.23627	0.924406	0.876082	0.962936	0.448817	1.28001	1.08257	0.980191	1.21547	0.949013	1.04216	1.81268	2.73414	1.3204	1.47961	0.727626	2.27229	1.59366	1.42175	2.87588	0.950825	3.49251	3.17573	1.68121	1.45172	2.37931	2.56203	2.40069	2.28084	1.09299	0.618926	2.78504	1.42635
XLOC_014388	2.56776	0.9397	0.80344	0.761835	0.796173	2.11169	1.60762	0.323606	0.789706	1.38491	1.78081	1.12072	1.00222	1.57071	1.49298	0.885521	1.67504	4.53741	1.94896	2.45878	1.56849	1.3621	4.07561	2.88598	13.0994	16.3641	2.94523	8.91488	4.59346	8.38504	2.29901	3.90184	8.08876	4.04325	4.34007	5.93776	5.79827	8.82558	6.84353	18.0949	3.90176	6.35411	1.80911	7.39531
XLOC_014394	1.09793	1.87703	2.17721	0.590815	1.29208	1.24554	1.16681	0.875963	1.5503	1.20009	1.37237	1.00241	2.03641	3.79706	1.90887	1.33182	1.25856	2.03596	1.66688	1.42308	1.25289	1.8668	2.20699	7.98944	1.56438	2.65874	1.58392	2.0199	2.32486	0.615537	3.63248	0.651727	2.06799	2.7105	3.11746	3.13016	2.08537	0.896743	0.661531	5.50535	3.75599	6.18876	4.23562	2.62105
XLOC_014404	1.54216	1.00688	0.664392	1.56188	1.0988	1.99849	1.34817	0.544046	0.690855	0.981951	1.11901	0.631155	0.867084	0.846038	0.663273	0.92787	1.30073	2.16465	1.42629	2.30722	1.63161	0.773136	2.44654	3.4281	0.90864	1.49348	1.51841	1.48446	1.42677	1.50818	0.750803	3.5951	2.53747	1.72804	1.22648	0.943565	1.8367	2.69602	1.37486	2.53609	4.49558	1.38374	0.174212	1.40886
XLOC_014288	0.638822	0.880797	1.58413	1.06194	0.858874	1.25827	1.29761	0.735107	0.899352	1.12731	0.597871	0.963881	0.852306	1.07408	0.413813	0.900953	1.41687	1.46361	1.1264	0.664275	1.06725	1.12626	1.02754	1.61348	3.85123	2.19321	1.22965	1.63538	1.4662	1.38083	3.49937	1.44134	3.19772	1.7838	1.86038	2.19753	0.906261	2.57759	0.737164	2.18198	1.74167	0.841754	3.13205	1.41431
XLOC_003053	0.864304	0.976366	0.628615	0.909895	0.748418	1.24641	1.03123	0.652839	0.523391	0.544141	0.854129	0.501717	0.747792	0.397393	0.565092	0.410111	0.559238	1.16326	0.819871	0.989766	0.947375	0.895982	0.332844	0.868847	0.298709	0.807063	0.0864115	0.4284	0.6091	0.339539	0.388416	0.340581	1.00512	0.603812	0.526575	0.472587	0.0965303	0.513682	0.842101	0.717919	0.437878	0.442653	0.372155	0.278258
XLOC_003079	2.90744	2.12848	1.91399	1.70509	2.26155	0.631307	1.88353	2.34311	3.89254	1.67408	2.13251	2.53232	3.45849	1.10909	2.05463	2.70636	1.61796	1.46318	1.62142	1.76973	1.23996	1.5089	2.19767	3.59472	0	5.50008	1.28109	1.05372	2.15582	2.32331	1.23395	2.33044	0.638631	3.83649	3.05481	3.09103	1.07333	6.98095	1.60516	1.81716	1.67187	1.09027	2.0243	1.19523
XLOC_003092	3.2294	1.90419	1.07517	1.63744	1.42113	3.09884	1.68861	1.25566	1.00498	2.22448	1.71129	1.61435	2.1183	1.42341	1.71834	0.972977	1.57574	2.17904	1.55868	2.20038	2.2181	1.242	0.966008	4.59009	0	0.916276	0.368636	1.30911	1.16134	1.0028	0.976448	1.92794	2.02144	1.65593	3.14984	2.49045	0.540492	1.36962	2.92528	1.44774	0.930788	1.08448	1.71342	0.922441
XLOC_002624	2.18978	1.77848	1.69438	0.931243	1.03563	0.620528	2.00566	1.51775	1.48186	1.70562	1.93138	1.59299	1.6008	1.76894	1.51611	1.0615	1.8205	1.84972	1.34465	1.74362	1.84834	1.34367	1.07202	0	0	0.606102	0.167645	0.94052	0.908715	0.30403	0.968858	0.304963	2.17287	0.167349	0.533006	1.77978	0.140457	0.498291	0.140035	1.78919	0.75412	0.661953	1.33775	1.88894
XLOC_003104	0.311233	0.439012	0.300937	0.262122	0.17227	0.220868	0.712994	0.142766	0.306292	0.355942	0.615102	0.191063	0.610626	0.38838	0.129341	0.1582	0.184228	0.379718	0.277264	0.905246	0.338538	0.211372	0.0441476	0	0	0.733164	0	0.0894259	0.241883	0.0919136	0.292971	0.368867	0	0.202406	0.39259	0.587142	0.0849252	0	0.0846699	0	0.235324	0.223112	0.0458532	0.151873
XLOC_002636	0.452193	0.331864	0.592509	0.41566	0.303161	0.465601	0.359808	0.175861	0.174826	0.143474	0.513819	0.561038	0.28807	0.277406	0.277144	0.425954	0.569298	0.974019	0.645639	0.805714	0.39555	0.299044	0.412573	0.120272	0	0.454589	0.249858	0.280341	0.154996	0.406842	1.0984	0.683397	0.9344	1.55994	0.204416	0.488764	0	0.250874	0.249622	0.432251	0.333997	0.27374	0.701109	0.271332
XLOC_002643	0.406688	0.367009	0.456983	0.556631	0.364825	0.371903	0.698246	0.45221	0.240948	0.321289	0.347281	0.475617	0.576108	0.450416	0.326412	0.250409	0.56165	0.701307	0.702516	0.665255	0.330714	0.235016	0.339651	0.353631	0.49547	0.232324	0.25507	0.596166	0.361527	0.303259	0.138057	0.15934	0.0635123	0.510002	0.184456	0.962866	0.222947	0.249725	0.991563	0.776036	0.370847	0.0850926	0.237148	0.174659
XLOC_003123	0.935882	0.916216	0.377271	5.58651	0.781075	0.608954	0.637234	0.392647	1.51191	1.31087	1.0639	0.507231	1.14641	0.183556	0.868675	1.19017	1.39304	1.96512	0.487218	0.760436	0.298228	0.595905	0.326422	2.57093	1.15436e-05	0	0	5.41063e-06	0.195843	0	0	2.80105e-06	2.74043	0.914518	0.989775	0	0	0	8.49878e-06	0.630773	1.06264	0.279451	0.649653	0
XLOC_003130	0.360267	0.353023	0.247122	0.34561	0.392899	0.389571	0.297168	0.493518	0.214472	0.47526	0.453903	0.437403	0.345615	0.458392	0.526437	0.251043	0.554836	0.478092	0.382697	0.652381	0.652008	0.195522	0.456272	1.05801	0	0.865105	0.14235	0.673402	0.540943	0.193618	0.160105	1.11175	0.484914	0.624576	0.567088	0.45095	0.278529	0.282073	0.765294	0.713001	0.425981	0.467737	0.595263	0.371469
XLOC_002675	0.995453	0.461553	0.3318	0.439283	0.596822	1.22667	0.663146	0.742508	0.491188	0.246108	0.387904	0.472381	0.819439	1.13295	0.479181	1.23687	0.262675	1.94748	1.55892	2.32103	0.818344	1.84395	0.75836	1.62592	0	2.76072	2.43482	0.114402	1.0339	2.35607	1.94174	0.445852	2.50008	1.1138	3.59856	1.47638	1.24968	0.985212	0.17256	3.97735	0.752385	0.865976	0.712227	0
XLOC_002710	0.53742	0.143237	0.24919	0.138481	0.114852	0.320551	0.277044	0.16895	0.126692	0.128352	0.322534	0.174596	0.325351	0.132716	0.110663	0.169309	0.169782	0.220875	0.343927	0.594097	0.271179	0.214853	0.134815	0.538638	0	0.431779	0.332529	0.263499	0.173051	0.155695	0.0578835	0.631892	0.0855981	0.0257094	0.184241	0.0248566	0.0431561	0.658918	0.358557	0.273081	0.276467	0.028321	0.13844	0.132587
XLOC_003181	74.4525	62.0409	45.8979	45.9028	56.9405	25.4419	33.6816	61.6105	76.5335	110.134	134.541	76.6555	62.659	41.2004	95.8218	109.993	71.4062	30.5677	74.046	54.1805	74.7771	28.9044	33.1632	5.37781	5.2922e-08	8.79994e-05	8.238	5.88646	38.3262	0.000126162	15.5152	27.8027	23.8509	10.7896	4.36141	14.0678	1.68695	4.02356	2.88082	45.0199	18.9289	108.12	34.9801	35.9743
XLOC_002730	385.267	547.602	375.965	382.394	434.579	141.48	282.641	471.179	636.235	832.184	611.845	487.521	540.492	273.962	676.858	905.991	546.402	124.518	286.009	180.864	294.062	257.284	160.948	259.817	120.122	148.73	164.51	66.7505	317.915	85.0532	120.422	444.259	139.698	246.792	281.915	137.766	80.8017	124.614	305.923	178.671	103.818	443.147	129.978	134.022
XLOC_002746	1.23416	0.569498	0.47539	0.587737	0.378962	2.09639	0.421586	0.315854	0.606064	0.375772	0.649993	0.350291	0.409783	0.253422	0.695684	0.524179	0.787067	0.83216	1.09704	0.982032	0.713127	0.691814	0.820685	0.579766	0	0.0619848	0.14144	0.768265	0.342768	0.252836	0.865354	0.483074	0.444671	0.631738	0.447249	0.257455	0.364281	0.0849693	0.33657	0.546183	0.358161	0.403765	0.189163	0.179432
XLOC_002759	11.0985	3.47987	2.95942	1.23954	1.49969	6.97111	2.92421	1.03481	1.04793	3.73987	3.34661	3.99483	1.75316	1.11651	3.18946	2.42216	3.10223	1.8426	2.52201	2.9197	6.96984	3.06081	3.23393	0.710578	0	0.216272	0.0159519	0.793225	0.831653	0.115718	0.27657	0.420764	0.182899	0.573256	0.247247	0.0923735	0.100237	0.0869257	0.939396	0.576304	0.547819	0.54457	0.0962479	0.171222
XLOC_003221	1.48736	1.20984	1.09081	0.737472	1.34998	0.906347	0.757	1.11081	0.586321	1.1288	0.905495	0.478662	0.636496	0.601022	1.09605	0.589331	0.760433	1.28232	1.13621	0.97142	1.96935	1.07773	0.969123	2.67477	0	1.28236	0.975407	0.605051	1.37336	0.884469	1.70821	2.66155	1.94498	0.442584	0.634334	0.256742	0.445757	0.878547	1.33325	1.69791	2.61054	0.750772	1.97217	0.621823
XLOC_002779	0.281451	0.704868	0.546028	0.153726	0.344324	0.300728	1.02626	0.6434	0.303429	0.300737	0.374364	0.459034	0.370222	0.678969	0.305303	0.258666	0.707102	0.35863	0.571752	1.08025	0.424204	0.379666	0.645471	2.14443	1.0693	0.729672	0.531275	1.68353	1.61813	0.125005	0.536902	2.02067	1.00145	1.8255	1.22538	0.464616	0.287781	3.06114	1.85869	1.34664	1.24074	1.03696	0.752827	1.0632
XLOC_002793	10.9905	18.6873	9.13313	12.71	14.8909	6.13418	23.6361	4.77265	10.5365	29.406	22.1844	34.9395	20.4496	19.0279	26.3916	10.8848	11.943	35.2638	21.6446	25.7341	7.51653	9.92132	8.67225	2.70131	29.0433	13.2893	29.056	7.91774	14.968	19.6809	2.36034	3.18409	6.63149	13.6287	8.62584	11.4873	4.69279	17.342	2.04692	21.7322	7.81365	2.71445	13.0077	3.56037
XLOC_003249	0.281482	0.315204	0.186289	0.128272	0.195887	0.307351	0.458899	0.248648	0.151565	0.206878	0.261961	0.297236	0.180974	0.247978	0.191435	0.185811	0.296314	0.354947	0.472153	0.476969	0.372687	0.107076	0.337106	0.51889	0.479434	0	0.308205	0.303477	0.411	0.286458	0.237492	0.508095	0.749005	0.369193	0.459328	0.546575	0	0.687059	0.347552	0.76157	0.223493	0.208999	0.352654	0.183352
XLOC_003259	0.182068	0.359717	0.419111	2.01842	0.485055	0.258288	0.339906	0.2651	1.92725	0.656364	0.683772	0.221699	0.556531	0.337946	0.675354	0.734607	0.356124	0.489961	0.649669	0.656643	0.396667	0.316913	0.0517641	0	0	0.215996	0	0.0346864	0	0	0.11509	0	0	0	0.28492	0.115319	0	0	0	0.286964	0.0458385	0	0	0.118766
XLOC_002872	0.583604	0.431585	0.226833	0.355279	0.477591	0.547527	0.338439	0.183796	0.369014	0.372598	0.428824	0.414114	0.406055	0.244367	0.384891	0.356913	0.441699	0.476153	0.510794	0.612113	0.831214	0.314508	0.617439	0.570715	0	0.203393	0.06924	0.432779	1.33934	0.0470885	0.400153	1.9523	0.379682	0.656618	0.605385	0.233888	0.0435082	0.308703	0.534988	0.581489	1.42038	0.96363	0.392642	0.662003
XLOC_002931	12.4343	1.62283	0.125259	2.78308	1.21005	19.9221	0.732167	0.355793	2.16285	1.0568	1.65532	0.530857	0.723929	0.666698	1.70406	0.189732	1.13927	6.83965	1.62347	2.17437	7.22446	3.2919	2.97261	0.412576	0	0.531588	0	3.25634	1.7454	1.06661	0	1.06989	0.586381	3.5226	0	0	0.492757	0	0.491276	1.04693	0.742814	1.30733	3.01857	1.544
XLOC_002932	3.55338	0.92085	0.214073	0.790868	0.405258	5.99481	0.63727	0.270555	0.793048	0.349138	0.235027	0.25169	0.309517	0.15281	0.459579	0.322593	0.434642	1.97569	0.475516	1.3338	1.9632	1.41395	1.25148	0	0	0.250945	0	0.938666	1.40133	0	0	0.757585	0.553621	1.94005	0.662043	0.267957	0	0	1.39149	0.10633	0.295754	0.383611	0.237253	0.262532
XLOC_003378	0.122877	0.223966	0.259979	0.274572	0.350704	0.173346	0.392238	0.164253	0.22292	0.667605	0.488619	0.305816	0.375775	0.37057	0.310131	0.1308	0.351422	0.124252	0.148867	0.418048	0.273261	0.366733	0.854194	1.00215	0	1.29123	0	0.0883969	0.452688	0	0	0	0.356081	0.713035	0.283877	0.344692	0	0	1.78997	0.401122	0.122263	0.120135	0.148791	0
XLOC_002973	2.13097	4.26298	4.51094	1.12419	4.27477	2.22953	3.83027	2.91919	4.70563	3.66673	3.28518	5.44703	6.31174	2.87101	3.21642	2.91	3.4528	2.80608	3.55061	3.14536	3.73431	2.82164	1.34302	2.96995	0	1.24306	0.350565	0.502027	2.19933	0.90474	1.16884	0.858462	0.672149	2.15352	2.27203	1.76977	0.203339	0.935116	3.49143	1.54323	1.15533	0.404537	1.74297	1.00137
XLOC_002995	1.48732	2.95562	1.87493	1.41447	1.86447	2.03681	4.67213	1.60352	1.44243	2.04584	2.43344	2.24686	2.17219	2.34237	2.25312	1.6491	2.45316	2.80329	3.63733	4.58693	3.75312	1.77021	3.4375	5.5184	9.84382	7.21377	5.76448	4.06754	10.8068	2.49811	4.2591	15.1706	5.49275	4.83728	2.11553	3.46255	3.48197	18.5393	7.86981	9.55186	7.01671	11.2709	5.31488	5.15456
XLOC_002996	0.496113	1.28462	1.51767	0.788592	1.03638	1.32865	4.49498	0.79682	0.591334	1.56156	2.08681	0.681955	0.993503	1.04326	1.69434	1.15045	1.483	5.36028	2.77936	3.15432	3.47702	1.70318	1.34563	2.74059	0.194087	4.48239	0.951448	2.44132	6.70213	0.970022	1.12551	10.5198	3.36526	3.78691	1.4045	1.95917	0.421177	5.69145	4.83547	6.17974	4.95022	9.58671	4.7589	3.05498
XLOC_002997	2.053	5.21499	1.78136	7.12034	1.61346	1.09682	7.24669	1.62476	2.79576	5.79467	2.39714	2.10624	4.14976	5.80484	2.09497	3.81882	3.42119	5.58519	2.78726	10.0064	5.06927	1.55985	1.78146	5.04265	0	9.35523	11.4258	2.04782	8.9427	2.1448	1.63333	12.7089	4.73274	0.817688	3.34718	3.60925	3.7804	12.2426	5.22084	8.14734	2.60232	12.945	2.36834	2.99981
XLOC_003405	0.367521	0.893045	0.594911	0.192166	0.319966	0.146282	1.12815	0.25232	0.11904	0.17731	0.330226	0.400501	0.655505	0.419469	0.328221	0.317579	0.626566	0.257283	0.444171	0.441301	0.7818	0.10089	0.47859	0.789931	0.141494	1.51335	1.17131	0.832583	3.41111	0.893013	0.765212	2.2453	1.17994	0.299278	0.741111	0.524454	0.37875	3.23457	1.29787	2.36122	0.995758	2.45091	0.555453	0.855043
XLOC_003406	0.264849	0.40417	0.308017	0.237194	0.254313	0.169632	1.08067	0.31129	0.203731	0.371331	0.371579	0.294686	0.504682	0.350964	0.237903	0.277434	0.499827	0.341022	0.474299	0.505953	0.600152	0.223898	0.4887	0.541333	0	1.04623	0.534668	0.79668	2.37146	0.189929	0.419428	1.63941	1.09362	0.676784	0.363641	0.425583	0.258615	1.76395	0.985307	1.40147	1.17491	2.11903	0.746538	0.897481
XLOC_003853	1.45568	2.36659	1.36034	0.89769	2.28771	1.92112	2.62857	0.781175	1.09754	1.91263	1.52752	1.31313	1.67892	1.44266	1.13455	1.21982	2.77768	3.09728	4.58599	4.47832	1.54905	1.17201	1.36344	0.387929	0	1.5108	0	0.652914	0.720497	1.49893	1.05258	0.75284	3.20241	1.49343	1.21094	2.61542	0.23015	0	0	6.22465	0.976702	0.874289	3.14661	0.412585
XLOC_003860	3.87405	2.74394	2.33225	3.6139	1.28346	0.873775	6.95288	3.81637	3.01036	0.967272	2.09985	0.374288	3.44695	2.48809	2.27692	1.6833	2.78992	3.96855	0.567609	1.59579	3.64582	3.42449	5.59403	2.95584	4.85525	2.96215	1.40454	0.43682	6.8454	33.1135	7.21526	1.70334	2.33391	1.40206	2.60492	8.58518	10.1986	15.3073	12.5144	4.26344	0.613844	0.610413	3.40797	2.51728
XLOC_003870	5.93582	2.83577	3.3381	8.82743	2.3628	3.90567	4.00347	1.53622	1.77698	4.22277	6.23671	3.15212	2.45993	2.30597	4.16077	1.1702	2.5153	3.40907	7.99462	3.39864	2.85323	2.52628	3.25617	7.07139	0	2.17602	0.437728	4.54474	6.05457	1.98459	1.68649	0.872262	5.67359	2.4033	0.622034	5.0812	1.28366	0.258431	0.731276	4.98913	5.51958	3.37144	1.25293	1.76868
XLOC_003872	1.04351	1.49984	0.349991	2.25306	0.598188	0.883743	0.769506	0.157906	0.386381	1.12751	1.01792	0.616318	0.892951	0.524783	0.26607	0.427949	1.80168	2.4073	2.31046	2.78748	1.4058	0.248624	0.0237483	0.0187308	0	0	1.48879	0.0662916	0.0335092	0	0	0	0.825705	0.634642	0	0.7068	0	0	1.31051	0.196483	0.174578	0.0300443	0.160281	0
XLOC_003449	1.16874	0.908229	0.466341	0.705088	0.297998	0.597996	0.75797	0.573766	0.430434	0.341858	0.349158	0.390236	0.461092	0.595297	0.359183	0.369309	0.63176	0.374114	0.731936	0.652606	0.7108	0.382023	0.672846	0.669442	0	0.616106	0.436255	0.735857	0.658433	0.741717	0.341415	0.446396	0.598058	0.462702	0.19505	0.473669	0.251285	0.945497	0.501059	0.813561	0.611284	1.04804	0.258033	0.457663
XLOC_003894	0.186571	0.602916	2.43381	0.629723	0.724758	0.440594	2.09631	1.46493	0.557557	1.20683	0.492247	0.528042	0.711281	1.9602	1.00513	0.527788	1.90572	0.919174	0.519744	0.762521	0.680403	0.906485	1.0655	0.701055	0	0.150547	0	0.561098	0.285315	0	0	0.151497	0.166064	0.83134	0.132391	1.28602	0.41865	0.165024	0	0.0658576	0.312353	0.418676	0.073865	0.652998
XLOC_003471	0.494851	0.359924	0.400928	0.8973	0.348713	0.402472	0.359365	0.358145	0.31085	0.327595	0.428479	0.452908	0.383722	0.335283	0.317934	0.332657	0.41499	0.375259	0.59881	0.532229	0.497168	0.352663	0.371409	1.59163	0	0.377771	0.119417	0.31427	0.794403	0.162425	0.546358	0.353001	1.13107	0.417221	0.332212	0.749136	0.10005	0.384521	0.623434	0.615869	0.656557	0.257291	0.440701	0.288328
XLOC_003483	0.442343	0.721519	0.714596	0.894987	0.753965	1.01167	1.88611	0.335133	0.369165	0.723984	0.168514	0.369509	0.923588	1.57381	0.444177	0.511328	1.01847	0.529367	1.3498	1.40871	1.02712	0.833972	1.99773	6.96348	0.815796	2.62826	1.1942	2.17083	2.87059	1.86836	1.52866	4.40807	8.39042	4.37685	1.0698	1.72044	1.0403	3.31893	2.5913	4.22845	3.48557	3.27424	7.70635	1.86973
XLOC_003937	1.66759	0.849316	1.18119	1.30302	0.369006	3.04265	0.552396	0.597228	1.23697	1.15222	1.01953	1.04626	1.02339	0.36471	0.769482	0.764343	0.545495	1.54368	1.12299	1.78059	1.45456	1.15963	0.143581	0	0	0	0	0	0.0859684	0	0	0	0.14834	0	0	0	0	0	0	0	0	0	0	0.0733119
XLOC_003973	1.92685	2.30568	0.528658	2.00613	1.55758	0.480177	5.19274	0.865833	3.79576	0.5991	1.0192	5.20752	1.07207	0.384787	1.77826	0.885043	0.84676	3.36423	4.05541	6.04913	0.167391	0.399996	2.33453	2.36824	12.7621	4.56372	12.335	0.69216	1.29593	36.0381	1.18534	0.614672	0.13571	1.7836	23.2498	0.784695	12.3157	0.944674	1.36534	7.23597	2.82181	5.83845	1.25442	0.54727
XLOC_003985	11.6328	11.6291	10.9392	10.5345	17.0215	13.843	22.8335	22.1312	39.3482	20.0528	26.4698	14.0995	16.3563	17.8371	14.2841	27.2958	18.5379	30.759	56.0013	30.9286	11.5386	31.9071	5.90806	80.906	10.8733	33.1686	2.09698	1.02714	8.97335	0.950736	28.2774	5.72192	6.27212	24.0726	55.0034	39.4649	0.878449	5.19404	3.50323	16.0895	3.96134	3.49053	8.345	4.40751
XLOC_003595	97.2525	107.244	164.487	69.094	170.614	66.5804	89.4718	255.231	268.584	210.209	129.064	193.258	130.288	187.02	267.97	250.84	129.461	88.0908	102.291	49.4066	134.309	159.916	54.0029	14.5966	74.3148	131.335	3.01765	13.4313	22.4673	29.2706	402.128	28.0448	42.0221	86.0308	63.705	497.09	2.7651	21.0195	37.8314	10.3389	17.5422	16.7943	15.2783	19.4885
XLOC_004032	24.6958	31.5556	25.0756	19.9492	34.5784	29.6839	39.0344	28.8545	13.2257	25.9019	24.9431	30.5946	34.7424	32.0769	24.9854	16.2557	31.0667	25.0073	24.4278	26.855	25.3647	38.7792	45.8885	279.969	180.566	342.665	105.378	47.7336	52.5722	177.103	198.188	187.7	213.749	248.319	361.512	180.171	146.513	164.858	386.618	37.3268	47.0249	36.941	52.8953	39.5828
XLOC_003662	6.21231	2.05903	1.83327	2.60202	1.43758	1.39451	3.92522	1.54531	1.02396	1.86615	1.26724	1.82002	3.62647	2.89342	1.30008	1.09321	2.70787	1.40996	1.55232	2.23332	2.53415	0.459717	7.36023	1.53473	0	0.49436	0.546951	7.67996	3.30152	0.330639	1.05365	5.47228	4.90785	3.27591	2.1737	4.223	3.66599	4.69648	4.56872	5.55415	3.66459	6.55365	0.827974	7.34781
XLOC_003663	3.92497	2.09165	1.92064	1.07679	1.54617	1.10678	1.90363	1.43305	0.414546	1.49713	2.43281	1.44511	2.88063	2.12232	1.0912	1.04353	4.02966	3.19184	1.35289	4.24003	2.69147	1.39449	6.29387	2.75051	0	8.06242	10.2924	5.42724	2.27126	1.51103	3.39899	14.7109	7.52522	1.957	0.934958	4.2572	3.61355	12.334	6.38659	4.37967	2.90936	4.45114	1.78018	6.4119
XLOC_003668	3.25112	1.949	1.90719	1.32814	1.34062	1.52675	2.64944	0.672947	1.48717	1.3601	1.84693	1.47394	2.09083	1.98947	1.3045	1.15153	3.2471	2.35095	2.02562	3.1285	3.57542	1.21034	4.67112	1.62413	2.00084	0.261578	1.44702	4.11741	1.66431	0.78727	1.11502	3.42197	2.59686	1.25187	1.15016	2.5138	0.484941	4.20542	3.38438	6.28235	2.63044	4.15702	2.34488	3.9707
XLOC_004122	0.620119	1.88558	1.10363	1.71589	1.32483	1.69485	1.08698	1.20751	1.52046	1.00581	1.51206	2.16494	1.99989	0.616176	1.10484	1.47339	1.86705	0.849729	1.46498	0.688936	0.589151	0.70039	0.459432	1.07672	0	0.791801	0.233304	1.33226	1.14933	0.207047	1.19986	0.733409	0.85558	0.989205	0.798275	1.21877	0.484123	2.60775	0.769971	1.10992	0.873814	0.456124	0.168317	1.16006
XLOC_003734	2.61094	5.28779	2.86996	2.8339	4.4961	2.17412	2.78208	3.98206	2.89154	3.79612	3.99731	4.44706	5.60641	3.88671	4.35883	4.99073	4.43182	2.23091	3.27298	2.70609	3.03724	3.48355	1.93135	8.17317	1.99759	2.26317	0.731967	2.76194	1.46207	0.349329	5.43818	1.64689	5.42744	2.96091	5.47711	2.2496	0.645393	3.22493	4.63216	3.63973	2.59196	1.67268	2.09839	1.99293
XLOC_004165	3.27118	1.22084	1.21977	1.77102	0.844265	8.30893	0.974401	0.490949	1.01612	0.953765	1.27286	0.700705	0.659817	0.555791	0.862413	0.771177	0.777871	3.99677	1.69022	2.15432	2.55917	1.78978	0.979346	1.37997	0	0.205763	0.234295	0.920966	0.336526	1.39786	1.09931	0.34941	2.61564	0.879867	0.301122	1.54356	0.480917	0.0351296	0.378875	1.76723	0.749742	0.697739	0.412524	1.03599
XLOC_003787	0.189384	1.16384	0.70398	1.33589	0.340151	0.699543	0.740764	1.33412	0.856223	0.318956	0.490983	0.698288	0.474821	0.853446	0.52435	1.56687	0.506475	0.567541	0.71758	0.340302	0.276635	0.579298	0.479189	0.673878	0	0	0	0.0694687	0.070927	0	0.536123	0.126565	0	0.138905	0	0.134298	0	0	0	0.48977	0	0.151283	0.124496	0.206292
XLOC_004204	0.19824	0.178516	0.309756	0.559737	0.353143	0.333556	0.37385	0.216357	0.100049	0.181964	0.34613	0.248473	0.355719	0.694944	0.365819	0.172956	0.350512	0.584587	0.384405	0.297516	0.243761	0.431938	0.253413	1.17561	0	0.727296	0.0530456	0.671199	0.366542	0.130089	0	0.441053	0.143175	0.143597	0.458017	0.191157	0.121501	0.354373	0.351909	0.309341	0.208173	0.394977	0.414627	0.316947
XLOC_004205	1.6911	2.79031	9.53566	0.611809	4.07489	2.61122	2.86205	7.82063	2.39076	3.06552	2.31081	4.29286	2.72657	16.1937	3.63227	1.36726	9.11302	4.53835	8.11535	2.23712	3.86586	7.67285	1.70533	1.43069	19.6615	1.11199	0.393478	1.70939	0.712364	0.528971	0.31568	1.82796	1.50807	3.32946	2.4384	3.99085	0.344479	0.789678	1.67891	0.923473	2.35486	0.444288	0.168657	3.08856
XLOC_003807	0.525156	0.622641	0.817555	0.424166	0.74562	1.10994	0.92853	0.545066	0.750538	0.592587	0.525742	0.48553	0.771017	0.79842	0.561259	0.639022	0.978101	1.09445	0.625274	0.853334	0.815423	0.517953	0.651761	1.29151	0	0.204509	0.593996	0.984788	0.498827	1.09554	1.75113	0.107498	0.875986	0.402478	0.679899	1.6433	0.839814	0.646794	0.156423	1.05598	0.315528	0.372442	2.23945	0.33295
XLOC_003839	7.01889	3.72519	0.807997	1.32261	2.4252	5.60086	3.37889	0.65818	2.16852	1.45697	0.669081	1.88648	6.0105	1.07371	1.80164	1.1247	1.77886	2.49335	3.572	3.8777	7.99511	1.11105	4.44796	3.52054	0	1.09559	1.21214	3.31109	2.59093	0	0	0	0	0	0	0	0	0.60045	0	3.3904	0.877221	3.951	2.10456	1.86886
XLOC_004229	4.18871	6.66847	3.05657	3.11391	5.84677	2.30775	1.47114	0.947945	2.62935	2.26692	2.70309	2.20906	4.81742	1.96909	3.71226	1.84046	2.54471	1.71567	3.3858	4.61774	4.81647	2.758	2.21393	0.642288	0	0	0.183119	2.13543	2.52493	0.166047	0.176381	0.333114	0	0.365593	0.544431	0.176732	0	0.162865	0.764806	0.736513	1.36415	2.26482	5.10225	1.98712
XLOC_004284	1.89708	1.65109	1.39286	1.11073	1.21224	1.92279	2.21489	0.976056	1.03356	1.20693	1.48381	1.41771	1.0438	1.85223	1.23311	1.33869	1.22519	3.68036	2.30396	1.38207	1.59082	1.46637	1.40391	1.07447	0.529475	1.69205	1.03814	1.39912	1.74176	0.709873	1.7376	0.0928763	2.34156	0.305796	2.31315	1.8314	0.827004	1.29834	0.582849	1.95926	1.08174	1.08194	4.91643	1.09353
XLOC_004321	8.48036	6.35047	4.39086	4.30029	5.77908	7.64145	8.01983	3.84457	3.44896	4.4689	5.32773	5.82297	6.4507	3.99688	4.96436	3.80918	6.05096	4.48642	3.38703	6.3647	4.53834	4.60065	13.2741	15.8544	1.4083	15.9565	3.08459	17.9938	23.7032	2.35723	6.93255	24.2446	8.99402	10.5156	9.80708	6.4221	1.20278	12.3206	17.8902	7.90005	6.32224	11.07	5.99554	13.8668
XLOC_004773	0.588401	1.48865	1.37804	0.351828	0.978647	1.08414	0.7754	0.548152	0.945215	0.402623	0.465625	1.94343	0.965216	1.00273	0.668298	0.568018	1.81055	1.85267	1.19333	2.22794	0.900445	0.904304	0.872941	1.21097	0	0.283687	0.470799	1.24202	0.72147	0.284604	0.755793	0.570955	0.78232	1.72322	0.49895	2.12044	0.394447	1.24387	0.917611	1.43085	1.06447	0.791517	0.767903	0.61708
XLOC_004339	1.7256	1.65218	1.19955	1.68073	0.859265	1.81155	1.6458	0.673512	0.376892	0.764654	0.534717	0.918489	1.10312	0.929621	0.668637	0.683991	0.868609	1.02242	0.800343	1.72867	1.208	1.03257	1.08353	0.700458	0.242318	1.24859	0.295756	1.43159	0.979715	0.232839	1.34295	1.24065	0.770512	1.04117	1.62277	0.739609	0.25935	0.754835	1.11021	1.02677	1.0358	1.76457	0.942007	1.31854
XLOC_004803	0.978146	1.33112	3.46818	0.717742	1.53473	1.67779	1.94429	1.59477	2.02101	2.26058	1.61049	1.44985	1.73598	3.46528	1.54716	1.26182	2.67936	1.61936	1.54439	1.58587	1.59798	2.44294	1.95012	2.34177	0.546677	0.41086	0.447305	1.51063	1.41741	0.5516	7.45457	0.885992	1.68355	1.30465	4.05455	0.679742	0.901997	0.601824	0.507251	1.99156	1.25247	1.32319	0.945191	0.860656
XLOC_004804	0.560801	0.629267	0.793234	0.494417	0.449642	0.636415	1.30805	0.427345	0.716246	0.624575	0.571943	0.469945	0.556186	0.808196	0.534769	0.666223	0.627629	1.06649	1.14985	1.06541	0.574527	0.735317	1.0137	0.351745	0	0.578197	0.343504	1.17899	0.87113	0.148365	1.14164	0.373937	0.933672	0.88444	1.29726	0.705873	0.338857	0.113094	0.130267	1.27054	0.649001	0.653251	0.907316	0.720749
XLOC_004366	1.66136	2.30639	1.74052	1.90059	1.8059	2.15252	2.87182	1.50146	0.745534	1.49436	1.96703	1.25557	1.9539	2.37965	1.30832	0.920177	1.94032	2.2289	2.11879	2.6618	1.72058	1.85492	2.67476	2.38437	3.72509	1.59426	0.846388	3.34681	2.32559	1.30833	1.44261	3.85645	1.36613	1.88359	2.02114	2.40544	0.792219	2.58295	2.43228	1.65872	2.2405	2.61537	0.804703	1.40469
XLOC_004382	1.23613	1.68455	1.46058	0.854931	1.8103	1.20253	1.43398	0.649569	0.797971	1.21938	1.35878	1.13736	1.39994	1.47739	0.835005	0.50967	1.57654	2.09031	1.71218	1.51762	1.36135	1.33838	1.99413	6.47572	0.41636	2.94487	1.3797	1.85291	1.59572	3.19456	4.73416	1.14269	3.99891	1.88836	3.38774	2.4399	2.21078	1.23628	1.23754	1.77827	1.16182	0.871041	5.25384	0.986316
XLOC_004399	2.31054	0.438582	0.719258	3.1449	1.07744	8.40446	1.01773	1.42787	1.46482	0.940291	1.70241	1.92542	0.90317	0.798387	1.41804	0.662272	0.714415	2.58459	0.845881	2.28393	1.83881	0.996516	0.436164	28.6304	2.74689	1.64887	9.66019	3.9446	13.412	1.95282	0.281845	1.55745	10.61	12.8838	10.9732	1.05047	0.250878	1.85454	3.12108	10.4093	7.3659	0.55193	0.227316	0.51176
XLOC_004435	8.24528	7.59515	7.71366	7.98615	7.15763	8.73192	12.2848	5.2023	3.36247	7.51993	9.00169	6.38386	8.09594	8.09794	7.16542	4.58386	8.20503	6.51068	6.46174	11.6208	11.1738	10.1598	8.7998	16.5725	3.02465	15.0261	12.8331	11.1993	11.4451	13.2234	5.61857	25.7322	13.9578	21.8359	11.1276	22.2375	8.06389	23.9843	15.592	8.00922	15.7388	11.5295	9.67503	11.9434
XLOC_004896	2.85123	3.76616	2.88125	3.1423	2.62845	4.65895	4.75431	2.28613	2.12893	2.0489	3.52027	2.64745	3.75701	3.97793	2.20597	1.78602	3.91834	9.40994	7.91329	7.06696	2.6881	3.68301	3.2268	7.86789	0.930511	4.94708	1.34602	2.89859	3.40636	1.38315	3.41381	3.30526	4.87551	5.23977	4.52876	4.50308	1.39076	4.31159	3.44768	6.26471	5.52204	4.3509	6.66731	2.86256
XLOC_004915	0.534384	0.716807	0.387691	0.556337	0.60052	0.124291	0.283624	0.425078	0.255996	0.383456	0.158669	0.226759	0.278134	0.585711	0.456029	0.653303	0.553633	0.525538	0.478946	0.789621	0.469123	0.39972	0.45826	1.1965	0	0.220231	0.757573	0.259292	0.858481	0.220942	0.234688	1.773	1.40409	0	0.193671	0.70549	0.204144	0.965651	1.2212	0.9426	0.962199	0.420188	0.555517	0.815325
XLOC_004456	0.483847	0.503371	0.403909	0.502621	0.448402	0.369854	0.80695	0.355882	0.464821	0.321129	0.382489	0.335832	0.648221	0.341338	0.372028	0.314152	0.44163	0.556618	0.309369	0.742031	0.445182	0.621771	0.337887	0.475483	0	0.787681	0.290492	0.685463	0.955752	0.351212	0.0932676	1.67337	0.386164	0.483298	0.384826	0.186907	0.162254	0.671556	0.485299	0.701324	0.506708	0.960076	0.394678	0.580847
XLOC_004456	0.19355	0.506927	0.324105	0.55887	0.312566	0.309522	0.549153	0.180926	0.193644	0.291543	0.401652	0.322925	0.387326	0.246234	0.191302	0.171726	0.272722	0.422462	0.286603	0.427593	0.288645	0.359671	0.0820305	1.4374	0	1.0102	0.124185	0.657147	1.25475	0.168911	0.239231	0.960098	0.433349	0.991727	0.345477	0.239708	0.156068	0.676712	0.259332	0.579149	0.317936	0.668173	0.62457	0.469623
XLOC_004457	3.50412	4.50746	4.20159	6.35976	5.5386	4.92789	5.45174	3.06442	2.11858	3.09281	5.00521	4.07305	5.26881	3.92342	3.80602	3.69297	4.46374	7.02846	6.2721	5.75836	4.19109	4.69467	3.09358	8.5265	2.9746	8.26435	4.32676	2.00318	10.4863	3.29968	1.63246	4.45204	11.3158	7.77564	3.38248	4.72774	2.4276	4.66569	4.63348	5.72338	3.68991	7.58821	12.9332	4.12347
XLOC_004459	0.623792	0.355291	0.621287	0.536316	0.389846	0.886085	0.429048	0.584849	0.145973	0.295712	0.320533	0.627438	0.578372	0.157258	0.887085	0.346869	0.657065	0.718154	0.914216	0.629558	0.540735	0.983333	0.141309	2.08364	0	0.364396	0.65016	0.120292	0.968774	0.365574	0	0.146676	0.38142	1.61046	1.41438	0.155637	0.405335	0.13937	0.202056	1.71925	1.86353	1.79636	1.12809	0.0809357
XLOC_004937	4.95459	1.48018	1.65255	1.05498	1.29207	1.76498	3.12235	1.05841	0.972543	1.16422	2.33096	1.37703	3.23686	2.23257	1.26513	1.23337	1.95994	3.17315	2.09719	4.86858	1.78958	1.72739	4.3966	1.02818	1.08571	3.12266	3.03608	4.80599	2.28958	2.65809	0.403361	3.80892	0.835035	1.14958	0.249642	0.404164	2.89456	3.42295	0.961952	2.99968	2.20377	3.62459	1.51399	3.78684
XLOC_004501	0.438226	0.345859	0.249391	0.220958	0.427992	0.519917	0.519116	0.187975	0.154875	0.310702	0.295931	0.25378	0.357051	0.308141	0.320876	0.286143	0.405326	0.519311	0.366708	0.55293	0.37517	0.194443	0.184859	0.453148	0.717756	0.500454	0.115353	0.107686	0.21044	0.125518	0.26666	0.398693	0.138009	0.368477	0.421762	0.133595	0.135303	0.297148	0.269793	0.24541	0.166581	0.398478	0.117289	0.223194
XLOC_004988	0.239133	0.576014	0.610645	0.271886	0.353651	0.239584	0.630196	0.496983	0.82992	0.454854	0.189523	0.74028	1.06292	0.667322	0.252433	0.901347	0.704351	0.498567	0.406745	0.524726	0.349953	0.363688	0.0486578	0.756324	0	0	0	0.250422	0.614652	0	0	1.19324	0.18791	0.654791	1.16506	0.676758	0	0	1.29108	0.898192	0.413432	0	0	0.435829
XLOC_004559	5.10519	7.73094	7.82043	5.48331	9.04974	6.11307	6.8474	7.60128	8.89506	6.63361	7.97684	6.48155	8.14749	7.27584	8.40098	9.23866	8.43587	13.6097	14.514	9.04899	4.22107	8.19651	5.83741	10.9843	1.91793	7.13213	3.69884	8.22333	7.05198	8.32908	3.32522	7.56963	5.47021	4.12307	12.642	7.25866	8.62549	11.3605	6.02484	5.32549	11.536	3.66053	6.25805	6.21743
XLOC_005009	0.917087	1.89837	1.89125	0.877104	1.80766	0.500621	1.26152	0.399065	0.802693	1.8513	1.33726	0.985732	1.8802	0.858261	1.36054	0.808975	1.68255	1.75172	2.33884	2.96067	1.56369	1.02866	0.323486	0.126283	13.9365	1.04113	1.53585	0.103234	0.222817	1.39266	0.369833	1.40729	0.245791	2.10098	1.06307	0.185284	1.44476	1.13607	0.137282	0.727983	0.566643	1.02779	0.25331	0.443571
XLOC_004577	0.414327	0.323888	0.258336	0.317981	0.147089	0.391413	0.504595	0.298021	0.271282	0.300069	0.320238	0.257971	0.243052	0.522982	0.159212	0.131733	0.33189	0.219246	0.313314	0.211975	0.248039	0.298894	0.423657	0.200771	0.619323	0.58474	0.148114	0.194754	0.779273	0.141771	0.0737308	1.5143	0.274966	0.755486	0.191437	0.0276752	0.0669856	0.428096	0.809977	0.0761882	0.253213	0.417911	0.0738312	0.196233
XLOC_004581	6.98367	11.0628	9.23691	7.48309	8.79847	5.42506	7.95856	9.75567	11.0066	11.3799	11.075	12.3656	11.0197	8.13491	11.3049	13.0605	10.8391	4.43168	8.83535	7.59117	7.53149	7.44624	4.49868	2.33687	1.68896	3.47934	1.45095	1.39073	6.70754	1.38281	4.32105	2.41051	2.78991	3.84268	4.48368	3.87239	0.806296	1.07083	1.74378	7.25228	3.20182	5.96342	2.42794	1.4769
XLOC_004598	8.50995	1.35659	0.382225	1.50483	0.513539	6.49086	0.697556	0.276239	1.74321	0.156351	0.923991	0.481672	0.370655	0.262386	1.38019	0.430901	0.429489	2.04674	0.478228	2.19737	3.21946	0.922418	1.18046	0.238175	0.254253	0.180583	0.023845	0.295749	0.429385	0.414878	0.0573323	0.195823	0.205013	0.734958	0.0317384	0.0858821	0.0924246	0.181202	0.193995	0.183954	0.323764	0.560377	0.233148	0.149417
XLOC_005050	1.19989	2.4289	3.11283	1.97789	1.58792	0.928692	1.37034	3.59303	1.22129	2.17253	2.03668	2.07857	2.06646	1.75123	2.06072	2.37808	3.02497	5.39459	3.98772	3.28955	2.33187	2.95114	1.33343	4.07045	0	0.569183	0.404828	0.977822	0.111477	0.367086	0.823191	2.53657	4.30526	2.51448	2.32393	1.60625	0.452234	2.62937	1.2399	2.28897	1.87516	0.654319	3.77103	0.819991
XLOC_004606	0.271493	0.708968	0.649438	0.47925	0.611186	0.478366	0.695035	0.451255	0.461463	0.692783	0.490597	0.583774	0.517969	0.723525	0.474317	0.403265	0.814103	0.634576	0.703044	0.897577	0.895425	0.457966	0.567842	0.966278	0	0.296431	0.0983897	0.33436	1.19367	0.0892167	0.189539	0.387792	0.130794	0.654773	0.599568	0.538096	0.0274778	0.0974813	0.547904	0.589091	0.366682	1.27692	0.287221	0.316511
XLOC_004609	1.15092	0.443344	1.02077	0.661263	1.53417	0.452504	0.382728	0.150848	0.169264	0.337177	2.0786	0.722527	1.42628	0.169074	0.799242	0.242139	1.02	0.826799	1.85121	0.377702	1.53306	0.624402	0	1.14775	0	2.8283	0.818073	0.336914	0.523392	0.741804	0	0	1.06012	2.44989	0	0	0.685402	0.810523	0	0.854183	0.616886	1.25824	1.25693	0.34824
XLOC_004677	1.29453	0.750281	1.17408	2.09876	1.23658	0.887792	1.82946	0.842122	1.02949	1.27907	1.95655	0.739015	1.42936	0.97391	1.02711	0.716195	1.62225	1.79108	0.969523	1.17481	0.689887	1.36644	1.26611	3.75465	5.63552	8.11476	1.95885	0.732167	1.56869	2.94943	3.25515	9.297	2.01652	0.618359	2.28854	2.71804	2.31332	5.73827	0.774539	1.84119	1.91374	2.69891	5.39537	2.07265
XLOC_005110	10.2927	15.9877	14.1685	13.2202	14.2831	17.0208	17.1549	9.26712	11.6068	14.9096	15.3004	12.9489	14.8707	16.2697	13.2897	11.8468	16.6977	19.1314	19.2567	21.3379	14.1968	15.7532	7.95291	12.4989	13.1237	13.8644	9.90433	13.1075	9.0718	15.3522	7.66069	20.7593	6.27916	12.6456	14.9235	16.3021	14.1238	10.4063	10.0012	9.02286	13.1831	9.87255	3.4719	9.32358
XLOC_005111	4.06366	7.58371	5.36794	3.09724	7.2209	6.9987	7.61134	6.538	4.34844	5.68598	6.74412	5.20497	6.37748	7.68705	5.63416	4.75943	7.77173	13.5908	9.09034	11.2431	9.98774	4.75189	5.29677	6.75373	7.90124	2.62936	3.46318	6.75079	4.41072	2.82627	3.40246	11.4028	2.34792	4.63246	15.0297	7.88804	2.90154	3.29396	3.29781	7.66979	5.27498	6.3602	1.80153	3.66046
XLOC_005126	5.85896	10.6334	5.38379	5.57066	4.58685	11.975	8.22054	3.47414	6.64145	4.94484	6.33095	4.69776	7.15556	5.37326	6.06189	6.39479	5.97067	17.7142	14.6918	9.68612	3.0829	3.3334	7.83395	7.66144	0	14.0683	28.0593	9.84659	8.6719	13.4079	6.4844	7.58166	9.42322	16.0785	11.906	10.8917	19.7398	14.6736	8.28427	6.20579	3.20912	6.16013	2.87268	6.29038
XLOC_005127	3.13324	3.06372	2.28787	1.56353	1.51543	2.61213	2.13147	0.621927	1.03919	1.05445	3.33258	1.45673	1.24761	1.33809	1.2019	1.10828	1.73971	3.13596	1.72471	4.44632	1.315	0.903373	1.56829	2.55185	0	1.44186	2.49211	2.8048	2.11946	1.92718	0.270983	2.31323	3.42278	7.5791	5.98235	0.745523	1.61444	2.81815	6.53468	1.29937	2.044	4.10176	0.504897	0.671639
XLOC_005143	1.31428	0.730104	0.540678	0.361495	0.655368	1.80969	0.683525	0.427425	0.361221	0.575783	0.53753	0.580215	0.633638	0.390685	0.620575	0.416893	0.791654	0.905665	0.550067	0.832755	1.34982	0.770069	1.36518	1.40666	0	1.00682	0.229176	1.42119	1.50555	0.644223	0.975787	0.462048	0.797701	1.20205	1.28617	0.588333	0.237734	1.02842	1.02954	1.30149	0.971246	0.762208	1.99941	0.632568
XLOC_005592	0.478898	0.331641	0.380297	0.112116	0.299395	0.383606	0.517926	0.206178	0.137607	0.445482	0.74737	0.582555	0.339465	0.379052	0.433058	0.331227	0.267019	0.310433	0.314273	0.190349	0.505866	0.720185	1.00954	1.44871	0.176492	0.716592	0.410305	0.624254	1.19675	0.699781	0.887537	0.938976	1.16136	2.21281	0.739121	0.64621	0.118664	0.269513	1.03621	0.383182	0.623804	0.898582	0.657387	0.552914
XLOC_005208	3.5011	1.68191	1.0057	4.81244	1.27596	3.61139	1.66938	0.660629	1.67009	1.01199	1.61671	1.1407	1.82849	1.2454	1.26673	1.34764	1.05468	3.17627	1.79262	1.33773	0.995613	1.41433	1.08824	0.409933	0.648085	0.465799	0.226578	0.965858	1.01504	0.690381	1.6657	0.31293	0.812367	1.09858	1.477	1.37076	0.136445	1.04896	0.691396	0.600252	0.82502	0.943759	0.656017	0.703792
XLOC_005210	0.536754	0.640864	0.267428	0.634971	0.45695	1.5054	0.247468	0.424281	0.280736	0.279562	0.423382	0.242054	0.458854	0.36986	0.493643	0.504277	0.315352	0.431922	0.422396	1.00848	0.549769	0.317903	0.173727	1.55981	0	0	0.15745	1.00003	0.62475	0	1.55683	0.939524	1.43683	0.618675	0.821016	0.75961	0.131884	1.02341	1.05191	0.613685	0.559901	2.61308	1.15264	0.773591
XLOC_005220	0.30338	0.448942	1.04082	0.330032	0.588209	0.213841	0.956521	0.493042	0.447666	1.24163	0.241775	0.808419	0.902481	0.22212	0.372574	0.708161	1.05368	0.775969	2.0357	1.38732	0.849123	0.559405	2.1188	0	0	2.06368	2.28321	3.21346	1.32044	1.65628	3.07888	5.81476	3.18695	1.36751	0.36296	1.32215	1.14776	3.16699	1.14431	0.667043	1.50295	4.77693	1.66658	2.0516
XLOC_005221	0.71363	2.75849	1.64918	0.478054	1.46701	0.780508	1.82844	0.95502	1.17341	1.69342	1.6346	1.03672	2.44239	2.20611	1.40092	1.73601	1.75553	2.68874	2.22627	3.65556	2.47348	0.852518	2.9756	2.163	4.04592	7.13864	8.84126	2.30954	2.88844	0.117331	0.124967	8.37207	0.552033	2.85103	2.8333	0.258549	6.71949	11.2298	4.3184	3.00278	3.65164	2.62801	0.0553598	4.99497
XLOC_005238	7.02334	3.91901	4.82135	5.97099	3.15699	5.25716	6.68217	3.49643	4.38546	4.75701	5.12841	5.34879	4.52075	6.23071	4.2097	4.26732	5.16167	6.71651	6.03645	7.96963	4.56703	6.03221	11.037	2.95198	9.30036	5.29996	1.86261	8.30253	8.70361	3.19026	6.64473	10.2903	5.77747	9.57207	6.30578	6.92428	1.73394	5.39955	12.5044	3.85466	6.22955	6.99938	5.91851	16.2161
XLOC_005677	1.08976	2.51392	0.959416	2.13999	0.372593	0.303803	0.618841	0.26428	0.369808	1.65838	0.574418	0.540576	2.27734	1.41577	1.66414	0.368218	0.668981	0.290004	0.270035	0.462589	0.505128	0.344447	4.05958	3.47965	0	0.42777	0.297431	0.524059	1.71488	0	0.584538	15.5067	0.598957	0.319414	1.18504	2.8974	0.83343	0.664974	0.782998	0.374471	0.667227	1.31569	0.638115	1.32749
XLOC_005244	0.677498	1.07499	1.58991	0.801558	0.443404	0.810419	2.11079	0.869739	1.67211	1.37661	0.31722	1.07895	2.16115	2.40196	1.11653	1.47972	2.00158	0.579116	1.19127	1.31484	2.13184	0.713958	0.725401	0.654621	0	0.342593	0.235243	1.18826	2.06418	0.159499	0.824633	3.91128	1.12569	0.978351	0.937482	0.817633	0.137379	0.987335	0.644529	0.75881	0.413229	2.04534	0.768829	1.97923
XLOC_005247	1.91154	3.46943	5.94471	1.57665	2.34689	1.77274	4.02604	5.66513	5.46751	4.13693	4.17218	3.69105	3.37768	5.98341	3.93714	2.98677	4.33654	3.07955	4.40308	2.15587	1.73406	1.20524	3.0964	1.67739	1.10211	4.75474	3.61331	5.05392	4.74707	0.770926	4.70871	1.8849	3.01975	2.01564	1.05589	1.79493	3.91771	3.26407	0.177542	3.92978	2.39589	5.1206	0.0730647	2.06765
XLOC_005681	0.121433	0.258301	0.65112	0.371027	0.135702	0.207396	0.288008	0.110685	0.541953	0.219366	0.163204	0.116642	0.144703	1.06757	0.33449	0.247909	0.815222	0.562645	0.430608	0.495063	0.30221	0.315585	0.259782	0.582996	0	0.361673	0.184684	0.276183	0.240743	0.0279109	0.563313	0.447945	0.398952	1.10615	0.0489316	0.415899	0.335254	0.274468	0.179979	0.41485	0.405982	2.652	0.141956	0.422346
XLOC_005690	20.8914	15.7526	12.097	14.0231	13.4884	17.9777	12.6411	9.89315	11.1608	14.9212	15.1166	12.93	12.9392	12.7225	12.524	11.766	14.5119	14.2991	11.4388	13.1147	18.7201	12.9695	12.8299	9.43872	1.11927	15.153	3.84947	13.4391	15.6781	8.05769	12.4056	17.5065	10.2944	7.829	11.6098	9.93037	4.97341	8.26945	21.9675	8.14513	16.8686	15.3393	7.47214	15.8305
XLOC_005724	1.08969	1.02191	0.833349	0.606776	0.795944	1.03394	1.13841	0.607005	0.483069	1.12394	0.670043	0.76282	0.82348	0.887073	0.618406	0.559817	0.92191	1.01678	1.07335	1.16064	1.38869	0.667469	1.81311	1.55003	0.318259	1.16501	1.62652	1.37215	1.16181	0.584385	0.857235	1.70271	1.49927	2.20571	2.41491	1.4217	0.617089	1.55069	2.30713	2.206	1.18984	1.79345	1.20307	1.63761
XLOC_005323	1.62463	1.38175	1.31204	0.758756	1.05549	1.45866	2.36341	0.814971	0.813849	1.13802	0.879932	0.734543	1.23238	1.72065	1.268	1.5114	1.49639	2.51826	1.28422	2.0148	1.59553	1.12795	1.18176	6.57858	0.639505	2.84786	0.632071	2.26438	2.90626	0.615081	0.772369	3.57307	2.01121	0.934472	3.48776	1.61071	0.523228	3.99293	3.0518	3.94092	1.05884	3.83989	5.87616	7.27273
XLOC_005749	0.413236	1.41877	0.354152	0.529515	1.4132	1.02549	0.854244	0.858626	1.50462	0.986446	2.04283	1.27651	2.13685	0.549777	1.23976	0.561784	1.36329	1.16552	1.10742	0.86122	0.732641	0.278856	0.294194	0.479022	0	0.74064	0.136572	0.235008	0.159123	0	0.657732	0.372657	0.408491	0.136331	2.27962	0.395425	0.114423	0	2.39566	0.925308	0.571719	0.247674	0.18343	0.135082
XLOC_005365	1.32577	1.29984	0.57097	0.286129	0.407261	0.913871	0.45812	0.389254	0.114784	0.539728	0.378628	0.619739	0.752803	0.707038	0.745496	0.641005	0.319055	0.635117	0.839315	1.70008	0.962144	0.556308	0.673868	0.20647	0	0.502788	0.129376	0.799866	0.794816	0.355224	0.476232	1.96364	0.965449	0.566247	1.80914	0.476676	0.248842	1.29191	1.12281	0.262089	1.19945	1.15322	0.998326	0.922702
XLOC_005774	0.382602	0.402359	0.463195	2.61936	0.399613	0.634592	0.910787	0.455222	1.89233	0.323747	0.644183	0.597915	1.11274	0.275969	0.845678	0.741366	1.08737	0.523413	0.477516	0.496075	0.246252	0.528106	3.79979	0.935774	0	0.0234658	1.04343	2.12823	0.691196	0	0.708488	1.14131	0.4989	1.3995	2.29951	1.13426	0	0.590114	6.30512	0.907331	0.240939	1.08841	0.116846	1.48204
XLOC_005777	6.10898	7.60578	2.4157	3.0561	3.61346	5.94565	10.5362	2.29286	0.343036	7.31345	4.47453	5.21778	4.07974	5.11986	1.31848	14.669	8.54655	15.3507	15.4911	9.58712	6.29913	4.79853	3.30105	1.697	0.23229	2.16627	0.470384	0.167368	8.04966	0.365597	0.258901	13.8946	2.72454	1.78878	3.632	5.85849	0.975866	3.48422	2.45104	2.35556	3.68511	2.16194	6.6889	5.2587
XLOC_005803	0.504558	0.981653	0.568603	0.18038	0.458443	0.23707	1.05358	0.538559	1.17586	0.718888	1.87844	0.48188	1.47895	0.48487	0.732801	1.4628	0.345108	0.865798	1.23606	0.772476	1.70055	1.23289	0.392336	0.722856	0	0	0	0	0.362978	0	0	0.468624	0	0.514316	0.409524	0	0	0	1.72149	0.557556	0	0	0	0.457008
XLOC_005426	0.737052	0.854964	1.19433	1.69058	1.44428	0.298276	0.966799	0.96401	0.846209	1.08101	0.819523	0.992453	1.42279	1.17541	1.15745	1.27779	1.19994	0.854603	0.727041	0.440013	0.885009	1.01633	1.16068	1.13504	0	2.45432	0.261373	1.88689	1.71074	0.268279	1.95989	6.86751	1.99355	1.83399	2.5192	0.633293	0.0950448	1.84539	5.07374	0.760669	0.957909	1.04539	1.08892	2.49289
XLOC_005810	0.449512	0.911284	0.245531	0.136591	0.466133	0.484294	4.14329	0.605287	0.802961	0.457834	0.629556	0.400572	0.62296	0.521094	0.122487	0.846896	0.593159	2.96474	4.35078	7.18843	0.717728	0.369639	0.912821	0.593057	0	0.690683	0	0.456319	0.465317	0	0	0	0.65033	0.189433	1.08777	0.778386	0	0	1.37982	0.597334	1.13163	0.956518	0.365112	0.718411
XLOC_005811	0.566202	0.92347	0.570931	2.04369	0.843123	0.613117	1.28143	0.650087	0.835812	0.632108	0.88593	0.897087	0.92009	0.876365	0.573639	1.32842	1.06443	1.43319	2.26594	1.8141	0.699071	0.466405	0.411518	1.52841	0	0.202078	0.04065	0.258857	0.587828	0.0921503	0.0783087	0.604434	0.245718	0.632261	1.09952	0.458336	0.174618	0.435473	1.87403	0.576709	0.375856	1.88536	0.506871	0.437076
XLOC_005465	0.340046	0.540984	0.84962	0.180063	0.46453	0.52423	1.10628	0.1087	0.429106	0.89501	0.705594	0.869049	0.482313	0.435362	0.36595	0.834139	0.383507	0.552774	2.18542	0.810541	0.630664	0.351342	0.0342252	0.119151	0	0.17421	0	0.121978	0.0781978	0.0288226	0	0.310752	0.37626	0.0907528	0.0252649	0.374758	0	0	0.0379702	0.0129789	0.195268	0.0609244	0.0428618	0.160943
XLOC_005473	0.821722	1.14313	0.776067	1.93029	1.12751	0.951547	2.25752	0.683304	0.188974	0.966691	1.00604	0.93811	1.16279	0.654115	0.833127	1.33444	1.18371	2.21988	2.59401	1.50385	1.23011	2.9618	2.73901	4.84967	0	2.20539	0.406667	2.5586	3.90916	0.553129	2.35022	3.88379	4.25724	5.48031	3.87884	5.29853	0.340716	1.61165	5.09537	1.98961	1.72249	1.80242	3.92008	2.2652
XLOC_005492	0.943775	0.376276	0.346277	0.27429	0.434869	0.544719	0.840214	0.657196	0.13688	0.401295	0.676142	0.488694	0.334849	0.372592	0.479734	0.277301	0.447938	0.401431	0.174859	0.358755	0.352235	0.207099	0.500821	0.106784	0	0.0687933	0	0.20505	0.669416	0	0.073311	0.207682	0	0.455863	0.362981	0.220371	0	0.301636	0.0635765	0.461524	0.268061	0.084371	0.346655	0.344187
XLOC_005875	0.924284	1.19316	1.01519	1.0237	1.34346	0.931089	1.46925	0.874554	1.34675	1.22889	1.05087	1.759	1.33387	1.33115	0.924874	2.57854	1.21574	1.0722	2.08426	1.35119	2.06013	1.27598	0.804489	1.36203	0	1.05296	0.776646	0.377657	0.677559	1.40848	1.1221	0.7064	2.32297	0.775275	2.1606	1.8739	0.97604	0.769476	1.62184	0.576712	0.787227	0.301881	1.44288	1.59806
XLOC_005517	0.864707	1.14358	0.380037	1.75467	0.771873	0.36676	1.2637	0.840671	0.648765	0.796081	0.20569	0.759403	0.54961	0.40729	0.634585	0.667589	0.57916	0.258261	0.311507	0.582174	0.666636	0.262249	1.68935	2.01316	0	1.08078	0.239152	1.46783	0.846249	0.433711	1.15176	3.26281	1.19218	1.43238	0.190088	0.461622	0	0	1.79788	0.185276	1.38451	1.08852	0.621109	1.03038
XLOC_005925	0.135827	0.60887	0.455845	0.719289	0.444353	0.347538	0.858421	0.361834	0.374985	0.455833	0.421844	0.311056	0.663702	0.683257	0.474918	0.49882	0.495151	0.924018	0.740916	0.869073	0.465015	0.160659	0.589389	0.666023	0	1.69384	1.22477	2.00767	1.30493	1.34155	2.93667	4.19525	2.27195	3.15883	1.70936	0.882995	0.812096	2.19758	2.83427	0.150791	1.30826	2.10704	0.975636	1.55357
XLOC_005939	0.811569	0.370019	0.319498	0.161549	0.223225	1.76851	0.351079	0.244003	0.261535	0.243095	0.276735	0.268707	0.28908	0.28595	0.482402	0.196736	0.541758	0.511459	0.872637	0.838882	0.741191	0.300428	0.288329	0.13221	0.911912	0.197816	0.0391962	0.383035	0.290831	1.52681	2.17775	0.3158	0.208586	1.12828	0.515895	0.146161	0.0778484	0.124329	0.528345	0.185911	0.818987	0.460906	0.0966501	0.0755119
XLOC_005940	1.46875	1.01012	0.650281	0.622211	1.15174	1.56644	1.73569	0.724459	0.464337	1.06481	0.905062	0.77829	0.841824	0.794126	0.787578	0.557987	0.970371	1.91065	0.898212	1.15469	1.32846	0.923541	2.54503	2.79769	3.2128	3.97067	2.50733	3.654	1.69005	2.0444	1.91505	3.33903	1.93919	2.53577	3.0295	3.25348	1.85639	4.54813	3.33639	1.27587	1.21165	1.62754	0.467136	1.99122
XLOC_005950	3.01204	2.1452	1.90451	1.83601	1.74976	3.80964	3.689	1.93135	1.64719	1.81872	3.07263	2.49847	1.81787	2.60318	1.36365	0.618648	2.06035	2.16931	2.82555	2.89042	2.1158	3.38222	1.4591	1.38598	0	1.19052	1.31717	1.84837	3.00916	1.19437	2.5374	1.19803	0	3.94453	2.61736	3.17807	0	0	1.65036	2.78379	3.47178	2.5829	2.95836	2.28087
XLOC_006326	1.39721	1.76893	1.6871	2.67022	1.74741	1.9853	1.61783	1.43093	1.13357	1.14247	1.76984	1.74158	1.92149	1.54697	0.912864	1.26583	1.82747	1.63322	1.69317	1.39512	1.47331	1.03545	0.938968	5.21549	10.7216	1.76408	0.846717	2.42617	1.66731	1.76589	1.75645	4.75819	1.50585	3.24017	1.27717	1.32791	0	2.49709	3.89061	2.07905	2.07064	1.63125	1.95124	1.9228
XLOC_005958	0.216759	0.398967	0.544079	0.411888	0.211609	0.277203	0.51014	0.333697	0.401983	0.313169	0.216322	0.11312	0.250771	1.2588	0.217714	0.795529	0.317146	1.15522	0.886943	0.450522	0.208812	0.366926	0.460448	3.38111	1.64752	0.229775	0.399035	1.32208	0.805801	0.315105	0.676896	0.318412	0.204937	0.398243	0.110901	4.13916	0.486687	0.400877	0.589173	0.731935	0.314074	1.49683	0.0930451	0.856172
XLOC_005968	0.964448	0.659313	1.11617	0.63383	0.77108	0.64079	0.787722	0.669069	0.649024	0.971761	0.795391	0.618758	0.854268	0.849682	0.730997	0.575243	1.18245	0.799346	0.980324	0.862705	0.905394	0.542377	0.658489	0.495571	0	0.339563	0.220429	0.577002	0.356375	0.500551	0.48882	1.4864	0.876144	0.239137	0.481086	0.751238	0.13	0.634038	0.954495	0.462077	0.473661	0.372141	0.336292	0.325146
XLOC_006336	1.66813	1.7885	0.887259	0.860396	0.829629	1.00676	0.699162	0.331471	1.06865	0.957117	1.04385	1.14624	1.19295	0.853928	1.04233	0.892307	1.04289	0.648547	0.863896	0.850756	1.03317	0.761442	0.915785	1.32014	1.85868	1.88995	1.64293	1.07282	1.62244	0.812596	0.805625	2.74413	1.63802	1.40148	0.569836	0.980207	0.67573	2.30846	2.66984	1.54361	1.15859	1.77409	0.454734	0.850298
XLOC_006350	1.56883	0.709172	0.57208	1.19194	1.25084	0.980656	1.05055	0.959597	1.02114	0.78555	0.699952	0.944742	0.783436	1.02388	1.2139	1.07994	0.983667	1.96548	2.10091	1.45583	1.05062	1.85131	2.03686	3.64173	0	3.28618	0.70111	1.50375	1.40331	0.71062	0.225429	1.82573	0.932307	1.77964	2.66225	0.829697	0.262423	0.464093	2.53599	6.44094	5.07696	1.91327	1.30278	3.25599
XLOC_006364	0.867566	0.243134	0.281364	0.865465	0.322753	0.809104	0.212505	0.227272	0.245949	0.262041	0.149261	0.26377	0.279841	0.378332	0.183833	0.111471	0.325633	0.265856	0.247551	0.547937	0.630766	0.382707	0.51465	0.22346	0	0	0	0.0405146	0.14005	0.0499318	0.0913929	0.231209	0	0.0794965	0.289554	0.0384298	0.265172	0	0.0792574	0.378982	0.24566	0.196848	0.097698	0.123421
XLOC_006025	10.3022	12.5055	10.5866	0.145105	8.4751	14.8127	11.2318	6.29941	8.09017	6.57159	12.8027	12.3224	12.7342	9.01025	7.69985	7.6047	10.845	15.3895	10.8937	10.2264	11.1624	8.16554	10.8408	2.40903	20.5061	16.8285	6.35988	0.671059	26.587	11.0325	10.4865	14.6624	14.471	16.5503	25.3258	7.79539	17.9217	8.67711	9.05886	25.5824	16.1721	10.1225	0.606868	34.6351
XLOC_006390	4.42579	4.12889	2.04811	0.0891876	2.44957	4.75283	3.97213	1.95169	3.57911	2.57775	4.93391	4.38593	4.60685	2.84127	3.17975	2.80758	3.88291	3.28417	4.1582	3.70618	3.5627	2.39129	2.22524	0.32911	0.593007	2.35685	0.229063	0.121108	5.14101	1.05737	3.29066	2.66568	2.67509	1.55248	2.10916	1.09999	1.42486	0.702713	1.50001	4.66409	3.11378	1.86972	0.108001	4.49871
XLOC_006035	0.22377	1.04294	0.913103	0.199536	1.20571	0.603066	1.06765	0.70296	0.470538	1.07482	0.271508	0.817975	1.38405	1.7072	0.853096	0.803336	1.19077	0.360385	0.909505	1.03259	0.763672	0.459726	0.78719	1.20456	28.542	5.13507	5.73642	0.783492	1.99599	0.248325	0.095507	11.5351	0.262252	0.527813	0.305615	0.383071	0.373841	6.6381	1.89305	0.570084	2.67632	2.69284	0.0343539	2.6202
XLOC_006416	2.63942	2.41182	2.12211	1.37591	1.59822	1.46911	4.78873	1.59951	1.69871	2.02899	1.3827	1.77058	3.10182	1.39067	1.62271	1.16591	2.24735	2.40388	1.68962	3.48169	2.24858	1.39023	5.0841	1.73422	0	2.9793	1.23609	6.95535	6.18879	0.747231	0.396869	5.24667	2.46479	4.11302	0.654999	0.795318	0	3.67403	7.22759	6.46264	4.75763	13.2924	1.09852	8.33045
XLOC_006057	1.72024	0.886989	0.137498	0.734687	0.390609	0.869603	1.08472	0.52135	0.274135	0.636493	0.638622	0.581923	0.737272	0.834514	0.393581	0.552383	1.42527	0.47302	1.08237	1.43783	0.496464	0.441054	2.01726	0.371619	0	2.15467	1.05951	2.90032	0.922052	0.480364	0	0.722756	0.52817	1.58645	0.210536	0.255638	0	0.262431	0.885012	1.93468	2.46057	5.36102	0.852435	3.10171
XLOC_006058	3.77452	3.03817	2.24775	1.98094	1.61884	1.76699	3.70424	1.91385	1.73123	1.79825	4.1213	2.71647	3.93158	3.17148	1.80015	2.30788	3.86505	1.82384	2.95705	5.18151	4.04597	2.24304	7.36327	2.82825	21.9647	5.94009	8.32099	9.6283	10.6999	4.00395	0.326273	15.8975	1.73959	3.24817	4.04542	1.47163	2.74651	8.21599	5.13171	9.89699	6.61946	26.6294	3.54373	13.9173
XLOC_006441	0.225196	0.310331	0.368949	0.358748	0.17737	0.628755	0.345495	0.118961	0.158766	0.150189	0.164304	0.147611	0.186253	0.135009	0.249651	0.198514	0.295604	0.359363	0.32731	0.688343	0.387179	0.191259	0.243543	0.0767309	0	0.0351196	0.0193854	0.129693	0.0688677	0.0351562	0.0842854	0.19926	0.0218097	0.109189	0.10433	0.0844532	0.0162415	0.115245	0.146189	0.170316	0.124638	0.36182	0.0606848	0.0987992
XLOC_006455	14.8269	6.79673	7.41188	6.75716	5.32206	8.29476	10.6525	4.76885	5.43631	6.74824	6.83908	5.67162	9.68912	9.64897	4.68342	5.33117	13.4227	15.2438	8.8658	18.3932	23.3147	8.23425	31.6576	4.87687	0	12.5009	21.3378	26.5174	19.447	9.89248	5.02223	44.1296	3.39245	5.20488	8.28878	1.67741	12.5791	29.1282	15.3835	27.1893	19.1161	57.4748	8.16257	41.2355
XLOC_006133	0.411631	0.323372	0.670886	0.951277	0.434892	0.580673	0.19587	0.421198	0.958088	0.807968	0.694714	0.273698	0.929645	1.09362	0.17202	0.251613	0.6428	0.954779	0.701318	1.40523	0.85932	0.900571	0.756794	2.72106	0	2.70574	3.07716	1.21827	1.99933	1.39514	1.58998	0.199917	1.94881	0.650444	7.64852	2.62963	0.552468	1.10873	0	2.05499	0.91254	0.619889	2.61183	0.969739
XLOC_006495	0.391717	0.925579	1.38298	0.153332	1.19948	0.657297	0.386424	1.12857	2.20422	1.2506	1.09789	0.995221	2.76687	1.24959	0.792645	1.26698	1.69385	1.18012	2.32503	0.433722	1.27743	0.77542	0.76743	0.259524	0	0.752369	0.554938	0.602019	0.388415	0.335467	0.0890864	0.504744	0.368853	0.461632	0.588119	0.357055	0.23247	0.916357	0.0772571	0.931299	0.538837	0.306075	0.377431	0.462837
XLOC_006497	1.78506	1.17557	0.784185	4.2984	0.700486	1.81429	0.645339	0.565923	1.51929	0.632422	1.15811	0.947962	1.03896	0.677182	0.91527	0.729616	0.945729	0.956552	0.85187	0.871605	1.33295	0.918245	1.82954	0.92838	2.12006	0.564053	0.527221	1.36744	1.23576	1.17078	1.3991	0.890564	1.57693	1.15999	1.96701	0.882669	0.685115	1.04471	5.04203	1.39423	1.54842	2.28446	1.92943	1.19255
XLOC_006154	3.02244	0.62511	1.32006	0.302508	1.10009	1.32786	2.37217	1.6746	3.29035	0.4733	3.20318	2.5427	4.41144	1.44276	1.2656	1.74682	1.76258	1.19931	3.22896	1.29179	0.549934	2.90932	0.731134	0.310428	4.51176	0.397725	0	0.172831	0.833102	0	1.41684	0.132556	1.02947	1.17798	1.4017	0.849341	0.148186	0.175236	1.51479	0.308213	0.445338	0.21832	0.708208	1.4519
XLOC_006507	1.89901	0.878764	0.425599	0.697309	0.445048	2.0826	0.825221	0.345705	0.362859	0.546317	0.544891	0.545135	0.573549	0.412719	0.567637	0.420416	0.60259	1.11562	0.771643	1.19248	1.18821	0.704461	1.19899	0.487235	0	0.0887639	0.0125054	0.64475	0.612458	0.119938	0.137881	0.350501	0.186994	0.550257	0.262526	0.180951	0.0462509	0.0309683	0.340848	0.373555	0.40526	0.564755	0.184288	0.23136
XLOC_006513	0.69045	1.10963	0.888613	1.82236	0.95588	1.95803	0.78987	0.306547	0.411935	1.01266	1.13435	1.19632	1.40366	0.824699	0.809781	0.667743	1.15225	1.6162	1.51871	3.07097	1.04343	0.532094	0.363128	2.56564	2.9176	12.9686	9.70616	2.89622	0.817231	9.94923	6.50366	7.2929	13.0431	11.5145	5.25507	11.5398	13.4356	13.1008	10.9277	2.12812	6.09087	4.3819	2.13851	0.555861
XLOC_006516	24.2189	45.9479	36.9154	54.2577	40.6447	44.9195	24.6066	32.2315	43.8357	38.4121	51.0062	44.725	40.8505	46.3084	38.2084	37.6648	39.3249	56.7246	61.1226	42.2434	32.1257	36.5343	24.8929	23.6081	11.4452	31.7131	14.6301	29.1012	33.0873	17.5238	23.2608	18.4961	9.73721	32.0772	56.9042	26.4483	11.4036	14.9627	26.0644	37.6577	20.0819	27.6962	9.00562	20.074
XLOC_006529	0.625055	0.378041	0.105672	0.312013	0.173689	1.24569	0.464637	0.130052	0.349024	0.296489	0.301154	0.2502	0.205184	0.159079	0.108901	0.142053	0.376144	0.619188	0.394667	0.590298	0.681385	0.508457	0.609136	0.451015	0	0.100943	0.324218	0.612006	0.75043	0.141702	0.484104	3.26367	0.735439	1.46186	0.0546263	0.312911	0.784506	1.85129	0.385698	0.537484	0.415388	0.139419	0.138517	0.215849
XLOC_006544	0	0.480623	0.239249	0.378909	0.452311	0.47348	0.717537	0.680258	0.13658	0.390619	0.799692	0.225095	0.576415	0.682518	0.285366	0.360848	0.404491	1.01297	1.21606	0.758456	0.61998	1.17359	2.0684	1.12335	9.96413	0.578956	3.20273	3.32328	1.49249	2.90414	1.23395	1.45652	1.91589	1.59854	3.05481	0.927308	3.75666	5.07706	2.67526	3.27089	3.67811	2.50763	5.39813	2.09166
XLOC_006195	0.509378	1.47289	1.50481	0.196584	2.07685	0.777524	1.782	0.973296	0.864341	1.00408	1.10914	1.34104	2.03975	3.23612	1.0608	1.15071	1.61108	0.928764	0.477132	0.993877	1.37435	1.4321	0.305772	0.531106	0	0.0684901	0.0757761	0.483216	0.204716	0.098116	0.281438	0.275691	0.107883	0.108013	0.0860074	0.517856	0	0.536036	0	0.281996	0.12518	0.288512	0.538846	0.418854
XLOC_006554	2.22632	2.32839	1.76482	2.46006	2.14237	2.82221	2.50208	2.63274	2.56409	2.25503	1.89161	1.62661	2.28202	2.91911	2.11722	2.16211	2.46823	3.25709	3.53738	2.53603	2.33348	3.32393	2.07857	2.70285	30.3674	5.01379	5.39417	4.3221	1.70318	2.9267	5.50879	6.06098	4.11671	2.34243	2.17554	3.57253	2.27165	4.56998	1.83351	5.76797	2.92341	4.70307	4.75585	4.11697
XLOC_006237	0.688215	0.687139	0.376529	0.335248	0.421923	0.443234	0.617127	0.401758	0.200252	0.295204	0.346658	0.36506	0.306536	0.252706	0.336914	0.601518	0.47908	0.246629	0.149406	0.488213	0.616115	0.431895	0.571745	2.46964	1.73855	0.757627	0.33529	0.658364	1.29133	0.152015	0.484429	3.20211	0.668575	0.502047	0.932761	0	0.140457	1.49487	1.68042	0.993995	1.00549	1.86551	0.668874	0.903405
XLOC_006240	2.3029	1.76752	2.38224	2.12992	2.00392	1.83528	2.57324	2.08631	2.47091	1.03737	2.36161	1.99001	2.16173	2.01049	1.88913	2.19779	1.82893	3.22782	3.10374	2.47997	2.42824	1.94726	1.3043	1.17118	0.692561	1.20722	0.267129	2.57781	2.13242	0.333058	0.578924	0.759272	1.56469	1.66661	1.24741	1.16015	0.167855	0.529325	1.72929	2.65771	1.88612	0.862389	1.14643	1.38207
XLOC_006242	1.99556	2.60871	1.1481	1.30108	1.05744	0.967419	1.95184	1.02416	0.638865	1.52631	1.37993	1.11854	2.23281	1.42837	0.971677	1.16353	2.3228	0.804531	1.12228	2.60932	1.5112	1.0884	3.44166	1.53627	0.481086	2.28167	1.28346	4.4211	2.22622	0.31023	0.357465	7.09565	2.14876	0.710059	0.967913	0.628675	0.487454	2.57769	3.74809	1.9153	1.82077	7.99411	0.514551	6.66579
XLOC_006604	0.742081	0.345458	0.402659	0.318918	0.247231	0.687388	0.647706	0.286568	0.234579	0.385042	0.357083	0.248595	0.456187	0.541496	0.18032	0.415702	0.488188	0.251233	0.650716	0.428392	0.385543	0.552994	0.475244	0.761519	0	0.37738	0.33402	0.969722	0.327599	0.302879	2.41297	1.13928	0.915811	0.666861	0.265494	0.161185	0.139925	0.744607	0.837028	0.825677	0.260535	0.307873	1.06277	0.586332
XLOC_006245	0.152618	0.438292	0.417366	0.462592	0.474428	0.788268	0.230228	0.144666	0.308204	0.419894	0.679365	0.237547	0.270684	0.625078	0.218403	0.294156	0.292208	1.40939	0.600177	1.36892	0.278079	0.232717	0.237426	0.492099	0	0.2536	0.140286	0	0	0	0	0	1.47431	0	1.22678	0.135394	2.28404	0	0.234421	3.03705	0.955929	0.10164	0	0
XLOC_006252	1.88642	0.800836	0.406318	0.30743	0.422378	0.295415	6.28991	0.126454	0.650466	0.170252	0.641131	0.489883	0.340465	0.760736	0.338888	1.65774	1.23246	5.11406	8.90717	9.69082	0.455639	2.17999	3.98144	16.9354	5.71558	1.85288	2.28817	0.638382	29.2625	5.02703	1.27841	1.81589	1.49935	3.8692	6.0062	4.50966	4.09411	5.76243	9.71812	16.3099	6.7289	0.565011	2.39447	5.76052
XLOC_006263	0.328402	0.170517	1.01386	1.03945	0.195518	0.502677	0.573012	0.132058	0.706818	0.276382	0.159764	0.505067	0.403838	0.34232	0.128229	0.373062	0.223414	0.367755	0.269382	0.251194	0.411068	0.375334	0.314161	0.318716	0.673099	0.117329	0	0.489658	0.525619	0.0588543	0.187552	0.531314	0.258846	0.323955	0.154769	0.125284	0.163138	0.385838	0.108432	0.210435	0.20425	0.168447	0.0593054	0.196221
XLOC_006277	2.69464	6.07287	15.8941	13.4195	7.78976	3.04341	5.92513	12.0747	22.3528	4.78552	7.96499	7.99863	11.4468	5.55713	5.70704	10.4557	6.64612	2.00071	3.17573	1.21463	2.79353	1.25859	2.14285	3.55005	1.57347	6.64682	3.68208	3.02698	22.1904	0.235512	1.32239	28.8244	10.8897	1.49135	4.49452	6.62644	0.139087	1.99113	1.00943	1.24014	6.92993	19.941	4.47613	7.43114
XLOC_006644	7.09254	1.05072	0.505363	0.717813	0.346121	3.26778	0.906724	0.527295	1.31032	0.789837	1.3913	0.521286	0.632773	0.145594	0.543665	0.363778	0.833923	2.28016	1.29768	1.54305	3.43581	0.635224	1.98479	2.23546	0	0.381697	0.133049	2.14756	1.63342	0.308388	0	0.748867	0	0	0.0528765	0	0.111472	0.680633	0.546365	1.93106	2.59648	1.75663	0.421132	1.20133
XLOC_006645	0.398713	0.397431	0.324009	0.346665	0.336225	0.3865	0.506807	0.47587	0.208554	0.364966	0.29559	0.387352	0.531822	0.439476	0.447175	0.33321	0.497297	0.371203	0.736504	0.509029	0.394201	0.411725	0.737865	0.375487	0	0.254055	0.0856895	1.38953	0.748807	0.0388489	0.165073	1.87149	0.320374	0.905637	0.517237	0.310127	0.0538434	0.410694	1.10654	0.695155	1.14094	0.424935	0.396356	1.14616
XLOC_006293	0.575795	1.66217	2.62577	1.31754	1.67893	0.608933	2.01603	2.01965	1.57033	2.33725	1.21948	2.18917	2.34599	2.36202	1.17847	0.819594	1.45925	1.98762	1.71598	1.74345	2.16521	1.0012	1.35869	0.393758	0	1.45206	0	1.29617	0.600779	0.597028	0.527204	0.827208	0.87952	0.701453	0.897249	0.780964	0.236304	0.337567	0.954308	0.456249	0.648229	0.53256	0.527826	0.984379
XLOC_006296	2.04228	3.41128	2.50901	1.17194	2.43145	2.73444	3.64038	1.56368	0.982536	2.6146	2.36091	2.11436	2.2585	2.72065	1.97278	1.29793	3.97516	5.4286	6.13073	8.35549	2.48247	1.28163	0.966076	6.36744	12.0936	0.94649	0.687452	3.04202	0.242672	0	0.293388	2.05014	2.10396	2.11048	1.64847	6.49039	0.265223	0.543212	0.305317	1.48266	2.16068	3.35709	4.11657	1.4441
XLOC_006301	3.14676	4.68742	3.15435	9.79583	2.39133	4.0065	4.67243	2.02003	2.36029	2.92068	4.02218	2.96404	4.24987	3.41186	3.2643	2.3145	4.36205	5.10768	5.13989	5.71527	3.56211	2.52785	4.15575	4.62381	4.92258	26.2008	5.08362	5.63616	6.5223	5.24473	7.87437	9.82492	8.62972	9.8434	9.00184	7.36951	4.96128	12.8041	6.59102	6.44261	9.27341	10.218	9.02693	8.5311
XLOC_006313	0.879557	1.11013	0.862762	0.820147	1.00727	0.546817	1.15297	0.573113	0.456625	1.18466	1.34719	0.837152	1.18906	1.0909	0.850152	0.663871	1.41003	3.31085	3.58383	2.85593	0.83526	0.708455	3.26515	3.5255	10.2769	5.88601	7.57394	4.19018	4.54602	5.90503	2.99992	3.09034	5.85755	3.81561	4.10717	6.42167	2.55011	3.57668	5.9718	6.24549	3.88754	3.82478	9.36305	3.09838
XLOC_006964	0.504232	0.348612	0.375246	0.214286	0.232907	0.41362	0.67379	0.255683	0.370232	0.197218	0.274024	0.224348	0.416765	0.293754	0.3035	0.308682	0.450537	0.447013	0.198935	0.596513	0.413782	0.21828	0.372458	0.383443	0	0.384067	0.529225	0.820473	0.440288	0.396985	0.519053	0.808117	0.383215	0.227512	0.220328	0.296394	0.291283	1.00913	0.445291	0.194943	0.416898	0.343339	0.28453	0.449755
XLOC_006985	1.47385	2.11411	1.78801	1.07072	2.0954	2.12335	1.97828	1.18216	1.08908	1.52572	1.75127	1.35768	2.23475	1.69301	1.46812	1.42586	1.73349	2.16702	2.50702	2.15995	1.90923	1.13978	1.5351	2.21964	0.430436	2.34865	0.756102	1.52541	2.44302	0.948559	2.82215	1.73149	1.93803	1.57164	3.0297	2.14865	0.519798	0.941972	2.18263	3.73165	1.65154	1.67194	5.67187	2.19416
XLOC_006993	9.14745	3.47637	3.00981	1.76853	2.5402	7.24158	1.21246	1.11307	1.49905	2.13037	6.57497	1.37511	1.09914	2.40739	1.97602	2.47301	2.50904	5.70534	7.20568	6.06163	8.21263	2.59981	3.44094	0.34006	0	0	0	0.913252	1.23571	0.879138	0.466927	1.76367	0.483315	0.483908	0.770624	0.467857	0.406148	0	0.809853	8.97211	2.6297	0.87789	3.88012	2.40332
XLOC_006719	3.35547	1.23795	1.11713	1.0179	0.575947	3.51793	0.687212	0.797273	0.737475	1.51171	2.58231	1.06269	1.33911	1.0262	0.818704	0.747983	0.926254	1.72727	2.00913	2.70187	1.36359	1.43657	0.851582	0.408414	0	1.54314	0.270569	0.744147	0.61591	1.99928	0.35683	1.58405	0.920238	0.482162	0.915231	1.40382	0.244707	0.992935	1.37258	1.00984	0.653997	0.507976	0.403106	1.42676
XLOC_006721	3.87303	2.20471	1.5378	1.82126	1.03173	4.62142	0.905801	1.18768	1.30502	1.93765	3.2195	1.49449	1.95009	1.6814	1.03609	0.833675	1.51046	2.72857	2.54605	4.12661	2.12759	1.69175	0.994692	0.587892	0	1.90187	0.291154	1.48124	0.773785	1.3039	0.572439	1.31109	1.90572	1.21808	2.13219	0.790615	0.298175	0.84055	2.19574	1.25005	0.862628	0.538568	0.514598	1.34326
XLOC_006742	0.934269	1.86195	1.77873	1.54641	2.0859	1.41017	2.76917	1.66331	0.934539	1.8594	1.40181	1.68639	1.54052	2.5248	1.70865	1.56681	2.3276	2.81792	2.57887	2.26998	1.39163	1.59686	1.3679	3.31534	1.27288	2.56136	1.00337	2.81163	4.1629	1.06194	3.64685	3.90946	6.35005	3.26896	2.62301	3.89559	1.65942	2.37314	4.36833	5.92492	3.39852	3.48555	7.99181	2.59945
XLOC_006753	3.10928	4.25813	3.00317	3.21621	2.95613	2.64193	3.08064	2.01169	1.8382	3.3088	2.93934	2.89504	3.52227	2.59201	2.74909	2.13244	3.9351	1.59938	2.20478	3.07261	3.2373	1.86315	1.95507	1.9292	0.523812	2.14423	2.3861	2.06274	2.97915	3.40945	1.56783	4.91944	3.02618	1.7053	2.7695	1.971	2.00085	3.67787	5.52935	2.89881	1.57594	3.29479	2.50462	1.81075
XLOC_007043	0.578846	0.437214	0.305967	0.440955	0.335125	0.494336	0.412008	0.343201	0.309423	0.399242	0.311185	0.281485	0.410818	0.329533	0.392263	0.326947	0.417363	0.45807	0.451529	0.637726	0.75152	0.337438	0.260654	0.534908	0	0.212064	0	0.172593	0.385751	0.0265937	0.141244	0.213402	0.350883	0.351314	0.466223	0.22644	0.0491433	0.116229	0.832925	0.359456	0.175948	0.406671	0.500651	0.149096
XLOC_007054	0.166064	0.31487	0.488399	0.628145	0.545802	0.587137	0.945426	0.11576	0.156259	0.426155	0.526555	0.516639	0.397338	1.04713	0.13107	0.183803	0.372238	0.660332	0.896608	1.95469	0.274085	0.378345	3.24154	1.76369	4.74058	3.51195	15.0851	2.08887	5.13659	23.4196	0	0.623667	7.97576	9.3545	21.0739	10.1472	7.27681	12.6813	23.674	6.21682	8.14728	5.54243	6.65264	7.79575
XLOC_007055	3.28451	2.58074	0.750141	2.24024	1.82676	1.32595	3.26428	1.48681	0.990474	2.33468	3.27595	2.16458	2.66241	1.60698	2.09844	1.79779	1.662	3.28027	2.93512	3.7989	1.2427	0.992722	2.80908	7.35713	2.71908	5.9246	2.09756	18.462	12.7996	7.608	0.252547	20.5092	6.01245	3.92598	21.0488	5.82015	5.7115	18.9635	42.7075	9.54946	8.06694	5.82774	3.49087	13.2677
XLOC_007085	2.27601	0.464356	3.06178	0.900484	0.259649	4.34703	0.906027	2.99176	0.80058	0.3709	0.56277	0.382445	0.535612	0.696876	0.64199	0.355552	0.42339	1.12886	0.575407	0.88703	1.35732	0.864313	0.36879	0.249109	0.491023	0.235376	0.0710224	0.132544	0.439153	0.450806	0.433257	0.279927	0.165224	0.330853	0.20699	0.274181	0.138843	0.0703667	0.296627	0.184005	0.351275	0.266627	0.109398	0.216946
XLOC_007097	0.444653	0.122985	0.95468	0.18889	0.194478	0.719961	1.82655	0.746988	0.812472	1.26419	0.754249	0.572186	0.552662	0.97383	1.02506	0.610082	0.631586	1.12726	0.606897	0.637464	1.04283	0.438292	0.508051	2.98862	7.0691	0.154029	0	5.62967	0.145583	0	0.164144	0.155001	4.75734	2.21148	0.812718	1.97365	0.999442	0.337682	0.427045	1.07697	1.2121	0.244457	4.83072	0.250237
XLOC_006829	0.550756	0.512773	0.47411	0.293943	0.456084	0.633643	0.660598	0.625976	0.418865	0.472896	0.269531	0.581887	0.85238	0.8208	0.487515	0.448744	0.779153	0.432879	0.404039	0.347786	0.540674	0.676442	1.45333	5.7727	31.4778	5.48697	3.3726	1.80824	2.05772	5.07656	10.0704	6.74861	10.8946	9.15727	6.2192	5.33815	2.54308	3.87609	6.87385	1.03819	2.14663	3.3485	2.18641	3.29461
XLOC_007123	0.676267	3.01488	1.39928	0.824778	1.5114	1.99475	1.83556	3.47103	2.40398	1.20175	1.51857	2.40886	1.62234	1.39604	2.97844	0.627574	1.67429	1.99738	0.587775	1.16756	1.14645	4.09247	6.38573	6.93668	0	0.898757	0.497184	9.58575	0.654245	0.400738	0.744939	2.81378	0.771085	5.67994	2.32719	1.17295	0.323985	0.164198	5.62963	7.40427	0.0654841	4.33417	2.93542	1.61832
XLOC_007162	0.898149	1.35282	1.31102	0.389144	1.01145	1.01556	1.81998	0.745696	0.727682	0.595189	0.926042	0.924667	1.18491	0.913038	0.750552	1.08594	0.865577	2.23861	1.83496	0.706144	1.38609	0.815897	1.13633	1.05034	0	0.451106	0	1.58699	1.34949	0.452564	0.721096	0.907906	1.24401	0.498214	2.38022	1.44506	0	0.741731	1.45914	1.34916	0.98815	1.04463	0.645818	0.952469
XLOC_006878	0.494277	0.894452	0.466362	0.347607	0.583633	0.902333	1.29694	0.546651	0.441866	0.400724	0.502375	0.290318	0.795444	0.619689	0.373427	0.350196	1.17602	1.89241	1.42489	1.32902	0.230255	0.713979	1.12115	0.707349	0	0.248561	0.366671	2.03529	0.852887	0.748093	1.6776	0.500259	1.37091	0.732047	1.31151	0.884706	0.153603	0.272464	0.612565	1.88331	2.9918	3.47258	1.78766	1.28469
XLOC_006894	0.726562	0.881727	1.09081	4.45448	0.558289	0.744906	1.66411	0.957905	1.25657	0.467696	1.61095	1.29025	1.00439	0.696785	0.573218	1.30152	1.0816	0.87522	1.3506	1.12631	1.13536	0.718409	2.07754	2.94661	0	1.3893	0.208546	1.46784	2.6365	1.47072	0.676455	1.78046	1.02811	1.81456	1.37417	0.306242	0.416724	0.847348	3.71617	2.64384	2.80542	1.82823	0.777495	2.47727
XLOC_006898	0.36291	0.545103	0.369834	0.210891	0.479987	0.367452	0.260253	0.418775	0.383532	0.752368	0.573826	0.453568	0.565729	0.251619	0.525817	0.35045	0.564426	0.318639	0.466749	0.390656	0.2703	0.280067	0.843405	0.571215	0	0.496792	0.203571	0.755356	0.564543	0.350724	0.117648	0.259221	0.304443	0.589313	1.0032	0.294706	0.0682226	0.0605074	0.374096	0.483362	0.727709	1.0098	0.169482	0.103725
XLOC_007215	0.498602	0.107577	0.0343802	0.0539029	0.0980914	0.0681894	0.238353	0.0971739	0.0440289	0.0654573	0.0931326	0.0968325	0.0743761	0.147308	0.0432153	0.115072	0.0612721	0.132932	0.185028	0.187243	0.0806848	0.417739	7.19934	6.9595	0.834603	1.09111	1.39671	10.4483	9.45126	1.53249	2.94567	1.47348	1.1242	5.47674	8.29543	0.802611	1.47253	2.9122	5.46499	7.79798	8.21216	7.63409	3.28887	6.56775
XLOC_006922	0.731592	0.556518	0.654546	0.45208	0.49078	0.520328	1.09001	0.517025	0.470153	0.667676	0.605603	0.58648	0.492858	1.03628	0.390388	0.296845	0.794624	1.07031	0.948544	0.552925	0.361901	1.08182	4.0135	2.48208	0	6.79257	2.32908	9.05166	2.98633	5.99596	5.35016	2.43615	1.80687	2.41212	2.94957	2.5886	3.98685	2.40163	5.14994	3.29956	6.77518	7.04506	12.459	6.05753
XLOC_006924	1.72615	0.91775	0.492615	0.699235	0.101993	2.81858	0.552678	0.125478	1.67903	1.15257	3.68824	1.12283	0.242463	1.59777	0.340903	0.325223	1.96594	0.296767	2.97153	0.672003	0.831004	3.81452	7.13896	2.27688	0	3.21996	0.932479	9.65452	5.58033	2.91581	8.39943	11.5938	8.33201	6.94516	7.76153	0.938086	4.09538	1.332	11.0814	2.8916	10.417	9.99178	3.96999	10.3282
XLOC_006925	2.63615	1.87067	2.67027	1.12901	1.3158	1.49466	3.19353	1.49738	1.25063	2.50282	2.15813	2.19477	1.75777	2.71556	1.19435	1.55683	2.7191	2.54347	3.14273	2.71437	2.1472	2.79249	13.3478	6.13264	0	18.6114	6.45743	26.3328	9.34282	18.6166	9.49433	9.76446	6.82646	4.87173	9.92338	4.70298	7.13056	9.15604	18.4984	8.36167	16.6974	23.4302	16.2382	17.4653
XLOC_007231	18.693	20.6405	15.7625	24.8631	25.5638	23.2222	18.8367	17.2798	11.3772	18.3179	16.6351	19.9421	20.3119	15.6469	19.8174	11.9738	21.1366	19.0717	14.7283	23.6998	15.1703	17.7271	19.7559	40.7649	0.952042	15.1432	8.21639	24.0092	22.4104	9.28175	33.7564	20.207	25.5366	19.5196	27.327	27.2892	10.1528	33.6991	37.9585	17.104	24.2551	13.5474	16.9595	16.6271
XLOC_007241	4.47988	3.58647	4.41002	1.61686	3.90282	2.75571	4.14017	6.34676	4.40735	3.71527	3.92575	5.76303	5.1942	5.32829	5.96162	3.51118	3.72733	2.31532	4.30585	2.46935	3.18677	3.18192	6.64395	1.85389	3.42584	1.7915	0.330346	3.15731	5.6966	0.299548	7.63658	2.10327	4.28166	6.59526	2.88831	4.46354	0.276772	1.30918	4.69098	4.11171	6.98065	7.50949	6.1053	3.99429
XLOC_007249	2.10115	3.22309	1.87499	3.02724	3.34602	4.95385	3.10659	1.06421	2.07449	2.16524	1.97225	2.36588	2.32513	3.79847	1.60047	1.88923	3.05713	9.06588	4.4351	8.33882	1.9241	2.70677	4.93024	8.24169	6.59007	9.16758	19.0934	2.58455	7.51876	10.4292	3.47859	4.77816	9.58076	14.4862	4.87521	8.14488	9.64666	5.6211	4.7051	13.5231	20.6926	14.8751	35.3009	4.20638
XLOC_007308	0.283922	0.421592	0.544793	0.452806	0.381709	0.237591	0.536042	0.680989	0.393219	0.572361	0.237663	0.27202	0.540255	0.371985	0.476317	0.897408	0.285328	0.209973	0.592729	0.313135	0.37984	0.629782	0.207147	0.268529	0	0.0768864	0.170131	0.156552	0.250771	0.192837	0.0409678	0.348172	0.127217	0.212289	0.202842	0.287346	0.0712701	0.252841	0.213168	0.155923	0.253591	0.190513	0.195518	0.301715
XLOC_007668	2.49002	0.969399	0.467898	0.47838	0.584968	3.74004	0.657848	1.23058	0.729242	0.698895	1.51622	0.276705	1.10902	0.571441	0.41135	0.778483	0.803643	2.57035	0.539987	1.36905	1.67101	1.84385	3.06577	0.29574	0	0	0.200177	2.32941	1.93655	0.225194	0	0.855457	0.205673	0	0.335091	0	0	0	0.304466	0.485337	1.77988	2.08457	3.25893	1.20684
XLOC_007347	2.2999	1.42717	0.762566	0.806885	1.0229	1.62148	0.892785	1.56426	0.329282	1.16181	1.9905	0.718192	1.56085	1.08211	1.72903	0.770155	1.54106	0.796133	0.236123	1.32827	1.29775	0.696949	1.56851	20.2026	0	5.42296	2.39995	2.24873	2.18217	3.26429	4.04537	3.82003	4.78554	10.1818	1.90758	2.8953	3.51878	8.9167	6.51524	1.91873	2.83251	4.18236	2.12772	0.524006
XLOC_007348	0.848773	0.622813	0.535037	0.287641	0.657879	1.93044	0.570812	0.272008	0.242609	0.544572	0.613482	0.472006	0.568447	0.699253	0.520433	0.401608	0.605259	1.55271	1.00548	0.830421	0.920588	0.265637	0.548167	0.436627	0	0.787608	0.24897	0.997402	0.28583	0.620834	0.359713	0.283063	0.496451	1.24265	0.49473	1.682	0.260741	0.616678	0.36394	0.731969	0.907017	0.36952	2.02044	0.219678
XLOC_007686	0.3644	0.129849	0.225788	0.180971	0.398812	0.424171	0.718527	0.66416	0.689159	0.290792	0.107878	0.364016	0.525426	0.128494	0.468288	0.616319	0.205828	0.8842	0.311652	0.283055	1.91681	1.00207	1.58315	1.41256	0	0.103777	0.120575	0.369478	0.362466	0	0.294913	1.73507	0.152631	0.235571	1.54488	1.72179	0.0320654	2.16756	0.191815	0.96021	0.710764	0.661037	0.212116	0.0388259
XLOC_007690	8.07235	8.21096	7.00054	5.15844	8.28856	12.5214	10.5254	5.93915	6.37052	5.82555	9.29381	7.32795	7.52658	9.2994	6.66419	5.50078	10.8812	20.5789	17.8639	18.6309	10.0396	10.5304	10.1743	1.94768	0.338156	1.38859	1.72199	11.7584	2.53438	3.88002	7.35592	6.08155	10.7125	3.57762	8.71321	10.0316	2.91615	4.7492	9.31612	23.3776	17.7473	15.7786	15.2179	2.3424
XLOC_007365	1.45585	0.409449	1.57398	3.2457	2.42954	2.22324	1.22789	0.138782	0.500869	1.21986	0.483818	1.42028	0.687982	1.01882	1.37958	0.137927	2.20442	0.916012	1.79545	5.13218	0.67392	1.8228	2.61638	0.804858	0	0.777771	0	3.07725	1.84364	0	0.276282	1.56536	0.571959	0.858991	1.59593	0	0	1.70513	2.15637	2.62931	1.72381	13.621	1.83273	3.9213
XLOC_007698	6.35218	0.452431	0.436415	2.56334	0.63192	9.89153	0.204998	1.36332	0.905129	0.675328	2.64403	0.462413	0.756615	0.417826	0.749954	0.69439	1.3225	10.6249	5.02158	1.37801	5.49517	1.00839	0.696654	0	0	0	0	0.136513	0	0	0	0	0	0	0.49671	0	0	0	0	1.25342	0	0	0.245279	0.271829
XLOC_007367	1.09404	0.887078	2.18068	1.46589	0.748751	5.41603	3.65108	0.886513	1.6506	1.26339	3.29541	0.993283	2.43714	3.25963	2.56578	1.3693	2.06972	9.6641	5.3323	6.48913	3.36932	1.28229	3.56467	0	0	0.776911	0.859559	3.88612	0.363134	0.779422	0.827931	0	0.85699	0.858042	0	0.82958	0	1.70325	1.43599	6.8672	4.20224	4.56117	4.99112	0.547133
XLOC_007462	0.222179	0.266806	0.272176	0.415863	0.223095	0.10527	0.560167	0.184495	0.230391	0.148652	0.253707	0.233248	0.18337	0.251086	0.167206	0.218896	0.377407	0.383249	0.350962	0.190902	0.214221	0.405523	0.376715	0.533612	0	0.572948	0.19017	0.0957496	0.329655	0.11496	0.488459	0.230625	0.442403	0.506224	0.403081	0.489432	0.212438	0.439632	0.3177	0.655324	0.4741	0.376203	0.869171	0.191712
XLOC_007467	2.15315	2.72965	2.36293	0.418452	0.417026	3.9759	0.334971	0.991777	0.539224	1.73363	0.862684	1.1736	1.32794	2.2917	1.12628	1.26862	1.05321	4.75685	5.95947	3.9119	1.78227	1.37602	1.44274	0	0	0	0	5.56199	2.11221	0	1.50813	1.42413	0	0	2.48905	1.51114	0	0	1.30788	7.43559	7.46449	4.86968	13.052	3.73247
XLOC_007469	3.22104	2.33539	2.9666	2.57638	4.69081	5.63351	5.30653	4.89782	2.62133	24.0886	5.84343	4.73778	4.84138	5.90822	4.4394	2.24824	5.46584	6.79161	6.22877	4.73286	4.01732	8.16011	7.1732	6.08848	0	1.01973	2.64014	6.80216	6.78251	0.341011	14.9028	101.602	12.792	5.27313	5.69874	10.5618	0.315084	4.11222	5.98875	11.0445	4.99016	8.70272	13.4475	12.792
XLOC_007801	0.530821	0.576593	0.578888	0.50611	0.370703	0.362694	0.405057	0.581762	0.395533	0.402022	0.428051	0.462824	0.432892	0.330092	0.402912	0.702556	0.313567	0.471107	0.577083	0.29235	0.356003	0.418381	0.418175	0.603134	0	0.121424	0.188078	0.383512	0.278147	0.170543	0.284676	0.342133	0.160728	0.295029	0.234917	0.103725	0.0225109	0.292822	0.830398	0.340476	0.398068	0.201537	0.297714	0.259685
XLOC_007489	0.780411	0.644258	0.10667	0.845689	0.516523	1.32012	0.736838	0.303159	0.459002	0.449237	1.1198	0.527265	0.53952	0.455157	0.305477	0.24198	0.647794	2.39939	1.14374	3.21563	0.874539	0.114926	0.727135	1.32482	4.89632	1.70698	0	1.09919	0.56483	0	0.454769	1.28831	3.29511	2.35654	6.75503	1.8227	0.791144	0	1.18315	1.89015	1.85454	0.461229	3.05212	0.634066
XLOC_007549	0.728629	1.51242	1.68549	1.22122	1.52466	0.877533	1.11865	1.25179	0.867261	1.19459	1.05639	1.34149	1.63583	1.33374	1.05048	0.906439	1.17826	2.92093	1.11589	1.20186	1.25903	0.679204	1.24508	3.76636	2.57536	3.70899	1.98679	1.14408	1.67409	2.58919	2.4661	0.250493	3.51746	4.26027	2.29966	3.986	1.61318	0.492109	1.93611	2.62879	1.88529	1.23575	3.88164	0.892127
XLOC_007556	0.367142	0.419197	0.280561	0.225347	0.331454	0.491785	0.670842	0.28445	0.186703	0.272866	0.215942	0.196934	0.372059	0.322108	0.253741	0.248354	0.400513	0.342272	0.349827	0.459293	0.34155	0.22502	0.324243	0.23659	0	0.365829	0.20245	0.711667	0.33691	0.0823266	0.364355	0.507425	0.362656	0.362526	0.390604	0.325465	0.119534	0.475467	0.606717	0.606335	0.501942	0.639949	0.480915	0.609132
XLOC_007858	7.2416	26.6085	17.5911	15.0342	21.1892	11.1286	15.4768	17.4279	20.1571	17.1492	15.4786	20.1874	22.7309	24.7168	15.8038	24.805	24.2609	15.1899	16.8308	17.3586	14.627	13.3265	7.87705	30.9585	3.50136	22.7838	27.5299	20.5843	9.20439	11.9147	9.08399	31.0982	19.1489	14.3111	21.3158	13.3627	9.82066	34.3408	29.2748	14.7566	11.7731	12.7554	12.0803	9.84058
XLOC_007868	2.19075	1.09958	1.2122	1.61808	0.498195	1.52131	1.24151	0.958557	0.924683	0.898421	0.87323	0.724972	0.952261	0.835113	1.16049	0.764594	0.977793	1.39424	1.25549	1.34845	1.31352	1.58029	1.82634	4.41539	1.65952	2.28205	2.96044	3.95448	1.56609	2.57963	0.916249	1.61722	2.30454	2.37393	3.5261	1.74177	2.3537	3.59665	3.94323	3.13511	3.76679	2.46695	2.88001	1.22887
XLOC_007880	9.95014	10.1705	20.3317	23.964	12.9383	6.98706	13.2504	4.26075	4.44533	4.69494	14.042	10.3695	19.266	17.1897	19.6812	14.9116	12.6669	18.2786	9.12585	16.9842	14.5265	7.96016	6.35656	10.8022	6.77486	9.86928	6.81283	5.7675	3.72125	1.35401	2.96645	3.14075	10.3283	7.73241	17.8774	7.47593	4.76966	3.32873	10.9918	17.4004	11.3049	13.277	15.3996	3.54865
XLOC_007608	0.644304	0.883234	0.607098	0.292668	0.669702	0.626029	1.47347	0.500937	0.313211	0.679276	0.750603	0.633192	0.746313	0.369135	0.737557	0.416214	1.05086	0.924815	0.684127	1.35122	0.479047	0.395933	0.845734	1.85021	0	0.238393	0.263753	0.756795	0.767143	0.318884	0.169365	0.319862	0.876549	1.05315	1.25786	0.254554	0.147319	1.13238	2.57034	1.91413	1.47139	1.06826	0.279395	0.440457
XLOC_007615	0.457616	0.279825	0.33853	0.373328	0.277947	0.954985	0.679882	0.320125	0.345884	0.317045	0.280516	0.328862	0.195621	0.294755	0.182721	0.577033	0.277961	0.645341	0.774948	0.960609	0.617828	0.560605	0.110768	0	0	0.463191	0	0.151232	0.0697367	0.470729	0.246266	0.0748607	0.776356	0.512406	0	0.500577	0	0.257166	0.425003	0.0332258	0.371066	0.128145	0.01907	0.234925
XLOC_007617	2.09132	1.19881	0.429345	0.72204	0.655188	1.9397	0.766735	0.203562	1.05165	0.598857	0.399832	0.378425	0.931747	0.345503	0.652982	0.282571	0.818749	1.14167	0.258893	1.04775	1.58223	0.55054	0.660607	0.960592	0	2.65218	3.71681	0.753222	0.766967	1.77384	0.565271	0.355856	0.780147	1.36693	1.55489	0	2.29455	2.32579	4.0851	1.84157	0.361633	0.695491	0.257803	1.13985
XLOC_007907	0.460288	1.02655	0.507363	0.539045	0.666906	0.709709	1.16551	0.528076	0.569999	0.518577	0.496504	0.585501	0.35922	0.354819	0.212096	0.678801	0.998128	0.690101	0.731469	0.666983	0.837674	0.209676	0.626184	0.536716	0.290913	1.15763	1.06068	0.652939	2.72193	0.393289	1.21934	2.86887	1.14611	0.983264	0.875582	0.771402	0.336017	1.1432	1.42209	2.50421	0.530698	1.14599	0.374945	0.63233
XLOC_008100	0.899353	1.27503	0.862342	1.84847	1.00031	1.20293	1.67536	0.437421	0.427538	0.943352	1.7029	0.868356	1.64547	1.00834	0.660829	0.710661	1.34303	2.02841	1.6852	2.70819	1.11649	0.795032	0.50735	0.536665	6.94206	3.68825	7.78822	0.394461	3.68124	4.16257	0.0920903	1.82662	0.476712	3.46483	3.69086	0.599909	2.40369	5.06535	1.99833	2.97744	0.796277	5.38156	1.50744	1.06459
XLOC_007970	1.59717	1.2939	0.778592	0.62857	0.876415	1.2534	1.2767	0.588445	0.536033	0.787777	0.712045	0.712582	1.01934	0.797132	0.713383	0.594982	0.796511	1.43732	1.33426	1.15114	1.10446	1.07348	1.38588	1.64398	2.20941	1.76058	1.03481	1.40346	1.2667	0.41397	1.20194	2.74058	1.54757	1.48871	0.701554	1.32183	0.254996	2.23143	1.24573	3.29428	2.10481	2.62254	3.45798	3.71242
XLOC_008152	0.600815	0.507515	0.619221	0.458519	0.453017	0.795194	1.1136	0.342308	0.45397	0.949714	0.294365	0.480478	0.440021	0.864938	0.419681	0.423692	0.745119	0.513834	0.509783	1.07145	0.905835	0.754554	0.827984	0.779498	0	0.463547	0.0213692	1.61791	0.316283	0.2519	3.4785	0.738581	2.21575	0.170651	1.2569	2.10363	0.19694	0.825703	1.33873	5.24769	2.23909	2.11133	1.86751	1.32802
XLOC_008174	26.6028	14.021	8.67901	12.4636	9.56368	25.668	12.7223	7.56357	6.92211	10.8537	11.762	6.85793	9.17645	7.61424	9.57755	5.90705	10.3317	23.2122	14.2509	17.7463	19.852	11.7294	20.2824	8.02871	6.17998	23.4027	27.0073	11.5629	13.2376	8.68152	5.42204	12.3241	12.7184	13.2573	6.9612	6.14063	2.63192	28.6468	6.37587	35.2117	23.5522	19.7564	20.8328	13.9599
XLOC_008001	0.707481	2.14882	0.454073	0.480745	1.35105	2.45111	0.610314	0.860232	0.708041	0.213136	0.646551	0.454287	1.35083	1.06845	0.36161	0.573962	0.457771	0.36273	0.85165	1.99773	1.03917	0.235694	0.276546	0.53421	0	0.688307	0.76153	1.47214	1.41424	1.02089	0	0	0	3.72475	0	0	0	5.20588	2.82129	1.97262	1.28708	0.81138	1.94662	0.325786
XLOC_008002	0.64359	0.873293	0.486408	0.174989	0.973543	0.829276	0.481978	1.7197	1.42911	0.739374	1.11117	1.43432	1.53624	1.09248	1.4562	0.930622	1.30579	1.15123	1.2563	1.56365	0.767389	1.88864	0.333824	0.765953	0	0.704929	2.33976	0.397075	0.538171	0	0.450733	0	1.39966	0.934251	1.11585	0.602174	0.261374	0.618175	0.130294	2.65955	0.470454	1.57396	0.069408	0.460145
XLOC_008005	0.506165	2.75828	1.77843	2.25414	2.23037	2.67739	1.41147	1.85388	4.57679	1.86879	4.02668	2.57332	2.69901	2.28092	2.60955	3.82604	2.61379	2.43491	5.52393	2.01117	0.98583	2.6397	1.02698	2.07392	0	2.00412	0.369553	0.0908105	1.86093	0	0.711911	0	2.94759	2.58231	2.05616	1.06999	0.309621	0.366141	0	3.86088	0.251681	1.23827	0.306791	0
XLOC_008180	0.229534	0.279547	0.710778	0.187612	0.460219	0.48872	0.669491	0.533925	0.414425	0.824167	0.272175	0.376067	0.643893	1.01927	0.530389	0.355857	0.453298	1.11985	0.817833	0.890009	0.79053	0.415922	0.477676	0.419366	0	1.62101	0.0996363	0.469286	0.223094	0	0.0959702	0.543746	0	0.298381	0.554368	0.0961613	0.0834778	0.493582	0.416134	0.340564	0.270004	0.219349	0.270536	1.81667
XLOC_008182	2.72258	0.975754	0.823625	0.619535	0.902445	6.06876	1.37761	0.658503	1.05361	1.0777	1.36119	0.729881	1.47048	1.18993	0.648375	0.392356	1.19838	1.97656	0.805131	1.12193	1.9838	1.02565	0.370278	0.131886	0	0.35283	0.0264186	0.187184	0.179057	0.105432	0.0127233	0.276556	0.079019	0.104307	0.333696	0.209087	0.0110671	0.115442	0.0441353	0.144006	0.202759	0.128576	0.0520113	0.201412
XLOC_008186	1.27625	2.18984	1.29186	1.67624	1.89459	1.76097	1.32137	1.23321	1.08627	0.976409	1.62638	1.34828	1.1626	1.41521	1.54891	1.33804	1.91921	1.59503	2.34459	2.29104	1.23835	1.07608	1.36486	3.63865	0.504295	1.0109	0.486281	1.82272	1.83325	0.176378	1.3271	1.99034	2.37565	1.94169	1.62337	1.12637	0.325934	2.18412	2.82304	3.18461	3.41146	3.45747	1.75181	2.21417
XLOC_008024	0.452125	0.543828	0.395467	0.445613	0.485439	0.422217	0.457637	0.359726	0.285196	0.430924	0.541559	0.407249	0.593383	0.31657	0.374237	0.319316	0.569694	0.366544	0.445364	0.390097	0.534141	0.405537	0.827462	0.711178	0	0.326149	0.240564	0.520948	0.369043	0.109068	0.215161	0.87522	0.445426	0.566042	0.505343	0.364844	0.100775	1.00444	0.531067	0.879945	0.663557	0.471839	0.266481	0.622123
XLOC_008031	1.08067	1.65053	0.994816	1.51883	1.499	3.19161	1.82397	1.61652	0.850418	1.34097	1.63742	0.952397	0.976031	1.06522	0.915299	1.44553	1.22635	2.16265	2.48449	2.3229	1.08542	1.70395	2.26451	3.68081	0	0.998438	0	0.862686	1.2483	0.250416	0.798005	2.26066	2.2027	1.92973	1.53655	2.93185	0	1.91529	3.22953	2.01039	1.17756	1.43162	2.24302	2.61258
XLOC_008033	0.809273	0.430355	0.354329	0.529236	0.447498	0.535236	0.57759	0.443075	0.162752	0.324384	0.35706	0.306219	0.613797	0.320465	0.538412	0.287978	0.566741	0.749673	0.235565	2.40236	0.356615	0.233582	0.673716	0.566433	0	0.192446	2.00772	1.07092	1.40112	0.275842	0.242373	1.48147	0.59277	0.212543	0.905636	0.149449	1.53792	2.55913	1.19646	1.17	2.98275	0.656894	1.76723	1.36333
XLOC_008220	0.893528	0.50884	0.489935	0.571836	0.569894	0.845994	0.608677	0.489374	0.305944	0.609754	0.536308	0.545811	0.59826	0.527069	0.702071	0.425953	0.658123	1.32112	0.667542	0.988827	0.647209	0.463873	1.14395	1.74395	0	0.929797	0.0857258	0.586167	0.774948	0.0777335	0.330286	0.935664	0.598287	0.513446	0.749525	1.24104	0.0718232	1.86855	0.930895	1.19301	0.300589	1.01072	0.545185	0.816448
XLOC_008225	1.6547	1.53401	0.723357	1.39654	1.77579	2.50581	2.30148	1.29321	0.856271	1.20271	1.45991	0.91127	1.06365	2.13256	1.24963	0.773941	1.30963	1.82088	0.864228	1.55878	1.27763	1.54993	2.53357	2.7109	2.53104	0.949401	0.729195	2.69477	1.42923	1.48928	1.42463	0.964939	1.79851	1.63042	1.38925	2.17656	0.612527	2.29045	0.759125	5.06541	1.8266	3.15109	1.8276	2.59948
XLOC_008233	1.98506	3.16702	3.01126	5.61165	4.42344	5.87893	4.15121	2.10695	3.50737	3.86779	4.28332	3.42186	3.02646	3.20333	3.37479	2.18237	5.02551	9.29894	4.8991	7.80875	4.71015	2.44896	2.5544	4.38375	6.48065	1.69449	4.37441	0.136513	1.40831	2.26662	1.20384	0.568393	8.09962	1.87144	3.47697	12.0624	1.57071	1.85744	2.60998	13.2715	3.71257	2.56282	3.92446	0.271829
XLOC_008077	0.419354	0.287922	2.97856	0.77465	1.2003	0.497088	0.9769	0.616342	1.69537	1.24198	0.743494	0.681512	0.439389	1.71547	0.999063	0.734391	1.5694	2.1033	1.48156	0.966293	1.35832	1.50867	0.146718	1.23132	9.50177	0.14538	0.10798	0.45655	0.138289	0.0979149	0.154927	1.26126	0.641466	0.868153	1.5061	0.465712	0.0571732	0.907765	1.53067	0.206002	0.124933	0.302071	0.309423	0.236735
XLOC_008088	0.851109	0.565096	0.598666	0.687374	0.660962	0.658939	0.515698	0.397635	0.583912	0.520641	0.91747	0.422327	0.759236	0.901401	0.578953	0.269759	0.641396	2.22758	1.56233	0.985844	1.38861	0.300366	0.263516	0.141428	0	1.18446	0.504024	0.177899	0.541284	0.182813	1.16515	0.0916871	0.502517	0.503134	0.801241	0.583733	0.0844567	0.199748	0.58942	1.94523	1.40413	1.22014	2.09776	0.604092
XLOC_008270	0.437449	1.00544	0.49202	0.539045	0.724492	0.709709	1.17944	0.528076	0.569999	0.515187	0.503218	0.585501	0.367295	0.354819	0.212096	0.678801	0.998128	0.690101	0.731469	0.66067	0.837674	0.209676	0.626184	0.536716	0.290913	1.15763	1.06068	0.652939	2.66271	0.393289	1.21934	2.86887	1.14611	0.983264	0.875582	0.771402	0.336017	1.1432	1.42209	2.31413	0.530698	1.14599	0.367903	0.63233
XLOC_008274	1.87572	2.39888	2.27476	5.23721	1.58295	3.3873	3.71012	1.30408	1.47957	1.76069	1.63569	3.33934	3.4343	2.24359	1.76046	2.53797	2.43516	3.52268	2.92519	3.05348	1.32886	1.96782	2.35334	3.84553	0	4.93811	0.492524	2.24898	5.02839	0.971821	1.22116	6.07433	2.1602	5.87518	6.07501	2.0648	0.688327	2.22671	3.34914	5.0069	2.81347	4.27733	2.60742	3.01577
XLOC_000001	0.0760658	0.0484295	0	0.0223019	0	0	0	0	0	0	0	0.0198709	0.0815291	0.030226	0	0	0	0	0	0	0	0	0	0	0	0	0	0.0848677	0	0	0	0	0	0	0.329736	0	0	0	0	0.0270302	0.0762423	0.146883	0	0
XLOC_000003	0.154624	0.0189194	0.0189512	0.0900274	0.00885154	0.119672	0.0730382	0.00770633	0.0137836	0.0263758	0.0111122	0.011458	0.0176527	0.0873352	0.00775658	0.0244013	0.12703	0.0480801	0.100243	0.233787	0.168302	0.0680833	0.191661	0	0	0	0	0.153064	0.0517659	0	0.0708205	0	0	0.0550471	0.0438313	0	0	0	0	0.0110607	0.147701	0.206872	0.0331764	0.0274733
XLOC_000663	0.125903	0.0740441	0.0716782	0.0843485	0.0100607	0.156482	0.116339	0.0136035	0	0.0612399	0.0663532	0.0260105	0.0579159	0	0.0234789	0.0246019	0.029275	0.025522	0.199127	0.121873	0.0626767	0.108349	0.410029	0	0	0	0	0.119344	0.108643	0	0.0522677	0	0	0.0406264	0.0323488	0.0785577	0	0.0806451	0.0339955	0.232799	0.0627941	0.16902	0.228284	0.0408448
XLOC_000004	0.27392	0.0851385	0.151013	0.0784477	0.0918686	0.140552	0.13117	0.112436	0	0.0863717	0.268508	0.347881	0.10758	0	0.192784	0.0845326	0.109132	0.207801	0.147789	0.180814	0.378998	0.21669	0.370105	0.316455	2.76099	0	0	0.0165271	0.178076	0.765	0	0.323134	0.224882	0.452081	0.423234	0	0	0.263777	0.396436	0.44729	0.0950596	0.52537	0.387148	0.216758
XLOC_000005	0.0381723	0	0	0.0223767	0	0	0	0	0	0	0	0.0199376	0.0204505	0.0606534	0.0404704	0.0425448	0	0	0	0	0.0419243	0	0	0	0	0	0	0	0	0	0	0	0	0	0	0	0.174485	0	0.17396	0	0	0.258007	0	0.100712
XLOC_000007	0.398769	0.16909	0.159652	0.0893277	0.231435	0.534188	0.337866	0.133702	0.0238041	0.150017	0.203991	0.139242	0.409289	0.202291	0.0740764	0.112737	0.211369	0.362222	0.277245	0.33597	0.101518	0.101625	0.316896	0.31269	0.308174	0.161156	0.148583	0.441676	0.307023	0.0269461	0.114493	0.21623	0.177767	0.266977	0.472401	0.0286801	0.0746918	0.0883266	0.19858	0.121396	0.356494	0.233844	0.0959626	0.151057
XLOC_000008	0.0449263	0.015193	0	0.0336876	0	0	0.057042	0.0383182	0	0.0123116	0.0177313	0.0375089	0.171052	0.0381347	0.0126971	0.0827174	0.0411515	0.0434845	0	0.0495321	0.024318	0.0113998	0.0619547	0.0403065	1.02761	0.623204	3.3951	0.0697312	0.0176481	0.729417	0.110688	0.313566	0.312103	0.0574328	0.134836	0.0554541	2.39101	0.605082	0.239975	0	0.0547164	0.0462134	0	0
XLOC_000667	0.103236	0.0140207	0	0.023632	0	0.0293683	0.0462377	0.015515	0.0138305	0.0227219	0	0	0.0216099	0.0351977	0.0117189	0.0340898	0	0.0200057	0.0488994	0	0	0.027871	0.0694877	0	0	0.572791	2.33117	0.096462	0.0650892	2.10702	0	0.0480338	1.50827e-06	0.158123	0.0676231	0	1.30993	0.767617	0.0882257	0	0.0208907	0.0509556	0	0.0266898
XLOC_000010	0.105412	0.103281	0	0.0317425	0.0327271	0	0	0	0.0681601	0.0558541	0.0833826	0.02828	0.0290341	0.0430955	0	0.030134	0	0.103458	0	0.1758	0	0.162505	0.0600531	0	0	0	0	0.0399314	0.0405611	0	0.268787	0	0.834662	0.139281	0.221805	0.807966	0	0	0.58274	0	0	0.0505578	0.998545	0.0689422
XLOC_000669	0	0	0	0	0	0	0	0	0	0	0	0	0	0	0	0	0	0	0	0	0	0	0	0	0	0	0	0	0	0	0	0	0.716984	0	0	0.347026	0	0	0	0	0	0	0	0
XLOC_000011	0.00721457	0.0305069	0	0.0138202	0.004777	0.0102734	0.0153253	0	0.00490629	0.0412619	0.0285189	0.0833881	0.00422245	0.0600635	0.00416749	0.00435897	0	0.0795892	0	0.00794125	0.0311958	0	0.00811077	0	0	0	0.0909772	0.0584177	0.0603649	0.0329981	0	0.199916	0.652874	0.0181633	0.0144625	1.503	0.120124	0	0.365573	0.093077	0.0780409	0.0273689	0.34472	0
XLOC_000671	0	0.092512	0	0	0	0.102442	0	0	0.0458715	0.0375489	0	0	0	0	0	0	0	0	0	0	0.0793919	0	0	0.13775	0	0	0	0.0539782	0	0.178059	0	0	0	0	0	0	0	0	0	0.0770081	0	0.0697958	0	0
XLOC_000015	0.464049	0.21876	0.143403	0.239792	0.11825	0.157478	0.283078	0.138185	0.439071	0.124174	0	0.154274	0.24954	0.246567	0.0823149	0.109863	0.277626	0.502373	0	0.341715	0.132616	0.0761297	0.179893	0.400221	0	0.399974	1.16056	0.774284	0.339628	1.03467	0.14208	0	0.441213	0.569519	0.22674	0.745682	0.247172	0.745757	0.369643	0.39387	0.257682	0.235852	0	0.218133
XLOC_000017	0.3965	0.305066	0	0.138874	0	0.313597	0.114521	0.0494743	0	0.0363791	0.150814	0.024525	0.0377437	0.0419919	0.116521	0	0.0796073	0	0	0	0	0.089076	0.351041	0	0	0	1.25297	0.156786	0.159604	0	0	0	0	0	0	0	0	0.187418	0	0.148666	0.240977	0.47196	0	0.0920425
XLOC_000675	0	0	0	0	0	0.016599	0.0224987	0.0199795	0	0	0.00921985	0	0	0	0	0	0	0	0.0317706	0	0	0	0.118161	0.0483701	3.06409	0	0.275221	0.189035	0.0642403	0.13402	0.0853775	0.116494	0.176753	0.137728	0.0939397	0.199259	0.0247547	0.136499	0.123458	0.774289	0.369852	0.291559	0.0935762	0.174629
XLOC_000676	0	0	0	0.0217967	0.0490913	0	0.0667663	0	0	0	0	0	0	0	0	0	0.0613777	0.0345276	0.0933226	0	0	0	0	0	0	0	0	0	0	0	0.217263	0	0	0.0918323	0	0	0.188835	0.223481	0.0768438	0.0877231	0.0357384	0.0338313	0.166872	0
XLOC_000677	0.628871	0.185233	0.530363	0.936101	0.173234	2.4378	0.247287	0	0.739079	0.52742	1.00269	0.15159	0.620443	0.343476	0.384235	0.487015	0.325904	0.794376	1.34444	0.630004	0.881118	1.27284	0.366267	2.00415	0	0.430378	0.438501	1.31403	0.227444	0.863538	0.917283	0.433094	2.3737	0	0.75695	0.882762	0.797881	1.4153	0.366282	2.2262	0.612219	0	0	0
XLOC_000021	0	0.136034	0.158014	0.062562	0.320109	0.468537	0.355196	0	0.13529	0.110556	0.527479	0.167246	0.28553	0.422635	0	0.178731	0	0.222631	0.133662	1.25039	0.245314	0	0.255771	0.221957	0	0	0.316406	0.40135	0.328407	0.286907	0.304764	0	0.31546	0	0.251493	0.916111	0	0	0	0.718883	0	2.69626	0	0
XLOC_000026	0	0	0	0	0	0	0	0	0	0	0	0	0	0.0252212	0	0	0	0	0	0	0	0	0	0	0	0	0	0	0	0	0	0	0	0	0	0	0.129641	0	0	0	0.0302585	0.0285769	0	0
XLOC_000680	0	0	0	0	0	0	0	0	0	0	0	0	0	0	0	0	0	0	0	0	0	0	0	0	0	0.116938	0	0	0	0	0	0	0	0	0	0	0	0	0	0	0	0	0	0
XLOC_000027	0	0	0	0	0	0	0	0	0	0	0	0	0	0	0	0	0	0	0	0	0	0	0	0	0	0	0	0	0	0	0	0	0	0	0	0	0	0	0	0	0.0457328	0	0	0
XLOC_000681	0	0	0	0	0	0	0	0	0	0	0	0	0	0	0	0	0	0	0	0	0	0	0	0	0	0	0	0	0	0	0	0	0	0	0	0	0	0	0	0	0	0	0	0
XLOC_000682	0.569887	0.224038	0.220864	0.201647	0.100213	0.316385	0.219279	0.0437633	0.172293	0.137282	0.26886	0.236635	0.134441	0.182907	0.0893094	0.199337	0.254418	0.443553	0.145227	0.140136	0.208733	0.135545	0.0153737	0	0	0.156616	0	0.202008	0	0	0	0.139762	0	0.207886	0	0	0	0	0.244336	0.162795	0.096484	0	0.0868076	0
XLOC_000683	0.064129	0.0643861	0.0750829	0.310953	0.158692	0.0672274	0.196392	0.047477	0.152124	0.174293	0.0628246	0.136198	0.0544164	0.208776	0.0832936	0.0810253	0.383108	0.095491	0.190219	0.105243	0.10449	0.0499656	0.359774	0.262398	0	0.600267	0	0.568877	0.626172	0.11306	0.430986	0.604055	0.248625	0.42984	0.0659465	0.240223	0.104464	0.496232	0.312435	0.604593	0.342802	0.534956	0.0754361	0.436715
XLOC_000684	0	0	0.0301482	0.0341728	0	0	0	0	0.0255707	0	0	0	0	0	0	0	0.030761	0	0	0	0.0298307	0.0302584	0	0	0	0	0	0	0	0.0921249	0	0	0	0	0	0	0	0.30198	0	0	0	0	0	0
XLOC_000031	0	0	0	0	0	0	0	0	0	0	0	0	0	0	0	0	0	0	0	0	0	0	0	0	0	0	0	0	0	0	0	0	0	0	0	0	0	0	0	0	0	0	0	0
XLOC_000032	0	0	0	0	0	0	0	0	0	0	0	0	0.0261664	0	0	0	0	0	0	0	0	0	0	0	0	0	0	0	0	0	0	0	0	0	0	0	0	0	0	0	0	0	0	0
XLOC_000033	0	0	0	0	0	0	0	0	0	0	0	0	0	0	0	0	0	0	0	0	0	0	0	0	0	0	0	0	0	0	0	0	0.0537541	0	0	0	0	0	0	0	0	0	0.012761	0
XLOC_000034	0	0	0	0	0	0	0	0	0	0	0	0	0	0	0	0	0	0	0	0	0	0	0	0	0	0	0	0	0	0	0	0	0	0	0	0	0	0	0	0	0	0	0	0
XLOC_000685	0	0	0	0	0	0	0	0	0	0	0	0	0	0	0	0	0	0	0	0	0	0	0	0	0	0	0	0	0	0	0	0	0	0	0	0	0	0	0	0	0	0	0	0
XLOC_000035	0	0	0	0	0	0	0	0	0	0	0	0	0	0	0	0	0	0	0	0	0	0	0	0	0	0	0	0	0	0	0	0	0	0	0	0	0	0	0	0	0	0	0	0
XLOC_000686	0	0	0	0	0	0	0	0	0	0	0	0	0	0	0	0	0	0	0	0	0	0	0	0	0	0	0	0	0	0	0	0	0	0	0	0	0	0	0	0	0	0	0	0
XLOC_000036	0.140745	0	0	0	0	0	0	0	0	0	0	0	0	0	0	0	0	0	0	0	0	0	0	0	0	0	0	0	0	0	0	0	0	0	0	0	0	0	0	0	0	0	0	0
XLOC_000037	0	0	0	0	0	0	0	0	0	0	0	0	0	0	0	0	0	0	0	0	0	0	0	0	0	0	0	0	0	0	0	0	0	0	0	0	0	0	0	0	0	0	0	0
XLOC_000688	0	0	0	0	0	0	0	0	0	0.0169655	0	0	0.0176909	0.0262481	0	0	0	0	0.0370517	0.0172776	0	0	0	0	0	0	0	0	0.0244164	0	0	0	0	0	0	0	0	0	0	0	0.0315358	0.0297995	0	0
XLOC_000041	0	0	0.0109795	0.0174044	0.00901604	0	0	0	0.00927931	0	0	0	0	0.00591189	0	0	0	0	0	0	0	0	0	0	0	0	0	0	0	0	0	0	0	0	0	0	0	0	0	0	0	0	0	0.0531602
XLOC_000691	0	0.112735	0	0	0.0532342	0	0.0727992	0.0621413	0.111951	0.0457838	0.142468	0.231167	0.0473964	0	0.093819	0.0493609	0	0.0895446	0	0	0.0990065	0.135983	0.103303	0.525169	0	0	0.249548	0.396747	0.0674747	0	0.240365	0.226976	0	0	0.198352	0	0.209077	0	0	0.192737	0	0.174105	0	0.119059
XLOC_000695	0.152905	0.367535	0.208298	0.0731338	0.060666	0.0543933	0.103837	0.0642113	0.186923	0.090306	0.0543609	0.0673117	0.0536254	0.0364384	0.0749821	0.223455	0.0587475	0.0220834	0.113542	0.0504615	0.384174	0.156815	0.174341	0.121703	0	0.209078	0.0963835	0.171042	0.27453	0.104877	0.246308	0.420795	0.248645	0.057728	0.0612879	0.0186044	0.129204	0.551857	0.0805313	0.236708	0.0580989	0.28708	0.126383	0.152283
XLOC_000042	0.0550448	0.0220431	0.00467544	0.0259478	0.0192228	0.0330079	0.0385999	0.0221892	0.0276277	0.0438198	0.0229043	0.0165082	0.0169893	0.0352601	0.016767	0.0438386	0.0215373	0.022314	0.0136818	0.0318796	0.0125235	0.0457877	0.0325554	0.0614174	0	0	0.014592	0.0434114	0.0784915	0.0132316	0.0140551	0.0132722	0.0290968	0.0582651	0.0231968	0.0140831	0	0.0289146	0.0121888	0.0867329	0.0293849	0.0302128	0.0405602	0.0297835
XLOC_000043	0	0	0	0	0	0	0	0	0	0.0346513	0	0	0	0	0	0	0	0	0	0	0	0	0	0	0	0	0	0	0	0	0	0	0	0	0	0	0	0	0	0	0	0	0	0
XLOC_000696	0	0	0	0	0	0	0	0	0	0	0	0	0	0	0	0	0	0	0	0	0	0	0	0	0	0	0	0	0	0	0	0	0	0	0	0	0	0	0	0	0	0	0	0
XLOC_000044	0.152689	0.19437	0.226195	0.626548	0.137995	0.216072	0.249212	0.053618	0.192817	0.0789021	0.181463	0.1595	0.0818018	0.36392	0.202352	0.170179	0.344963	0.454057	0.365806	0.25627	0.0838486	0.348983	0.0875126	0.292186	0	0	0	0.340643	0.231358	0	0.200596	0	0.830548	0.207892	1.15874	0.803984	0.174485	0.206337	0	0.244196	0.382592	0	1.5487	0.100712
XLOC_000698	0	0	0	0	0	0.119312	0	0	0	0	0	0	0	0	0	0	0	0	0	0	0	0	0.193828	0	0	0	0	0.124737	0.0636008	0	0	0	0	0	0	0	0.194949	0	0	0	0	0	0	0
XLOC_000699	0	0	0	0	0	0	0	0	0	0	0	0	0	0	0	0	0	0	0.0470178	0	0	0	0	0	0	0	0	0	0	0	0	0	0	0	0	0	0	0	0	0	0	0	0	0
XLOC_000701	0	0	0	0	0	0	0	0	0	0	0	0	0	0	0	0	0	0	0	0	0	0	0	0	0	0	0	0.023744	0	0	0	0	0	0	0	0	0	0	0	0	0	0.029351	0	0
XLOC_000051	0	0	0	0	0	0.0552215	0	0	0	0.0209382	0	0	0	0.032366	0.0215581	0	0.0307067	0	0	0	0	0.0302032	0	0	0	0	0	0.0298123	0	0	0	0	0	0	0	0	0	0	0	0.0407591	0	0	0	0
XLOC_000052	0	0	0	0	0	0	0	0	0	0	0	0	0	0	0	0	0	0	0	0	0	0	0	0	0	0	0	0	0	0	0	0	0	0	0	0	0	0	0	0.0122872	0	0	0	0
XLOC_000702	0	0	0	0	0	0.0412538	0	0	0	0.0158116	0	0	0.016493	0	0	0	0	0	0	0	0.031522	0	0	0	0	0	0	0	0	0	0	0	0	0	0	0	0	0	0	0	0	0.0276845	0	0
XLOC_000053	0	0	0	0	0	0.0133488	0	0	0	0	0	0	0	0	0	0	0	0.00908438	0.0266572	0	0	0	0.0211787	0	0	0	0	0	0.00493691	0	0	0	0	0.0478208	0	0	0.0401363	0	0.0400157	0	0.0189938	0.0178524	0	0
XLOC_000704	0	0	0	0	0	0	0	0	0.130027	0	0	0	0	0	0	0	0	0	0	0	0	0	0	0	0	0	0	0	0.163209	0	0	0	0	0	0	0	0	0	0	0.262145	0	0	0	0
XLOC_000054	0	0	0	0	0	0	0	0	0	0	0	0	0	0	0	0	0	0	0	0	0	0	0	0	0	0	0	0	0	0	0	0	0	0	0	0	0	0	0	0	0	0	0	0
XLOC_000055	0.0266678	0.0359391	0.0719781	0	0	0	0.0679004	0.0198797	0	0.0145636	0	0.0396839	0	0.0628854	0.0150131	0	0.128398	0	0	0	0.160858	0	0	0	0	0.0620207	0.224582	0.0413027	0.0209165	0	0	0	0.22391	0	0	0	0	0	0	0	0.160037	0.101651	0	0.0345424
XLOC_000707	0	0	0	0	0.0162165	0	0	0	0	0.0137537	0	0	0	0	0.0141805	0.0148519	0.0202146	0	0	0	0	0.0196593	0.0284196	0	0	0	0	0.0194928	0.0197397	0	0	0	0	0.0644664	0	0.062328	0	0	0	0.0261746	0.0508144	0	0	0
XLOC_000056	0	0	0	0	0	0	0	0	0	0	0	0	0	0	0	0	0	0	0	0	0	0	0	0	0	0	0	0	0	0	0	0	0	0	0	0	0	0	0	0	0	0	0	0
XLOC_000057	0.0446322	0.117695	0.0685658	0.325694	0.0560222	0	0	0.130111	0.320104	0.0477216	0.105859	0.0725408	0.107608	0.184299	0.122767	0.180263	0	0	0	0	0	0	0.0507455	0	0	0	0.117047	0.0170182	0	0	0	0.21292	0	0	0.0930338	0	0	0	0	0.0937569	0.0449529	0.0427191	0	0.116417
XLOC_000708	0	0	0	0	0	0	0	0	0	0	0	0	0	0	0	0.10151	0	0	0	0	0	0	0	0	0	0	0	0	0	0	0	0	0	0.643626	0	0	0	0	0	0	0	0	0	0
XLOC_000709	0.193329	0.221192	0.256063	0.101609	0	0	0	0	0.110588	0.0900353	0.308926	0	0.0924906	0	0	0.193972	0	0	0	0	0.218241	0	0	0	0	0	0	0	0.274944	0	0	0	0	0.604991	1.44517	0	0	0	0	0.215142	0	0	0	0
XLOC_000710	0	0	0	0	0	0	0.0434491	0.0379536	0	0	0	0	0	0	0	0	0	0	0	0	0	0	0.0598986	0	0	0	0	0	0	0	0	0	0	0	0	0	0	0	0	0	0	0	0	0
XLOC_000711	0.0470714	0.0309444	0.0360523	0	0	0	0	0	0	0	0	0	0.0261101	0.0387576	0	0	0.0367545	0	0	0	0	0	0	0.086836	5.13495	0.117923	0	0	0	0	0	0.112591	0.246836	0	0	0	0	0	0	0	0	0.0450835	0	0
XLOC_000712	0	0	0	0	0	0	0	0.0685037	0	0	0	0.050984	0	0.154751	0	0	0	0	0	0	0	0.0754359	0	0	0	0.255035	0	0	0	0	0	0	0	0	0	0	0	0	0	0	0	0	0	0
XLOC_000061	0.0629443	0.121944	0	0.149837	0	0	0	0.0448905	0.120833	0.0659719	0.0498241	0.066748	0.102752	0	0.0338808	0.0355832	0.0481759	0	0	0	0	0.0482701	0.0719083	0.236743	0	0.457551	0	0	0	0	0	0	0.504712	1.17911	0	0.162857	0	0	0	0.13336	0.189662	0	0	0.247911
XLOC_000062	0	0	0	0.0595048	0	0	0	0	0	0	0	0	0	0	0	0	0	0	0	0.117996	0.115768	0	0	0	0	1.07248	0	0.0762026	0	0	0	0	0	0	0	0	0	0	0	0	0	0	0	0
XLOC_000068	0	0	0	0	0	0	0	0	0	0	0	0	0	0	0	0	0	0	0	0	0	0	0	0	0	0	0	0	0.0109823	0.0104684	0	0.0105005	0	0	0	0	0	0	0.0192868	0.00473571	0.0279384	0.0174005	0	0
XLOC_000070	0	0	0	0	0	0	0	0	0	0	0	0	0	0	0	0	0	0	0	0	0	0	0	0	0	0	0	0	0.0244526	0	0	0	0	0	0	0	0	0	0	0	0	0	0	0
XLOC_000723	0	0	0	0	0	0	0	0	0	0	0	0	0	0	0	0	0	0	0	0	0	0	0	0	0	0	0	0	0	0	0	0	0	0	0	0	0	0	0	0	0	0	0	0
XLOC_000724	0	0	0	0	0	0	0	0	0	0	0	0	0	0	0	0	0	0	0	0	0	0	0	0	0	0	0	0	0	0	0	0	0	0	0	0	0	0	0	0	0	0	0	0
XLOC_000071	0	0	0	0	0	0	0	0	0	0	0	0	0	0	0	0	0	0.0668195	0	0	0	0	0	0	0	0	0	0	0	0	0	0	0	0	0	0	0	0	0	0	0	0	0	0
XLOC_000077	0	0.266111	0	0	0	0.42175	0	0	0	0.0721514	0	0	0	0	0	0.155463	0	0	0	0	0.167385	0	0	0.945393	0	0	0.449228	0	0	0	0	0	0	0	0	0	0	0	0	0	0	0	0	0
XLOC_000082	0.0194809	0.0529783	0.0154439	0.0611894	0.101359	0	0.0492762	0.0293138	0.34279	0.0107317	0.0308016	0.265559	0.0448409	0.0166263	0	0.274951	0.0473625	0.0188615	0.161403	0.0859906	0	0.0152812	0.0219847	0	0	0.0899398	0	0.890503	0.168989	0	0	0	1.87872	0.099332	0.0395466	3.6889	0	0	0.519074	0.0404659	0.157677	0.166778	0	0.075493
XLOC_000083	0	0	0	0	0	0	0	0	0	0	0	0	0	0	0	0	0	0	0	0	0	0	0	0	0	0	0	0	0	0	0	0	0	0	0	0	0	0	0	0	0	0	0	0
XLOC_000730	0.127877	0.15531	0	0.0796914	0.032976	0.0363501	0.133765	0.133644	0.0340638	0.0279707	0.0606553	0.156178	0.131361	0.108258	0.086512	0.0274682	0.0513841	0.148947	0.121219	0.296717	0.189045	0.219959	0.0642735	0	0	0.0130414	0	0.122617	0.113108	0	0	0.0813523	0	0.0288066	0	0	0	0	0	0.150728	0	0.104664	0.360286	0.0735899
XLOC_000731	0	0	0	0	0	0	0	0	0	0	0	0	0	0	0	0	0	0	0	0	0	0	0	0	0	0	0	0	0	0	0	0	0	0	0	0	0	0	0	0	0	0	0	0
XLOC_000085	0.13562	0.145516	0.0376721	0.0745523	0.076897	0.104917	0.0952746	0.0893522	0	0.0131141	0.156005	0.115127	0.081839	0.0134978	0.0944177	0.0283037	0.0191982	0.169171	0.058708	0.273909	0.134433	0.0761565	0.159068	0.0456077	0	0	0	0.106153	0.0951047	0	0.0626227	0.354807	0	0.194701	0	0.0627474	0	0	0	0.147079	0.0992768	0.189049	0.174998	0.0966445
XLOC_000086	3.05208	0.389512	0.224841	0.596837	0.358248	0	1.68768	0.212405	0.394081	1.11257	0	0.476383	0.162435	0	0.321695	0	0	1.66276	1.46157	7.77025	0.879775	2.12463	0	0	0	0	0	0.48702	0.254295	0	0	0	0	0	1.0242	0	0	0	0	3.63864	0.366527	9.29821	0	0
XLOC_000087	0	0	0	0	0	0	0	0	0	0	0	0	0	0	0	0	0	0	0	0	0	0	0	0	0	0	0	0.0250554	0	0	0	0	0	0.084038	0	0	0	0	0	0.0339709	0	0	0.0382587	0
XLOC_000732	0.0963362	0.258497	0.231588	0.272992	0.208536	0.136643	0.325505	0.292015	0.157078	0.268532	0.146655	0.0621009	0.222341	0	0.251009	0.220914	0.156328	0.339225	0.27858	0.355337	0.0525061	0.13574	0.358559	0.348654	0	0.95111	0.185091	0.124539	0.407899	0.33567	0.178275	0.115361	0.512055	0.369529	0	0.645019	0.212527	0.366765	0.309216	0.275514	0.165772	0.264181	0.407117	0.180355
XLOC_000090	0.0556802	0	0.0985405	0.100249	0.040136	0	0.137817	0.0801003	0.0419411	0.0294078	0	0.0347419	0	0	0.0302271	0	0.136144	0	0	0.146671	0.0608131	0.0428547	0	0	0	0	0	0	0.100285	0	0	0	0	0.176529	0	0	0	0	0	0	0	0.0632769	0	0.0863795
XLOC_000733	0	0	0	0	0	0	0	0	0	0	0	0	0	0	0	0	0	0	0	0	0	0.110416	0	0	0	0	0	0	0	0	0	0	0	0	0	0	0	0	0	0	0	0	0	0
XLOC_000091	0	0	0	0	0	0	0	0	0	0	0	0	0	0	0	0	0	0	0	0	0	0	0.101519	0	0	0	0	0.260319	0	0	0	0	0	0	0	0	0.205116	0	0	0	0	0	0.3173	0
XLOC_000734	0.414265	0.494256	0.274462	0.424134	0.450492	0.564741	0.422646	0.182338	0.0464158	0.314639	0.327504	0.339053	0.468265	0.591021	0.344341	0.350138	0.729639	0.350636	0.490125	0.571177	0.486093	0.298234	0.778643	1.0799	0	0.556563	0.219918	1.36114	1.3226	0.039883	0.762574	2.36032	1.79794	0.790307	0.524402	0.551845	0.221103	0.610086	2.82896	1.61188	1.27537	2.87182	0.64674	2.20553
XLOC_000735	0.0763445	0.0971852	0.226195	0.223767	0.0919965	0.108036	0	0.107236	0.144613	0.118353	0	0.0398751	0.0818018	0.202178	0.161882	0.170179	0.114988	0.0756762	0	0.170847	0.503092	0.174492	0	0.730465	0	0.37647	0	0.0567738	0.115679	0	0	0.568268	0.415274	0.415784	0.165534	0	0	0.412674	0	0.244196	0.382592	0.0737164	0.4555	0.100712
XLOC_000736	0	0.380255	0.219515	0.349568	0.349927	0	0.273788	0	0	0	0	0.155042	0.158581	0	0.157048	0	0	0.402844	0	0.886255	0	0.51675	0	0	0	0	0	0	0.247667	0	0	0	3.73729	0	0	1.20592	0	0	0	0.847225	0	0.37587	0.471635	0
XLOC_000737	0	0.303828	0.058919	0.139892	0.09581	0.112966	0.130101	0	0.0502474	0.12335	0	0.124645	0.298277	0.126355	0.210828	0.133013	0.119776	0	0.0957362	0	0	0	0.0916167	0.614128	0	0.39564	0.437728	0.0592264	0	0	0	0.199068	0.21821	0.436956	0	0	0	0.216844	0.365637	0.255852	0.559949	0.0771815	0.286187	0.105476
XLOC_000094	0	0	0	0	0	0	0	0	0	0	0.357612	0	0	0	0	0	0	0	0	0	0	0	0	0	0	0	0	0	0	0	0	0	0	0	0	0	0	0	0	0	0	0	0	0
XLOC_000738	0.0534573	0.146496	0.0961067	0.0846376	0.0613862	0.0380369	0.0678693	0.141891	0.0360977	0.118677	0.126786	0.0829288	0.155107	0.137999	0.0765677	0.0400616	0.141996	0.193603	0.0948023	0.132563	0.130178	0.0210357	0.180639	0.64242	0	0.429195	0.0339181	0.240808	0.063529	0.399826	0	0.431903	0.169083	0.169291	0.0808788	0.0654702	0.170504	0.369654	0.339984	0.207641	0.311339	0.152323	0.29695	0.189456
XLOC_000095	0.491832	0.677327	0.156654	0	0.879379	1.04282	0.750384	0.444573	0.407817	0.662306	1.18146	0.553345	1.24459	0.166137	0.672965	0.475626	1.26358	0.519779	1.22639	1.43779	0.279903	0.352099	1.15395	18.4848	0	5.05208	7.18654	1.32217	3.93539	1.44812	0.769123	5.08396	0	7.17385	6.34686	1.54131	0.669006	0.791132	4.66897	2.7682	4.80991	2.95331	0.614373	1.70228
XLOC_000741	0.0171604	0.0234017	0.0545793	0.0108133	0.0559914	0.0122055	0.0507148	0.0129499	0.0634569	0.0189602	0.0678322	0.00963202	0.0495318	0.0734567	0.0195645	0.0614365	0.0279033	0.0829946	0.0203024	0.0757113	0.037173	0.0539111	0.116112	0	0	0.0395186	0	0.0267985	0.0542262	0	0	0	0.0435919	0	0	0.0210988	0.018316	0	0.0182609	0.0712183	0.0521079	0.0652572	0	0.066442
XLOC_000098	0.0248133	0.0255305	0.0397023	0.00786727	0.0163049	0.0353147	0.0525365	0.018841	0.0251608	0.0137878	0	0	0.00720914	0.0213792	0.00711715	0.0223413	0.0304608	0	0.0439967	0	0.0268504	0.0586151	0.0558815	0	0	0.056864	0.125826	0.0194556	0.049183	0	0	0	0.0313626	0	0	0.0303595	0.0790654	0.0311662	0	0.205712	0.0125687	0.047125	0.0145047	0.0159833
XLOC_000743	0.0756687	0.0754387	0.0725733	0.114902	0.029636	0.336145	0.0946125	0.125819	0.0616274	0.122324	0.0374775	0.0255907	0.0737972	0.234053	0.22439	0.110582	0.119616	0.0928294	0.225588	0.167643	0.0927988	0.146523	0.161783	0.75311	0	0.112694	0.12468	0.216376	0.264848	0.113058	0	0	0.497253	0.497863	0.297318	0.436393	0	0	0.411367	1.02934	0	0.108455	0.133764	0.123754
XLOC_000099	0	0	0	0.0155284	0	0	0	0	0	0	0	0	0	0	0	0	0	0	1.40234e-07	0	0	0	0.0281427	0	0	0	0	0	1.49748e-07	0	0	0	0	0	0	0	0	0	0	0	0	0	0	0
XLOC_000745	0	0	0	0	0.030154	0	0	0.0350334	0	0	0	0	0	0.0396939	0	0	0	0	0.0811477	0	0	0	1.07598e-07	0	0	0	0	0	0.0517077	0	0	0	0	0	0	0	0	0	0	0	0	0	0	0
XLOC_000100	0	0	0	0	0	0	0	0	0	0	0	0	0.0464966	0	0	0	0	0	0	0	0	0	0	0	0	0	0	0	0	0	0	0	0	0	0	0	0	0	0	0	0	0	0	0
XLOC_000101	0.754933	0.0890836	0.41338	0.506163	0.211262	0.982849	1.65928	0	0.37085	0.42468	0.284587	0.617371	0.668967	1.10411	1.56829	0.806839	0.213045	0	0	0.0775811	0.816854	0.49639	2.13234	4.18824	24.7674	0	1.19413	0.47996	2.2136	1.08279	1.14992	1.08612	1.19056	4.76807	0.949147	1.15248	2.00094	0	0.997466	0.884329	0.300106	3.6002	0	0.458377
XLOC_000751	0	0	0	0	0	0	0	0	0	0	0	0	0	0	0	0	0	0	0	0	0	0	0	0	0	0	0	0	0	0	0	0	0	0	0	0	0	0	0	0	0	0	0	0
XLOC_000102	0	0	0	0.0339978	0	0	0	0	0	0	0	0	0	0	0	0.0161089	0	0	0	0	0	0	0	0	0	0.127258	0	0	0.107166	0	0	0	0	0	0	0	0	0	0.0588039	0	0.303836	0.1824	0	0.247957
XLOC_000105	0.515835	0.0896853	0.0991223	0.318513	0.0780023	0.0873422	0.0985825	0.10454	0.0815938	0.0917462	0.145439	0.0972218	0.100952	0.0711989	0.110596	0.0688417	0.383684	0.0546361	0.112593	0.129088	0.624729	0.052082	0.0782341	0.0200356	0.296194	0.17038	0.337024	0.495046	0.181149	0.0932347	0.069693	0.249389	0.193637	0.142555	0.113509	0.0385913	1.32419	1.5763	1.33294	0.0937307	0.211209	0.133455	0.0370811	0.0845969
XLOC_000754	0	0	0	0.149489	0	0	0.107456	0.0893851	0	0.0661235	0.26946	0	0.0681662	0.100761	0	0	0	0.27524	0	0.539322	0	0	0	0	0	0	0	0.289806	0	0	0	0	0	0	0	0	0	0	0	0.148021	0.134473	0	0	0
XLOC_000107	0.404204	0.229688	0.265848	0.105516	0.213802	0	0.469026	0.125823	0.114907	0.374044	0.323089	0.187792	0.288057	0.141368	0.095176	0	0.268497	0	0.249597	1.17017	0	0.293004	0.472985	0	0	0	0	0.138728	0.572634	0.578549	0	0	7.63352	0.636907	1.01427	0	0.53456	1.89643	6.39544	1.57778	0.198842	0	1.99955	0
XLOC_000755	0.161563	0.0511765	0	0	0	0	0	0	0	0.0415553	0	0	0.043061	0	0	0	0	0	0	0	0	0.122828	0.092703	0	0	0	0	0	0	0.201018	0	0	0	0	0	0.213954	0	0	0	0.0863132	0.0809107	0.234296	0.0965328	0
XLOC_000110	0.066092	2.12777e-07	0	0.0502381	0.0173513	0.15049	2.96876e-07	0.0200467	0.0624915	3.47947e-08	0	0.0341083	2.53481e-08	5.91792e-08	0	0.0317028	3.39516e-07	0.038296	3.11219e-07	0	0.21459	0.0832265	0	0.611784	0	0	8.44339e-07	0.165712	0.202907	3.81927e-07	0	7.6797e-07	0.557432	2.8884	0.124275	0	0	0.155067	0.280174	0	0.267783	0.0838722	0.0154578	6.05528e-07
XLOC_000762	1.22255e-06	0.0155379	0	4.06783e-07	0	0	0.019311	1.04642e-05	1.52654e-06	0.0377748	0	0.0310288	0.0525889	0.0584996	0.0527229	4.54431e-06	0.0185126	0.10662	0.0271847	0.133448	3.09036e-07	8.61036e-06	0	6.98086e-06	0	0	0.058833	1.00028e-07	0.0745132	0.268119	0	0.0535116	0.195438	0.395699	0.0626079	0	0	0.136051	2.37062e-05	0	7.65589e-07	0.116283	0.026924	0.0593781
XLOC_000111	0.105268	0.0321431	0.0707929	0.0197978	0.0500925	0.0598747	0.0679804	0.00526938	0.0540218	0.0347278	0.289564	0.0715219	0.00604464	0.0537929	0.273488	0.0125017	0.0340503	0.0203975	0.0623156	0.0929634	0.0304276	0.0330019	0.49367	0	0	0	0.0538582	0.25382	0.0497497	0.0976738	0.0518764	0.0489868	0.0536972	0.0537631	0.128427	0.103959	0.831349	0	0.0449881	0	0.0425894	0.0550953	0.0493612	0.0272122
XLOC_000764	0	0	0	0	0	0	0	0	0	0	0	0	0	0	0	0	0	0	0	0	0	0	0	0	0	0.0240344	0	0	0	0	0	0	0	0	0	0	0	0	0	0.0108705	0	0	0	0
XLOC_000114	0	0	0	0	0	0	0.0818595	0	0	0.0511829	0	0	0	0	0	0	0	0	0	0	0	0	0	0	0	0	0	0	0	0	0	0	0	0	0	0	0	0	0	0	0	0	0	0
XLOC_000765	0	0	0	0	0	0	0	0	0	0	0	0	0	0	0	0	0	0	0	0	0	0	0	0	0	0	0	0	0.0504489	0	0	0	0	0	0	0	0	0	0	0	0	0	0	0
XLOC_000115	0	0	0	0	0	0	0	0	0	0	0	0	0	0	0	0	0	0	0	0	0	0	0	0	0	0	0	0	0	0	0	0	0	0	0	0	0	0	0	0	0	0	0	0
XLOC_000116	0	0	0	0	0	0	0	0	0	0	0	0	0	0	0	0	0	0	0	0	0	0	0	0	0	0	0	0	0	0	0	0	0	0	0	0	0	0	0	0	0	0	0	0
XLOC_000766	0.0310139	0.0317863	0.0370691	0.00979272	0	0.0220628	0.0940563	0.046909	0.0731197	0.0686719	0	0.0797182	0.0448612	0.0399157	0.00885902	0	0.0631817	0.0149893	0	0	0.0191129	0.0365702	0.0349568	0.138345	0	0	0.0394425	0.0242514	0.0490069	0.143062	0	0.035875	0	0.0393729	0	0	0.0991383	0	0.0658934	0.659172	0.125604	0.0147363	0.108881	0
XLOC_000117	0	0	0	0	0	0	0	0	0	0	0	0	0	0	0	0	0	0	0	0	0	0	0	0	0	0	0	0	0	0	0	0	0	0	0	0	0	0	0	0	0	0	0	0
XLOC_000118	0	0	0	0	0	0	0.00626107	0	0	0	0	0	0	0	0.00425605	0.00222583	0.00607377	0	0	0	0	0	0.00828525	0	0	0	0	0	0	0	0	0	0	0	0	0	0	0	0	0	0	0	0	0
XLOC_000767	0	0	0	0	0	0	0	0	0	0	0	0	0	0	0	0	0	0	0	0	0	0	0	0	0	0	0	0	0	0	0	0	0	0	0	0	0	0	0	0	0	0	0	0
XLOC_000119	0	0	0	0	0	0	0	0	0	0	0	0	0	0	0	0	0	0	0	0.0781126	0	0	0	0	0	0	0	0	0	0	0	0	0	0	0	0	0	0	0	0	0	0	0	0
XLOC_000768	0	0	0	0	0	0	0	0	0	0	0	0	0	0	0	0	0	0	0	0	0	0	0	0	0	0	0	0	0	0	0	0	0	0	0	0	0	0	0	0	0	0	0	0
XLOC_000769	0	0	0	0	0	0	0	0	0	0	0	0	0	0	0	0	0	0	0	0	0	0	0	0	0	0	0	0	0	0	0	0	0	0	0	0	0	0	0	0	0	0	0	0
XLOC_000122	0.0439671	0	0	0	0	0	0	0	0	0	0	0	0	0	0	0	0	0	0	0	0.0957533	0	0	0	0	0	0	0	0.0340432	0	0	0	0	0	0	0	0	0	0	0.0461657	0.0442873	0.0420752	0	0
XLOC_000771	2.25598	0.209998	0.152946	0.0968848	0.375195	0.0561724	0.263648	0.0290247	0.285417	0.0212832	0.0938619	0.215785	0.354659	0.230278	0.131472	0.206759	0.0624187	0.0386397	0.0470178	0.0877181	1.07642	0.215001	0.494362	0.0724123	0	0	0	0	0.0922325	0	0.0994274	0	0.102917	0.206087	0	0	0	0	0	0.0829525	1.31658	0.227008	0.046668	0.103038
XLOC_000123	0.0220448	0.0294196	0.00649084	0.0138019	0.0285687	0.0313435	0.00685142	0	0.0109623	0.00450694	0.0172872	0.00614728	0.00471623	0.00699212	0.0123651	0.00486925	0.0132858	0.00777474	0	0	0.00872277	0	0.0272269	0	0.633586	0	0	0	0.00641775	0	0.0543085	0	0	0	0	0	0	0	0	0	0.102247	0.183673	0	0.0985774
XLOC_000772	0.029864	0.0136988	0	0.00633309	0.00656478	0	0.0168874	0.0151658	0.00674836	0.0157196	0.0104933	0.016923	0	0.00860537	0.0114585	0.0179812	0.0245245	0.043202	0.0117619	0.0219271	0.0323002	0.0156977	0.0224016	0.0529833	0	0	0	0.0117331	0.0316292	0	0.02425	0.0228992	0	0	0.0100057	0	0	0.024944	0.06309	0	0.025223	0.0094472	0.0116291	0.0448437
XLOC_000129	0.0934243	0.116833	0	0	0	0	0.377951	0	0	0.0474534	0.148237	0	0.0491062	0	0	0	0.0689739	0.0932871	0.112374	0	0	0.0706058	0.107549	0	0	0.23579	0	0.0686016	0.42019	0.473104	0	0.237278	0.260094	0.520826	0.207354	0	0.874265	0.775395	0.871637	0	0	0.0906418	0.224183	0.124005
XLOC_000776	0.0412422	0	0	0	0	0	0	0	0	0.0221343	0	0	0	0.0342059	0	0	0.0324489	0	0	0	0	0	0.04685	0	0	0	0.107754	0.0315395	0.0959902	0	0	0	0	0	0	0	0	0	0	0.0432514	0	0.0394407	0.0486551	0.0537188
XLOC_000777	0	0	0.214416	0.170699	0	0	0	0	0	0	0	0	0.154892	0.225853	0.153411	0.163266	0	0	0	0	0	0	0	0	0	0	0	0	0	0	0	0	0	0	0	0	0	0	0	0.822446	0	0.364891	0	0
XLOC_000778	0	0	0	0	0	0	0	0	0	0	0	0	0	0	0	0	0	0	0	0	0	0	0	0	0	0	0	0	0.0734292	0	0	0	0	0	0	0	0	0	0	0	0	0	0.118054	0
XLOC_000780	0	0	0	0	0	0	0.203545	0	0	0	0.430382	0	0	0	0	0	0	0	0	0	0	0	0	0	0	0	0	0	0	0	0.849118	0	0.87892	0	0	0	0	0	0	0	0.261894	0	0	0
XLOC_000136	0	0	0	0	0	0	0	0	0	0	0	0	0	0	0	0	0	0	0	0	0	0	0	0	0	0	0	0	0	0	0	0.245947	0	0	0	0	0	0	0.225871	0	0	0	0	0
XLOC_000781	0.168186	0.785322	0.113721	0.360761	0.366755	0.474139	0.395094	0.215423	0.783905	0.239629	0.536698	0.401566	0.164328	0.48487	0.407112	0.430234	0.345108	0.17316	0.20601	0.965594	0.18895	0	1.56934	0.722856	0	0	0	0.352783	0.967941	0	0	0.937249	0	0	0	0	0.863338	0.510469	0.430371	0.557556	0.664957	0.996466	0	0.228504
XLOC_000782	0	0.013699	0.0110441	0	0.00906897	0.0196804	0.0117026	0.094342	0.00788116	0.0230152	0.0109338	0.00779695	0.0080206	0.0344222	0	0	0.0163497	0	0.0163525	0	0	0	0.0311612	0.124499	0	0	0	0	0	0	0	0.0638835	0	0	0	0	0	0	0	0.0716441	0	0.0525525	0	0.0178269
XLOC_000783	0	0	0	0	0	0	0	0	0	0	0	0	0	0	0	0	0	0	0	0	0	0	0	0	0	0	0	0	0	0	0	0	0	0	0	0	0	0	0	0	0	0	0	0
XLOC_000138	0	0	0	0	0	0	0	0	0	0	0	0	0	0	0	0	0	0	0	0	0	0	0	0	0	0	0	0	0	0	0	0	0	0	0	0	0	0	0	0	0	0	0	0
XLOC_000141	0.0682755	0.0449646	0	0.0276496	0.0285326	0	0.0125891	0.0662749	0.02965	0.0486196	0.035988	0.0985328	0.0252969	0.0375496	0.0250131	0.026236	0.0534187	0.111355	0.0541391	0.050511	0	0.0352126	0	0	0	0	0	0.0693727	0.0352047	0	0	0	0	0	0	0	0	0	0	0.0478274	0.0687577	0.0435764	0.107547	0.118766
XLOC_000144	0	0	0	0	0	0	0	0	0	0	0	0	0	0	0	0	0	0	0	0	0	0	0	0	0	0	0	0	0	0	0	0	0	0	0	0	0	0	0	0	0	0	0	0
XLOC_000147	0	0	0	0	0	0	0	0	0	0	0	0	0	0	0	0	0	0	0	0	0	0	0	0	0	0	0	0	0	0	0	0	0	0	0	0	0	0	0	0	0	0	0	0
XLOC_000148	0	0	0	0	0	0	0	0	0	0	0	0	0	0	0	0	0	0	0	0	0	0	0	0	0	0	0	0	0	0	0	0	0	0	0	0	0	0	0	0	0	0	0	0
XLOC_000149	0	0	0	0	0	0	0	0	0	0	0	0	0	0	0	0	0	0	0	0	0	0	0	0	0	0	0	0	0	0	0	0	0	0	0	0	0	0	0	0	0	0	0	0
XLOC_000788	0	0	0	0	0	0	0.0221578	0	0	0	0	0	0	0	0	0	0	0	0	0	0	0	0	0	0	0	0.04164	0	0	0	0	0	0	0	0	0	0	0	0	0	0	0	0	0
XLOC_000789	0	0	0	0	0	0	0	0	0	0	0	0	0	0	0	0	0	0	0	0	0	0	0	0	0	0	0	0	0	0	0	0	0	0	0	0	0	0	0	0.0817091	0	0	0	0
XLOC_000150	0	0.0456542	0	0	0	0	0	0	0	0	0	0	0.0192878	0.0286201	0	0	0	0	0	0	0	0	0	0	0	0	0	0	0	0	0	0	0	0	0	0	0	0	0	0	0	0	0	0
XLOC_000152	0	0.226215	0.130924	0.103919	0.10532	0	0.153748	0	0	0.0920902	0.317283	0.0924826	0	0	0.0937442	0.198397	0	0	0	0	0.224293	0.144056	0.696654	0	0	0	0	0.136513	0.422493	0	0	0	1.24609	0	0	0	0	1.23829	0.521996	0	0.195398	0.591419	0.245279	0.271829
XLOC_000153	0.153023	0.177893	0.177695	0.187612	0.024222	0	0.286925	0.112405	0.07535	0.0824167	0.18145	0.104463	0.214631	0.191112	0.0636467	0.133446	0.151099	0.149313	0.0454352	0.254288	0.166427	0.118835	0.0868501	0.559155	0	0.0900561	0.0996363	0.351965	0.654409	0.0903471	0.19194	0.543746	0.496693	0	0.237586	0.192323	0	0.394866	0.499361	0.360597	0	0.438697	0.270536	0.846122
XLOC_000155	0.0575324	0	0	0	0	0	0	0	0	0	0	0	0	0	0	0	0	0	0	0	0	0	0	0	0	0	0	0	0	0	0	0	0	0	0	0	0	0	0	0	0	0	0	0
XLOC_000794	0	0	0	0	0	0	0	0	0	0	0	0	0	0	0	0	0	0	0	0	0	0	0	0	0	0	0	0	0	0	0	0	0	0	0	0	0	0	0	0	0	0	0	0
XLOC_000796	0.051632	0.0517112	0.0753973	0.0358613	0.012392	0.0400944	0.0557593	0.0214689	0.0318406	0.0418857	0.0445305	0.017302	0.0394396	0.0243643	0.0432561	0.0282819	0.0462918	0.018103	0.0221816	0.072365	0.0507617	0.0666363	0.0369632	0.166455	0	0.0428941	0.0237286	0.0516615	0.111902	0.0860654	0.045711	0.0215824	0.0236577	0.0473734	0.0377211	0.022901	0.0397608	0.141057	0.0396413	0.0679464	0.057093	0.164795	0.0438591	0.0181201
XLOC_000801	0	0	0.0198325	0	0	0	0	0	0	0	0	0	0	0	0	0	0	0	0	0	0	0	0	0	0	0	0	0	0	0	0	0	0	0	0	0	0	0	0	0	0	0	0	0
XLOC_000160	0.132041	0.318176	0.276869	0.731214	0	0.372436	0	0.0874554	0.316882	0	0.105087	0.325741	0.333468	0.197207	0	0.348452	0.187037	0.268051	0	0	0.588609	0	0.306472	0.544813	0	0	0	0.755314	0	0	0	0	0.387162	2.32582	2.1606	0.749559	0	1.53895	0	0.144178	0	0	0.32064	0
XLOC_000162	0.0862802	0.102867	0.0171343	0.0135762	0.0562058	0.0308173	0.254182	0.162608	0.057167	0.116938	0.0685374	0.0483742	0.13514	0.0368879	0.0245636	0.0643004	0.189131	0.0210037	0.0513268	0.263175	0.0234958	0.135303	0.0734289	0.314138	0	0.152231	0	0.925193	0.420956	0.150923	0	1.02008	0.165943	0	0.310265	0.109006	0	0.0549681	0.418745	0.180906	0.174598	0.020628	0.0254126	0.196333
XLOC_000811	0.344606	0.210969	0.081667	0.0646744	0	0	0.460019	0.154799	0	0.114316	0.182593	0.172891	0	0.349396	0.116895	0.0615996	0.331318	0.115766	0	0.129966	0	0	0	0.231736	0	0.298583	0.330346	0.581611	0.340096	0	0	1.20187	0	0.989288	0.787721	0	0.276772	0.981888	0.82782	0.498389	0.343311	1.12082	0.138757	0.307253
XLOC_000812	0.412635	0.0882445	0.235275	0.0813052	0.334644	0.876507	0.619806	0.243585	0.0874853	0.622131	0.490143	0.289794	0.185835	0.330844	0.183847	0.154532	0.156775	0.668955	0.493397	0.921552	0.301496	0.157753	0.472089	0.651511	0	0.961765	0.57109	0.977436	1.46612	0	0	0.675803	0.740744	0.185362	0.147594	0.357884	0	0.561043	0.620603	1.3873	0.69016	1.59043	0.573045	0.361903
XLOC_000814	0	0	0	0	0	0	0	0	0	0	0	0	0	0	0	0	0	0	0	0	0	0	0	0	0	0	0	0	0	0	0	0	0	0	0	0	0	0	0	0	0	0	0	0
XLOC_000166	0.128354	0.178976	0.0927238	0.128533	0.0759418	0.0841633	0.148901	0.0219975	0.0981793	0.0967114	0.117079	0.0817869	0.117682	0.124712	0.116278	0.0348067	0.118366	0.0863966	0.140494	0.180156	0.225122	0.169464	0.938935	0.268147	0	0.690992	0.07645	0.457582	0.741782	0.27729	0.220911	0.556282	0.304886	0.534205	0.364595	0	0.0640517	0.454465	1.27718	0.401735	0.269211	0.508425	0.382981	0.115229
XLOC_000167	1.0544	0.713942	0.931091	0.574056	0.250592	0.637045	0.237561	0.19603	0.622883	0.290366	0.600169	0.365242	0.822289	0.110398	0.148129	0.547437	0.628428	0.308088	1.46977	0	0.168597	0.222288	0.701223	0	0	0	0	0.851488	0.218655	0	0	0	0	0	0.719984	2.18556	0	0.448727	0	0.662147	0.597068	0.148201	0	0.610991
XLOC_000169	0.149581	0	0	0	0	0	0.118006	0	0.17688	0	0	0.0726093	0	0.109743	0	0	0	0.15291	0	0	0	0	0.261092	0	0	0	0	0.0528824	0.108627	0	0	0	0	0	0	0	0	0	0	0	0	0	0	0.202188
XLOC_000818	0.043762	0.0148319	0	0	0	0	0	0	0	0	0	0	0.0125502	0	0	0	0	0	0	0.0241583	0	0	0	0	0	0	0	0	0	0	0	0	0	0	0	0	0	0	0	0.02275	0	0	0.0513143	0
XLOC_000170	0	0.0738973	0.0857865	0	0.0694429	0	0	0	0	0.0600729	0	0	0	0.183434	0	0.064735	0.0869766	0.245511	0.14711	0.137696	0.135017	0	0	0.494415	0	0	0	0	0	0	0	0	0	0.351779	0	0	0	0	0	0.264203	0	0.118717	0	0.1628
XLOC_000173	0	0	0	0	0	0	0	0.0484257	0	0	0	0	0.0369448	0	0	0	0	0	0	0	0	0	0	0	0	0	0.18443	0	0.104065	0	0	0.167748	0	0.184104	0	0	0	0	0	0.290269	0.0685674	0	0	0.359496
XLOC_000819	0	0.0182668	0	0	0.0348956	0	0.045522	0	0	0	0	0	0	0	0	0.0159859	0.0217524	0	0	0	0.0294359	0.0423795	0.153419	0.146948	0	0	0	0.230961	0.0425345	0.126632	0	0.127021	0.139235	0.0697029	0	0.0673908	0.0585021	0.207544	0.174979	0.197871	0.0548087	0.0258499	0	0.0351398
XLOC_000820	0	0.070665	0	0	0	0	0.0924802	0	0	0	0.183602	0	0.118619	0	0	0.0618997	0	0	0	0.130701	0	0.17289	0.133623	0.6996	6.89497	0.600938	0.9973	0.501034	0	0	0	0	0	0	0	0	0.278521	0	0	0.125311	0.345155	0	0	0
XLOC_000824	0	0.147048	0.0853563	0.135213	0.0690991	0.170394	0	0	0.292682	0.0597683	0	0.120481	0.061688	0	0.183275	0	0.0865437	0.36606	0	0.273767	0	0	0	0.491148	0	0	0	0	0	0	0	0	0	0	0	0	0	0	0	0.262625	0.24042	0	0.146154	0
XLOC_000180	0.0636033	0.0174442	0	0.0322521	0.00835495	0.0543111	0.0215422	0	0.0257884	0.00706564	0.0603401	0.028728	0.0073884	0	0	0.00763258	0.010406	0.049128	0	0.0140179	0.0137658	0.0200295	0.0286508	0.0452649	0	0	0.0322632	0	0.0100832	0	0	0	0.0643335	0	0	0	0	0	0	0.0263446	0	0	0.0297465	0
XLOC_000181	0.034249	0	0	0	0	0	0	0	0	0	0	0	0	0	0	0	0	0	0	0.0379109	0	0	0	0	0	0	0	0	0	0	0	0	0.0885606	0.187072	0	0	0	0	0	0	0	0	0	0
XLOC_000826	0	0	0	0	0	0	0	0	0	0	0	0	0	0	0	0	0	0	0	0	0	0	0	0	0	0	0	0	0	0	0	0	0	0	0	0	0	0	0	0	0	0	0	0
XLOC_000182	0	0	0	0	0	0	0	0	0	0	0	0	0	0	0	0	0	0	0	0	0	0	0	0	0	0	0	0	0	0	0	0	0	0	0	0	0	0	0	0	0	0	0	0
XLOC_000828	0.521691	0	0.0913019	0.0723357	0.221545	0.551836	0.103734	0.0865207	0.078358	0.0639788	0.103786	0	0.197942	0	0.0653544	0	0.0925253	0.529182	0	0.148225	0.290583	0.485066	0.151316	0	0	0	0	0	0.382775	0	0	0	0.381639	1.14632	0	0.738866	0	0	0.639483	0	0.129627	0.127744	0.158281	0
XLOC_000829	0	0	0	0	0	0	0	0	0	0	0	0	0	0	0	0	0	0	0	0	0	0	0	0	0	0	0	0	0	0	0	0	0	0	0	0	0	0	0	0	0	0	0	0
XLOC_000830	0	0	0	0	0	0	0	0	0	0	0	0	0	0	0	0	0	0	0	0	0	0	0	0	0	0	0	0	0	0	0	0	0	0	0	0	0	0	0	0	0	0	0	0
XLOC_000184	0	0	0	0	0	0	0	0	0	0	0	0	0	0	0	0	0	0	0	0	0	0	0	0	0	0	0	0	0	0	0	0	0	0	0	0	0	0	0	0	0	0	0	0
XLOC_000831	0	0	0	0.018286	0	0	0	0	0	0	0	0.0162898	0	0	0.0165426	0.0346626	0	0	0	0	0	0.023011	0	0	0	0	0	0	0	0	0	0	0	0	0	0	0	0	0	0	0	0	0	0
XLOC_000185	0	0	0	0	0	0	0	0	0	0	0	0	0	0	0	0	0	0	0	0	0	0	0	0	0	0	0	0	0	0	0	0	0	0	0	0	0	0	0	0	0	0	0	0
XLOC_000832	0	0	0	0	0	0	0	0	0	0	0	0	0	0	0	0	0	0	0	0	0	0	0	0	0	0	0	0	0	0	0	0	0	0	0	0	0	0	0	0	0	0	0	0
XLOC_000186	0	0	0	0	0	0	0	0	0	0	0	0	0	0	0	0	0	0	0	0	0	0	0	0	0	0	0	0	0	0	0	0	0	0	0	0	0	0	0	0	0	0	0	0
XLOC_000833	0	0	0	0.0433005	0	0	0	0	0	0	0.0583376	0	0.0791539	0	0	0	0	0	0	0.0823415	0.0808243	0	0	0	0	0	0	0	0	0	0	0	0	0.199823	0	0	0	0	0	0	0	0	0	0
XLOC_000190	0.194285	0.102912	0.0733886	0.16568	0.0708549	0.182835	0.14317	0.106004	0.149738	0.136226	0.100527	0.0716555	0.112014	0.191037	0.124503	0.146953	0.0784001	0.195833	0.137992	0.179888	0.215044	0.154272	0.100253	0.2259	0	0.0646816	0	0.0857231	0.0642443	0	0	0.0216854	0	0.1071	0.101415	0.0115052	0	0	0.0597461	0.0488962	0.0761155	0.0935703	0.0267125	0.0730445
XLOC_000191	0.0052837	0	0.0338972	0	0.00696261	0.0150425	0.00896	0.0187676	0	0	0.00835442	0.0119667	0.0215461	0.018255	0.0243078	0	0	0.010194	0	0.0116399	0.0114308	0.0166584	0	0	0	0	0	0.0290468	0.00839009	0	0	0	0	0	0	0	0	0	0	0	0.010709	0	0.0246946	0
XLOC_000194	0.157218	0	0	0.1702	0	0.221618	0	0	0	0	0	0.15159	0	0.114492	0.0768469	0.243507	0	0	0.192062	0.180001	0	0.231425	0	0	0	0	0	0	0.227444	0	0	0	0.474739	0.475322	0	0.459555	0	0	0	0	0.311288	0	0	0
XLOC_000197	0.0378869	0.0868122	0.0300564	0	0	0.0269426	0.127831	0.0142625	0.0127106	0.0522122	0.014976	0.066461	0.043636	0.0808963	0.0649071	0.0338348	0.0460901	0.0183371	0.0224193	0.0418046	0	0.0445918	0.161399	0.0678409	0	0	0	0.166455	0	0	0.795565	0.131943	0.43031	0	0.0768686	0.046668	0.0405126	0.0479081	0	0.157361	0.0383356	0.0360346	0.0443845	0.0244651
XLOC_000835	0	0	0.0395712	0	0	0.0357307	0.0211207	0	0	0.0137537	0	0	0	0.0772306	0	0	0.0202146	0	0	0	0.114019	0	0	0	0	0	0	0	0.0768129	0	0	0	0.287927	0	0	0	0	0	0	0.0261746	0.0254072	0.0239457	0	0
XLOC_000836	0	0	0	0	0	0	0	0	0	0	0	0	0	0	0	0	0	0	0	0	0	0	0	0	0	0	0	0	0	0	0	0	0	0	0	0	0	0	0	0	0	0	0	0
XLOC_000837	0.0310956	0.0208389	0.0485806	0.0192395	0.0397785	0.0441711	0.390435	0	0	0.0844576	0	0.0171394	0.0352282	0.339743	0.0174051	0.0729486	0.124013	0.121007	0.0368829	0.171989	0.0675439	0.145444	0	0.0563874	0	0	0	0.0479762	0	0	0	0	0	0	0	0	0.0673459	0	0	0.0324633	0.0941815	0.118654	0.0365676	0
XLOC_000198	0	0	0	0	0	0	0	0	0	0	0	0	0	0	0	0	0	0	0	0	0	0	0	0	0	0	0	0	0	0	0	0	0	0	0	0	0	0	0	0	0	0	0	0
XLOC_000839	0.0445359	0.0587273	0	0.0541716	0.0559087	0.126367	0	0	0.116162	0.0476238	0	0.0482619	0.0495643	0.0735695	0.0245033	0.0256992	0.104668	0.0435645	0	0.0494096	0	0.0344708	0.0506348	0	0	0	0	0.0339657	0.0344697	0	0.112484	0.212438	0	0	0	0.225417	0	0.115703	0	0.140326	0	0	0.105195	0.0580811
XLOC_000199	0.0200254	0	0	0	0.013205	0	0	0	0.0135745	0	0	0.00567345	0	0	0	0	0	0.00965668	0.0118306	0	0	0	0.0112663	0.0355303	0	0	0	0	0	0	0	0	0	0	0	0	0	0	0	0	0	0	0.0116971	0.05155
XLOC_000840	0.0769081	0.391376	0.284653	0.270335	0.231527	0.326483	0.501958	0.0539795	0.194133	0.397193	0.243747	0.0802892	0.205882	0.36636	0.12223	0.085667	0.405157	0.457519	0.368555	1.03281	0.0844806	0.175732	0.264513	4.56575	0	0.189767	0.209955	0.114337	0.931929	0.761523	0	0	3.13991	1.25751	1.33505	0.202632	0.527717	0.832066	0.350753	4.10109	0.308306	0.371362	0.458946	0
XLOC_000201	0	0	0	0	0	0	0	0	0	0	0	0	0	0	0	0	0	0	0	0	0	0	0	0	0	0	0	0	0	0	0	0	0	0	0	0	0	0	0	0	0	0	0	0
XLOC_000841	0	0	0	0	0	0	0	0	0	0	0	0	0	0	0	0	0	0	0	0	0	0	0	0	0	0	0	0	0	0	0	0	0	0	0	0	0	0	0	0	0	0	0	0
XLOC_000202	0	0	0	0	0	0	0	0	0	0	0	0	0	0	0	0	0	0	0	0	0	0	0	0	0	0	0	0	0	0	0	0	0	0	0	0	0	0	0	0	0	0	0	0
XLOC_000205	0	0	0.0719643	0	0	0	0	0	0	0	0	0	0	0	0	0	0	0	0	0	0	0	0	0	0	0	0	0	0	0	0	0	0	0	0	0	0	0	0	0	0	0	0	0
XLOC_000206	0.218001	0.0967071	0.143551	0.0975258	0.126319	0.146	0.260582	0.058391	0.0606527	0.092585	0.192623	0.0796304	0.10426	0.154597	0.0588181	0.0538535	0.08391	0.148583	0.0909576	0.08479	0.0971426	0.0908571	0.259952	0.11409	0	0.1176	0	0.221123	0.243935	0	0.250647	0.207099	0.129722	0.129881	0.0775634	0.0941796	0	0	0.190194	0.172633	0.0909304	0.255747	0.104959	0.148707
XLOC_000207	0.141676	0.191482	0	0.117443	0.0601482	0	0.166012	0	0.084312	0	0	0	0.212707	0.0793916	0.0702388	0.0741325	0	0	0.497059	0	0.114019	0.0775556	0	0	0	0	0	0	0	0	0	0.26528	0	0	0	0	0	0	0	0	0	0	0	0
XLOC_000208	0	0	0	0	0	0	0	0	0	0	0	0	0	0	0	0	0	0	0	0	0	0	0	0	0	0	0	0	0	0	0	0	0	0	0	0	0	0	0	0	0	0	0	0
XLOC_000209	0	0	0	0	0	0	0	0	0	0	0	0	0	0	0	0	0	0	0	0	0	0	0	0	0	0	0	0	0	0	0	0	0	0	0	0	0	0	0	0	0	0	0	0
XLOC_000210	0	0	0	0	0	0	0	0	0	0	0	0	0	0	0	0	0	0	0	0	0	0	0	0	0	0	0	0	0	0	0	0	0	0	0	0	0	0	0	0	0	0	0	0
XLOC_000211	0	0	0	0	0	0	0	0	0	0	0	0	0	0	0	0	0	0	0	0	0	0	0	0	0	0	0	0	0	0	0	0	0	0	0	0	0	0	0	0	0	0	0	0
XLOC_000842	0	0	0	0	0	0	0	0	0	0	0	0	0	0	0	0	0	0	0	0	0	0	0	0	0	0	0	0	0	0	0	0	0	0	0	0	0	0	0	0	0	0	0	0
XLOC_000212	0	0	0	0	0	0	0	0	0	0	0	0	0	0	0	0	0	0	0	0	0	0	0	0	0	0	0	0	0	0	0	0	0	0	0	0	0	0	0	0	0	0	0	0
XLOC_000843	0	0	0	0	0	0	0	0	0	0	0	0	0	0	0	0	0	0	0	0	0	0	0	0	0	0	0	0	0	0	0	0	0	0	0	0.244382	0	0	0	0	0	0	0	0
XLOC_000213	0	0	0	0	0	0	0	0	0	0	0	0	0	0	0	0	0	0	0	0	0	0	0	0	0	0	0	0	0	0	0	0	0	0	0	0	0	0	0	0	0	0	0	0
XLOC_000844	0.0946922	0.0808628	0	0.217688	0.111603	0.26757	0.106814	0.177787	0.0587432	0	0	0.0662252	0.135583	0	0.0983954	0.155368	0.209428	0	0.113934	0	0.300057	0.28609	0.327123	0	0	0	0	0.0960428	0.141856	0	0	0	0	0	0	0	0	0	0	0	0.189275	0.27571	0	0.251493
XLOC_000845	0	0.096246	0	0.0884292	0	0	0	0	0.0960486	0	0	0	0	0	0	0	0	0	0	0	0	0	0	0	0	0	0	0	0.118471	0	0	0	0	0	0	0	0	0	0	0	0	0	0	0
XLOC_000214	0	0.160843	0.0964589	0.147626	0	0	0.0474528	0	0.0828626	0	0	0.0634275	0.0351347	0	0	0.168873	0	0.0565805	0.137236	0	0	0.0953518	0	0.289035	0	0.744822	0	0.130258	0.138218	1.11267	0	0	0	0.374079	0.982495	0	0	0.371283	0.674316	0.138903	0.057837	0.136331	0	0
XLOC_000846	0	0	0	0	0	0	0.0274941	0	0	0.0412553	0	0	0	0	0.0183626	0	0	0	0	0	0	0.0256091	0	0	0	0	0	0	0.0256707	0	0	0	0	0.219382	0	0	0	0	0	0	0	0.0313817	0	0
XLOC_000847	0	0	0	0	0	0	0.0107186	0.00960833	0	0	0	0	0	0	0	0	0	0	0	0.0139488	0	0.00996586	0	0	0	0	0	0	0	0	0	0	0	0	0	0	0	0	0	0	0.0128228	0	0	0
XLOC_000218	0.0379737	0	0.0294078	0	0	0	0	0	0	0.0204591	0	0	0	0.127871	0	0	0	0	0.220118	0	0	0.130867	0	0.393015	0	0.0893656	0	0	0	0	0	0	0	0	0	0	0	0	0	0	0	0	0	0
XLOC_000849	0	0	0	0	0	0	0	0	0	0	0	0	0	0	0	0	0	0	0	0	0	0	0	0	0	0	0	0	0	0	0	0	0	0	0	0	0	0	0	0	0	0	0	0
XLOC_000850	0	0	0.108625	0	0.0295724	0	0.156786	0	0.0307467	0.0504109	0	0.0766095	0.104891	0.0389248	0.0518599	0.0272015	0.0738255	0.0463072	0	0.0524996	0.0515344	0.036549	0	0.0872558	0	0	0	0.0719667	0	0	0	0	0	0	0	0	0	0	0	0.0994554	0	0	0.0558968	0
XLOC_000220	0.00513634	2.85497e-15	0.0417971	0	0	0	0	0.0830794	0.0355333	0.0291125	0	0	0.0302588	0	0	0.0314121	2.25978e-17	0	0	0.0747703	0.0601568	0.0424112	0	1.94996e-27	0	0	0	0.158689	0.0488748	0.025285	0	0	0	0	2.78445e-29	0	0.0301468	0	0.534679	1.369e-12	1.9491e-10	0.378372	0	0
XLOC_000851	0.0460199	0.048973	1.15052e-06	0.0367579	0	0	0	0.0603702	2.2662e-07	8.48246e-07	0.0190789	0	0.0137995	0.02047	0.0272649	1.40003e-07	0.0583056	0.0468256	0	0.0442786	2.12217e-07	1.81331e-07	0.0399719	1.04666	0	0	0.0915035	1.15548	0.0349971	0.150128	0	0	0	0.182687	0.196935	0	0.0910202	0.0613633	3.4099	0.165762	0.46272	0.822396	0.0283181	0.0312297
XLOC_000221	0	0	0	0	0	0	0	0	0	0	0	0	0	0	0.0367725	0	0	0	0	0	0	0	0	0	0	0	0	0.051444	0	0	0	0	0	0	0	0	0	0	0.31033	0	0	0	0	0
XLOC_000852	0.297625	0.463327	0.761095	0.682384	0.169346	1.06207	0.367476	0.170394	0.220622	0.469256	0.556766	0.323849	0.634258	0.223231	0.726186	0.0367236	0.767071	0.62499	0.845866	0.768503	0.347629	0.726827	0.562361	5.98055	0	1.03252	0	1.85244	0.871264	0.158722	0	0	0	2.43489	0.13913	0	0	1.13182	5.37495	0.338002	0.65569	1.49759	0	0.0855529
XLOC_000222	0.0607346	0.0393168	0.265392	0.108708	0.139796	0.798767	0	0	0.0389508	0	0.144203	0.0322841	0.0331349	0.306952	0.217155	0.068834	0	0.618053	0.144974	0.135343	0	0.233135	2.3579	0.683399	0	0	0	1.32585	0.619047	0	0	0.443045	0	0	0.129057	0	0	0.160868	3.12153	0.0642715	2.685	1.63326	0.0721017	0.956079
XLOC_000854	0	0	0	0	0	0	0.0357713	0	0	0	0	0	0	0	0	0	0	0	0	0	0	0	0	0	0	0	0	0	0	0	0	0	0	0	0	0	0	0	0	0	0	0	0	0
XLOC_000223	0	0	0	0	0	0	0	0	0	0	0	0	0	0	0	0	0	0	0	0	0	0	0	0	0	0	0	0	0	0	0	0	0	0	0	0	0	0	0	0	0	0	0	0
XLOC_000224	0	0	0	0	0	0	0	0	0	0	0	0	0	0	0	0	0	0	0	0	0	0	0	0	0	0	0	0	0	0	0	0	0	0	0	0	0	0	0	0.0436068	0	0	0	0.054159
XLOC_000225	0	0	0	0	0	0	0	0	0	0	0	0	0	0	0	0	0	0	0	0	0	0	0	0	0	0	0	0	0	0	0	0	0	0	0	0	0	0	0	0	0	0	0	0
XLOC_000226	0	0	0	0	0	0	0	0	0	0	0	0	0	0	0	0	0	0	0	0	0	0	0	0	0	0	0	0	0	0.330514	0	0	0	0	0	0	0	0	0	0	0	0	0	0
XLOC_000855	0.0223315	0.0601578	0.177217	0.0690891	0.0576521	0.190228	0.021691	0.0194423	0.0746148	0.014229	0.141235	0.0349467	0.090307	0.132353	0.11403	0.0384212	0.216424	0.0653065	0.0681346	0.0798511	0	0.0955	0.0288513	1.34429	0	0.67128	0.285343	2.71419	0.0702915	0.414665	0	1.16167	0.202443	0.115101	0.818141	0.22062	0.287557	1.57051	5.08804	1.46719	1.77235	4.85123	0.655109	0.0495074
XLOC_000856	0	0.0394586	0	0.00608086	0.00315183	0.0136001	0.0283679	0.00242694	0	0.00532689	0.01007	0.0243734	0.0222918	0.00826269	0.00550107	0.0143871	0	0.00921163	0.0225731	0.0420815	0.0309947	0	0.128971	0.372716	1.00182	0.130972	0.265659	0.322894	0.235309	0	0	0.219664	0.0240786	0.216973	0.172765	0	0.0202341	0.358917	0.12104	0.459345	0.551924	1.46856	0.122744	0.0983498
XLOC_000227	0	0	0	0	0	0	0	0	0	0	0	0	0	0	0	0	0	0	0	0	0	0	0	0	0	0	0	0	0	0	0	0	0	0	0	0	0	0	0	0	0	0	0	0
XLOC_000228	0.257389	0.201834	0.172588	0.161624	0.334643	0.168943	0.367189	0.193573	0.305252	0.130833	0.281743	0.188269	0.239157	0.253361	0.157461	0.176627	0.288691	0.536821	0.585891	0.174803	0.0858225	0.108697	0.134077	0.248388	0	0	0	0.0308482	0.0936594	0	0.0487221	0.230041	0.0504322	0.100988	0.201029	0.146457	0	0.0501163	0.126758	0.143965	0.0600914	0.113011	0.0464017	0.0767357
XLOC_000229	0.0789468	0	0	0	0.0474137	0	0	0	0	0	0.125123	0	0.0843404	0	0	0	0.118542	0.0783432	0	0.176799	0	0.120143	0.0905554	0	0	0	0	0.0585937	0	0	0	0.393132	0	0	0	0	0	0	0	0	0	0	0	0.104244
XLOC_000857	0	0	0	0	0	0	0	0	0	0	0	0	0	0	0	0	0	0	0	0	0	0	0	0	0	0	0	0	0	0	0	0	0	0	0	0	0	0	0	0	0	0	0	0
XLOC_000230	0	0	0	0	0	0	0	0	0	0	0	0	0	0	0	0	0	0	0	0	0	0	0	0	0	0	0	0	0	0	0	0	0	0	0	0	0	0	0	0	0	0	0	0
XLOC_000231	0	0.0433779	0.0505602	0	0	0.0230207	0	0.0239888	0	0.0351626	0	0.0178371	0.0366597	0	0	0.0379624	0	0.0157772	0	0	0.0352159	0	0.0367315	0	0	0	0	0.0374681	0.025316	0	0	0	0	0	0	0	0	0	0	0.0112875	0.0327197	0.00773345	0	0.0841621
XLOC_000232	0	0	0	0	0	0	0	0	0	0	0	0	0	0	0	0	0	0	0	0	0	0	0	0	0	0	0	0	0	0	0	0	0	0	0	0	0	0	0	0	0	0	0	0
XLOC_000233	0.0363649	0	0	0	0	0	0	0	0.0119628	0.00981496	0	0	0	0.0303525	0	0.0211905	0.0431993	0.0354556	0	0.0402708	0	0	0	0	0	0	0	0.027926	0	0	0	0	0	0	0	0	0	0	0	0	0	0	0	0.0472777
XLOC_000235	0	0	0	0	0	0	0	0	0	0.157273	0.120531	0	0	0	0	0	0.057303	0.0753909	0	0.255315	0.0835361	0	0	0	0	0	0.207422	0.0565785	0.0576386	0	0.19979	0	0	0.207056	0.494605	0	0	0	0	0	0	0	0	0
XLOC_000863	0.485762	0.285018	0.110086	0.261875	0	0.68472	0	0.104279	0	0.0772967	0	0.0777407	0.0795397	0.117389	0.0788173	0	0	0	0	0.37124	0.181676	0	0.188723	0	0	0	0	0.227262	0	0	0	0	0.49139	0	0	0	0	0	0	0	0	0.638751	0	0
XLOC_000236	0.044525	0.0559313	0.0650465	0.133283	0.0528291	0.130809	0.0361033	0.123327	0	0.0454285	0.179149	0.137632	0.0470324	0.139395	0.0482011	0.0609812	0	0	0.107	0.199993	0.147215	0.0337182	0.153606	0	0	0	0	0	0.0669314	0	0	0	0	0	0	0	0	0	0	0.0955143	0.35631	0.0862924	0.106694	0.354037
XLOC_000238	0	0	0	0	0	0	0	0	0	0	0	0	0	0	0	0	0	0	0	0	0	0	0	0	0	0	0	0	0	0	0	0	0	0	0	0	0	0	0	0	0	0	0	0
XLOC_000865	0	0	0	0	0	0	0	0	0	0	0	0	0	0	0	0	0	0	0	0	0	0	0	0	0	0	0	0	0	0	0	0	0	0	0	0	0	0	0	0	0	0	0	0
XLOC_000866	0	0	0	0	0	0	0	0	0	0	0	0	0	0	0	0	0	0	0	0	0	0	0	0	0	0	0	0	0	0	0	0	0	0	0	0	0	0	0	0	0	0	0	0
XLOC_000243	0	0	0	0	0	0	0	0	0	0	0	0	0	0	0	0	0	0	0	0	0	0	0	0	0	0	0	0	0	0	0	0	0	0	0	0	0	0	0	0	0	0	0	0
XLOC_000868	0	0	0	0	0	0	0	0	0	0	0	0	0	0	0	0	0	0	0	0	0	0	0	0	0	0	0	0	0	0	0	0	0	0	0	0	0	0	0	0	0	0	0	0
XLOC_000246	0.0166471	0.0227164	0.026491	0.0104971	0	0.0710469	0.014061	0	0.011199	0.0644167	0	0.00935017	0.00961682	0	0	0.0198791	0.0135438	0.0160989	0.0196932	0	0.0901446	0.0130782	0	0	0	0	0	0	0	0	0	0	0	0	0	0	0	0.0420008	0	0	0.0168512	0	0	0
XLOC_000869	0	0	0	0	0	0	0	0	0	0	0	0	0	0	0	0	0	0	0	0	0	0	0	0	0	0	0	0	0	0	0	0	0	0	0	0	0	0	0	0	0	0	0	0
XLOC_000247	0	0	0	0	0	0	0	0	0	0	0	0	0	0	0	0	0	0	0	0	0	0	0	0	0	0	0	0	0	0	0	0	0	0	0	0	0	0	0	0	0	0	0	0
XLOC_000253	0.477507	0.233915	0	0.215167	0	0	0	0	0.237824	0	0	0	0	0	0	0	0	2.64372	0	0.579494	0	0	0	0	0	0	0	0	0	0	0	0	0	0	0	0	0	0	0	0	0	0	0	0
XLOC_000254	0	0	0	0	0	0	0	0	0	0	0	0	0	0	0	0	0	0	0	0	0	0	0	0	0	0	0	0	0	0	0	0	0	0	0	0	0	0	0	0	0	0	0	0
XLOC_000255	0	0	0	0	0	0	0	0	0	0	0	0	0	0	0	0	0	0	0	0	0	0	0	0	0	0	0	0	0	0	0	0	0	0	0	0	0	0	0	0	0	0	0	0
XLOC_000256	0	0	0	0.00178998	0	0.00796756	0	0	0.00381158	0	0	0	0	0	0	0	0	0	0	0	0	0	0	0	0	0	0	0	0	0	0	0	0	0	0	0	0	0	0	0.00577478	0	0	0	0
XLOC_000259	0	0	0	0	0	0	0	0	0	0	0	0	0	0	0	0	0	0	0	0	0	0	0	0	0	0	0	0	0	0	0	0	0	0	0	0	0	0	0	0	0	0	0	0
XLOC_000872	0	0	0	0	0	0	0	0	0	0	0	0	0	0	0	0	0	0	0	0	0	0	0	0	0	0	0	0	0	0	0	0	0	0	0	0	0	0	0	0	0	0	0	0
XLOC_000873	0	0	0	0	0	0	0	0	0	0	0	0	0	0	0	0	0	0	0	0	0	0	0	0	0	0	0	0	0	0	0	0	0	0	0	0	0	0	0	0	0	0	0	0
XLOC_000262	0	0	0	0	0	0	0	0	0	0	0	0	0	0	0	0	0	0.0655039	0	0	0	0	0.0758791	0	0	0	0	0	0.050603	0	0	0	0	0	0.142022	0	0	0	0	0	0	0	0	0
XLOC_000263	0	0.0943976	0	0	0.204725	0	0.298438	0.137257	0	0	0	0.102469	0	0	0.0783156	0.110013	0.146363	0	0	0.706184	0	0.161482	0	0	0	0	0	0.377976	0.273417	0.651998	0	0	0.716885	0	0	0	0	0	0	0	0.159031	0	0.196664	0
XLOC_000264	0.0228204	0.0340226	0.17342	0.245133	0.0162546	0	0.0213796	0.0628455	0.0167889	0	0.292794	0.119811	0.0199184	0	0	0.155911	0	0.0110108	0	0	0	0	0.312621	0.0202737	0	1.11225	0	0.0553165	0	0	0	0	0.129315	0	0	0	0	1.21926	0	0.359002	0	0	0	0.499799
XLOC_000876	0	0	0	0	0	0	0	0	0	0	0	0	0	0	0	0	0	0	0	0	0	0	0	0	0	0	0	0	0	0	0	0	0	0	0	0	0	0	0	0	0	0	0	0
XLOC_000877	0	0	0	0	0	0	0	0	0	0	0	0	0	0	0	0	0	0	0	0	0	0	0	0	0	0	0	0	0	0	0	0	0	0	0	0	0	0	0	0	0	0	0	0
XLOC_000266	0.0665748	0	0	0.0149012	0	0.128209	0.0200606	0	0	0	0	0	0	0	0.035685	0	0.0507291	0	0	0	0.0729237	0	0	0	0	0	0	0	0	0	0	0	0	0	0	0	0	0	0	0	0.066829	0	0	0
XLOC_000879	0	0	0	0	0	0	0	0	0	0	0	0	0	0	0	0	0	0	0	0	0	0	0	0	0	0	0	0	0	0	0	0	0	0	0	0	0	0	0	0	0	0	0	0
XLOC_000880	0	0	0	0	0	0	0	0	0	0	0	0	0	0	0	0	0	0	0	0	0	0	0	0	0	0	0	0	0	0	0	0	0	0	0	0	0	0	0	0	0	0	0	0
XLOC_000881	0	0	0	0	0	0	0	0	0	0	0	0	0	0	0	0	0	0	0	0	0	0	0	0	0	0	0	0	0	0	0	0	0	0	0	0	0	0	0	0	0	0	0	0
XLOC_000267	0	0	0	0	0	0	0	0	0	0	0	0	0	0	0	0	0	0	0	0	0	0	0	0	0	0	0	0	0	0	0	0	0	0	0	0	0	0	0	0	0	0	0	0
XLOC_000882	0	0	0	0	0	0	0	0	0	0	0	0	0	0	0	0	0	0	0	0	0	0	0	0	0	0	0	0	0	0	0	0	0	0	0	0	0	0	0	0	0	0	0	0
XLOC_000883	0	0	0	0	0	0	0	0	0	0	0	0	0	0	0	0	0	0	0	0	0	0	0	0	0	0	0	0	0	0	0	0	0	0	0	0	0	0	0	0	0	0	0	0
XLOC_000884	0	0	0	0	0	0	0	0	0	0	0	0	0	0	0	0	0	0	0	0	0	0.0330099	0	0	0	0	0	0	0	0	0	0	0	0	0	0	0	0	0	0	0.0214625	0.0407582	0	0
XLOC_000885	0	0	0	0	0	0	0	0	0	0	0	0	0	0	0	0	0.0456236	0	0	0	0	0	0.0677344	0	0	0	0	0	0	0	0	0	0	0	0	0	0	0	0	0	0	0	0	0
XLOC_000269	0	0	0	0	0.00886531	0	0.0114366	0	0.0273705	0.0299946	0.0213667	0.0228646	0.00784023	0	0	0	0	0	0	0.0446817	0	0.0212685	0	0	0	0	0	0	0	0	0	0	0	0	0	0	0	0	0	0	0	0	0	0
XLOC_000271	0	0	0	0	0	0.136011	0.0397271	0	0	0	0	0	0	0	0	0	0	0	0	0	0	0	0	0	0	0	0	0	0	0	0	0	0	0	0	0	0	0	0	0	0	0	0	0
XLOC_000888	0	0	0	0	0	0	0	0	0	0	0	0	0	0	0	0	0	0	0	0	0	0	0	0	0	0	0	0	0	0	0	0	0	0	0	0	0	0	0	0	0	0	0	0
XLOC_000889	0.204431	0.0632469	0.0295005	0.070132	0.0363079	0.290765	0.141107	0.0419964	0.0374247	0.0614945	0.102846	0.0208238	0.0749532	0.0158804	0.052871	0.0221391	0.0301596	0.0719483	0.0439863	0.143533	0.261751	0.0729259	0.0629021	0.0332655	0	0	0	0.246385	0.0439975	0.0429998	0.045676	0.301922	0	0.0473372	0.150769	0.045767	0	0.187932	0.118833	0.115767	0.112836	0.0353489	0.195924	0.0719952
XLOC_000892	0.107444	0.197706	0.386045	0.0919016	0.34265	0.215989	0.250716	0.257573	0.754226	0.139394	0.200944	0.358793	0.337271	0.247537	0.0266596	0.23273	0.275582	0.547654	0.302278	0.281036	0.166166	0.471152	0.457289	0	0	0	0.134086	0.156156	0.19744	0	0.258305	0	0.132939	0.534332	0.106577	0.647049	0	0.3947	0.112003	0.0314866	0.101561	0.134122	0.300385	0.0629257
XLOC_000893	0	0	0	0	0	0	0	0	0	0	0	0	0	0	0	0	0	0	0	0	0	0	0	0	0	0	0	0	0	0	0	0	0	0	0	0	0	0	0	0	0	0	0	0
XLOC_000894	0	0	0	0	0	0	0	0	0	0	0	0	0	0	0.0836296	0	0	0	0	0	0	0	0	0	0	0	0	0	0	0	0	0.486077	0	0	0	0	0	0	0	0	0	0.171541	0	0
XLOC_000895	0.26646	0.0222601	0.103748	0.143843	0.0849482	0.371929	0.05569	0.144367	0.0439776	0.171175	0.0789908	0.0732271	0.0564328	0.0558232	0.141855	0.0779258	0.125427	0.129733	0.0790443	0.201416	0	0.155952	0.22651	0.181614	0	0	0	0.0512905	0.103977	0	0	0.293515	0.258122	0.161065	0.128249	0.193785	0	0	0.134778	0.10442	0.0789077	0.0317901	0	0.0432508
XLOC_000274	0.140813	0.315693	0.104995	0.0415465	0.256418	0	0	0.0497822	0.178868	0.146429	0.223038	0.259118	0.265848	0	0.187869	0.039483	0.1068	0.139228	0	0.235954	0.0772019	0.0537949	0.0805858	0	1.97622	0.516718	0	0.315579	0.0535451	0	1.4684	0	0.189993	0	0	0.551748	0.798289	0	0	0.149706	0	0.203608	0.251556	0.0926812
XLOC_000276	0	0	0	0	0	0	0	0	0	0	0	0	0	0	0	0	0	0.0723882	0	0	0	0	0	0	0	0	0	0	0.0555168	0	0	0	0	0	0	0	0	0	0	0	0	0	0	0
XLOC_000277	0	0	0	0	0	0	0	0	0	0	0	0	0	0	0	0	0	0	0	0	0	0	0	0.618406	0	0	0	0	0	0	0	0	0	0	0	0	0	0	0	0	0	0	0	0
XLOC_000278	0.0820527	0.0519124	0	0.0477997	0.0981834	0.116053	0.166917	0	0	0	0	0.0638858	0	0.0647484	0	0	0	0	0	0	0	0	0	0	0	0.203876	0	0	0.0619405	0	0	0	0	0	0	0	0	0	0.188415	0	0	0.0793558	0	0
XLOC_000899	0	0	0	0	0	0	0	0	0	0	0	0	0	0	0	0	0	0	0	0	0	0	0	0	0	0	0	0	0	0	0	0	0	0	0	0	0	0	0	0	0	0	0	0
XLOC_000901	0.442882	0.0888622	0.664885	0.507258	0.386515	0.209376	0	0.355676	0.396947	0.147407	0	0.257489	0.263245	0.192701	0.47226	0	0.302798	0	0	0.52302	0	0	0	0	0	0	0	0.0267358	0.302817	0	0	0	0	0	0	0	0	0	0.0753624	0.167479	0.573778	0.0331965	1.71544	0.0362485
XLOC_000902	0	0	0	0	0	0	0	0	0	0	0	0	0	0	0	0	0	0	0	0	0	0	0	0	0	0	0	0	0	0	0	0	0	0	0	0	0	0	0	0	0	0	0	0
XLOC_000280	0	0	0	0	0	0	0	0	0	0	0	0	0	0	0	0	0	0	0	0	0	0	0	0	0	0	0	0	0	0	0	0	0	0	0	0	0	0	0	0	0	0	0	0
XLOC_000903	0	0	0	0	0	0	0	0	0	0	0	0	0	0	0.116262	0	0	0	0	0	0	0	0	0	0	0	0	0	0	0	0	0	0	0	0	0	0	0	0	0	0	0.257406	0	0
XLOC_000281	0.0166205	0.0443856	0.0528987	0.0104805	0	0.0472886	0.0555865	0.0125512	0.0448699	0.0459492	0	0.00933559	0.0364082	0	0.00948124	0.0837348	0.0135228	0.0663191	0.0787316	0.0916512	0.0539994	0.0130575	0	0	0	0	0	0.0129838	0	0	0	0	0	0	0	0	0	0	0	0	0	0.0157989	0	0
XLOC_000904	0	0	0	0	0	0	0	0	0	0	0	0	0	0	0	0	0	0	0	0	0	0	0	0	0	0	0	0	0	0	0	0	0	0	0	0	0	0	0	0	0	0	0	0
XLOC_000905	0	0	0	0	0	0	0	0	0	0	0	0	0	0	0	0	0	0	0	0	0	0	0	0	0	0	0	0	0	0	0	0	0	0	0	0	0	0	0	0	0	0	0	0
XLOC_000282	0	0	0.0707613	0	0	0	0	0	0	0	0	0	0	0	0.0506374	0	0	0	0	0	0	0	0	0	0	0	0	0	0	0	0	0	0	0	0	0	0	0	0	0	0	0	0	0
XLOC_000283	0.0290767	0.00976725	0.0227713	0.0901884	0	0.165247	0.0487394	0.0216088	0	0.0633326	0.0229862	0.0482057	0.0660616	0.0490046	0.0163179	0.0170955	0	0.0565282	0.0689512	0.0964529	0.0947004	0.068074	0.0987376	0.157846	0	0.0677929	0	0.0674096	0.0455293	0	0	0	0	0.149745	0	0	0	0	0	0.0606567	0	0.0415858	0.170859	0.0753945
XLOC_000907	0	0	0	0.218254	0.217283	0	0	0	0	0	0	0.193227	0	0	0	0	0	0.538722	0	0	0	0	0.569546	0	0	0	0	0.301053	0	0	0	0	0	1.64572	0	0	0	0	0	0	1.38345	0.496992	0.626279	0
XLOC_000909	0.766395	0.402977	0.698511	0.471556	0.323602	0.638591	0.4364	0.0957569	0.342528	0.446899	0.384112	0.484632	0.248452	0.491689	0.205081	0.290349	0.507639	0.647548	0.394907	0.729836	0.45248	0.447546	0.266979	0.338234	0	0	0	0.309335	0	0	0.336056	0.158666	0.347851	0.348278	0	0.934828	0.146153	0	0.143275	0.494688	0.125626	0.16527	0.249867	0.239682
XLOC_000290	0	0.110596	0.128032	0	0	0	0	0	0	0	0	0	0	0	0	0	0	0	0	0	0	0	0.22604	0	0	0	0	0	0	0	0	0	0	0	0	0	0	0	0	0	0	0	0	0
XLOC_000911	0	0	0	0.0932816	0	0	0	0	0	0.0826276	0	0	0	0.250591	0.0841996	0	0.118919	0	0	0.2012	0	0	1.81624e-05	0	0	0	0	0.121834	0	0	0	0	0	0	0	0	0.451926	0	0	0	0	0	0.214827	0.238091
XLOC_000910	0.0416392	0.0282622	0.0164769	0	0.0135143	0.0592105	0.0175394	0.0312742	0.0139397	0.045802	0.0164591	0.0581495	0	0	0	0.0123663	0.0336826	0	0	0.0459627	0.0676979	0.0489587	0.070516	0	0	0	0	0.0486139	0	0	0	0	0.106175	0	0	0	0	0	0	0.0216362	0.0631767	0	0.0732134	0
XLOC_000291	0.0680455	0.0227187	0.026479	0.0104854	0.0216712	0	0	0.050252	0.0224433	0	0	0.0186821	0.00959828	0.0284846	0.0189714	0	0.02703	0.0110466	0.0403765	0	0	0	0.0385708	0	0	0	0	0.0261801	0.0265383	0	0	0	0	0	0	0	0	0	0	0.0355657	0	0.0649584	0.0400468	0.044193
XLOC_000292	0.0639127	0	0.0960129	0.0759869	0	0	0.0524975	0	0.081715	0.033459	0.0505941	0.03385	0.0347379	0.154635	0.0343635	0	0	0.126043	0	0.0712726	0	0.0489893	0	0	0	0	0	0.0959758	0	0	0	0	0	0	0	0	0	0	0.143295	0.0677374	0.0641834	0.0614969	0	0
XLOC_000912	0	0	0	0.0302965	0	0	0	0	0	0	0	0	0	0	0	0	0	0	0	0	0	0.0193539	0.0571064	0	0	0	0	0	0.0773294	0	0	0	0	0	0	0	0	0	0	0	0	0.048075	0.0593378	0
XLOC_000913	0.258918	0.914211	0.354984	0.0936631	0.321932	0.514025	0.470976	0.187096	0.469212	0.686648	0.614387	0.222523	0.828183	0.339116	0.225939	0.652019	0.602858	0.101608	0.555112	0.287801	0.225999	0.159735	0.176964	0.192117	0	0	0.136934	0.745976	0.518396	0.124168	0.131896	0.747293	0	0	0.108841	0	0.229454	0.40701	0.57191	0.109139	0.15631	0.148981	0	0.135426
XLOC_000914	0	0	0	0	0	0	0	0	0	0	0	0	0	0	0	0	0	0	0	0	0	0	0	0	0	0	0	0	0	0	0	0	0	0	0	0	0	0.144629	0	0	0	0	0	0
XLOC_000293	0	0	0	0	0	0	0.0271126	0	0	0	0	0	0.0183298	0	0	0	0	0	0	0.035869	0	0	0	0	0	0	0	0	0.0164838	0	0	0	0	0	0	0	0	0.083138	0	0	0	0	0	0.0841621
XLOC_000916	0.028712	0.0192981	0	0.0356398	0.0368544	0.0407952	0.048139	0.0213477	0	0	0	0.0158745	0	0	0	0	0.0229758	0	0	0.0952359	0.0311686	0.0448221	0	0	0	0	0	0	0	0	0	0	0	0	0	0	0	0	0.0618426	0	0	0.0273737	0	0
XLOC_000917	0.0882512	0.0454798	0.0353643	0	0.00726338	0	0.0280521	0	0.0224072	0.00614006	0.00872123	0	0	0.0190446	0	0	0.00904544	0.0106436	0	0.0121521	0.0954707	0.069542	0.024833	0.019593	0	0	0	0	0.00875539	0	0	0	0	0	0.0222003	0	0	0	0	0.022829	0.0111783	0	0	0.0142041
XLOC_000299	0	0	0	0	0	0	0	0	0	0	0	0	0	0	0	0	0	0	0	0	0	0	0	0	0	0	0	0	0	0	0	0	0	0	0	0	0	0	0	0	0	0	0	0
XLOC_000920	0	0.0333107	0	0	0	0	0	0.0368143	0	0.0270197	0	0	0	0	0.0277861	0	0	0	0	0	0	0.0785283	0.0579598	0.0943061	0	0	0	0	0	0	0	0	0	0	0	0.129747	0	0	0	0.0536083	0	0	0	0
XLOC_000301	0	0	0.068194	0	0	0	0	0	0.0582612	0.0566046	0.0744529	0.0570791	0	0	0	0	0.0820461	0.0937195	0	0	0	0.0488438	0	0	0	0	0	0	0.0703254	0	0	0	0	0	0	0	0	0	0	0	0	0	0	0
XLOC_000302	0.150095	0.0655585	0.267305	0.0604553	0.218229	0.49669	0.331261	0.217371	0.162197	0.372227	0.31655	0.0538603	0.359464	0.246266	0.0820328	0.143455	0.194588	0.735749	0.0595691	0.500283	0.0545634	0.386166	0.569666	0.370465	0	0	0.264054	0.265912	0.308596	0.119718	0.381507	0.120085	0.263265	0.395382	0.524705	0.764534	0	0.261616	0.441132	0.632165	0.30212	0.143872	0.887881	0.58843
XLOC_000921	0	0.014285	0	0	0	0	0	0	0	0	0	0.00588219	0	0.00897325	0	0	0.00852412	0	0	0	0	0.00818723	0.011688	0.018435	0	0.0237527	0	0.00815813	0.0164948	0	0	0	0	0.0524664	0	0	0	0	0	0	0.0105258	0	0.0606748	0
XLOC_000303	0.0709169	0.0637114	0.0331919	0.0558079	0.0883875	0.101804	0.0789527	0.063008	0.103752	0.0775648	0.0976914	0.137556	0.0945963	0.0715018	0.12509	0.11913	0.113406	0.0947917	0.110011	0.0856102	0.128303	0.114245	0.0836963	0.134338	0	0.0865443	0.095751	0.0661127	0.0698238	0.0475945	0	0.0866707	0.190508	0	0.0416068	0.0919661	0.0802225	0.172803	0.319929	0.0593242	0.126784	0.198226	0.0423012	0.0399488
XLOC_000306	0	0	0	0	0	0	0	0.16561	0	0	0	0	0	0	0	0	0	0	0	0	0	0	0	0	0	0	0	0	0	0	0	0	0	0	0	0	0	0	0	0	0	0	0	0
XLOC_000307	0.0429859	0.0145759	0.0169952	0.0134661	0	0.0305606	0.0361981	0.0322577	0.0143795	0	0	0	0	0.0365888	0.0121822	0	0	0.0416538	0	0.0237279	0.0232989	0.0168413	0.0242706	0	0	0	0	0.0501567	0	0.0498786	0.105966	0	0	0	0	0	0	0	0	0	0.0652119	0.0409098	0	0.0555693
XLOC_000927	0	0	0	0	0	0	0	0	0	0	0	0	0	0	0	0	0	0	0	0.235991	0	0	0	0	0	0	0	0	0	0	0	0	0	0	0	0	0	0	0	0	0	0	0	0
XLOC_000308	0	0	0	0	0	0	0	0	0	0	0	0	0	0	0	0	0	0	0	0	0	0	0	0	0	0	0	0	0	0	0	0	0	0	0	0	0	0	0.0640491	0	0	0	0	0
XLOC_000928	0	0	0	0	0	0	0	0	0	0	0	0	0	0	0	0	0	0	0	0	0	0	0	0	0	0	0	0	0	0	0	0	0	0	0	0	0	0	0	0	0	0	0	0
XLOC_000929	0	0	0	0	0	0	0.011974	0	0	0	0	0	0	0	0	0.00847733	0	0	0.0167364	0.0624081	0	0	0	0	0	0	0	0	0	0	0	0	0	0	0	0	0	0	0	0	0	0	0.033113	0
XLOC_000309	0.00802383	0.0027672	0	0	0	0.0057124	0	0	0	0	0	0.00227927	0	0	0	0	0	0	0	0	0	0	0	0.0426224	0	0	0	0.00631562	0.00638297	0	0	0	0	0	0	0	0	0	0	0.00414574	0.00406758	0	0.0187357	0
XLOC_000311	0	0	0	0	0	0	0	0	0	0	0	0	0	0	0	0	0	0	0	0	0	0	0	0	0	0	0	0	0	0	0	0	0	0	0	0	0	0	0	0	0	0	0	0
XLOC_000312	0	0	0	0	0	0	0	0	0	0	0	0	0	0	0	0	0	0	0	0	0	0	0	0	0	0	0	0	0	0	0	0	0	0	0	0	0	0	0	0	0	0	0	0
XLOC_000930	0	0	0	0	0	0	0	0	0	0	0	0	0	0	0	0	0	0	0	0	0	0	0	0	0	0	0	0	0	0	0	0	0	0	0	0	0	0	0	0	0	0	0	0
XLOC_000313	5.64245	0.407738	0.0958988	0.52011	0	2.85967	0	0.0908883	0.402667	0	0.21979	0.13081	0.0693022	0	0.201309	0.568568	0	1.77942	0	0.628788	1.48579	0.0948104	0	0	0	0	0	0	0	0	0	0	0	0	0	0	0	0	0	0	0	0	0	0
XLOC_000932	0	0	0	0	0	0	0	0	0	0	0	0	0	0	0	0	0	0	0	0	0	0	0	0	0	0	0	0	0	0	0	0	0	0	0	0	0	0	0	0	0	0	0	0
XLOC_000933	0	0	0.12436	0	0	0.0347577	0	0	0	0	0	0	0	0	0	0.0144587	0	0	0	0	0	0	0.0276378	0	0	0	0	0	0	0	0	0	0	0	0	0	0	0	0	0	0	0	0	0
XLOC_000934	0	0	0	0	0	0	0	0	0	0	0	0	0	0	0	0	0	0	0	0	0	0	0	0	0	0	0	0	0	0	0	0	0	0	0	0	0	0	0	0	0	0	0	0
XLOC_000935	0	0	0	0	0	0	0	0	0	0	0	0	0	0	0	0	0	0	0	0	0	0	0	0	0	0	0	0.0500342	0	0	0	0	0	0	0	0	0	0	0	0	0	0	0	0
XLOC_000940	0	0	0	0	0	0	0	0	0	0	0	0	0	0	0	0	0	0	0	0	0	0	0	0	0	0	0	0	0	0	0	0	0	0	0	0	0	0	0	0	0	0	0	0
XLOC_000316	0	0.00645228	0	0.00596615	0.0123698	0	0	0	0	0	0.00740824	0.0106282	0	0	0.0107946	0	0	0	0	0.020638	0.0101338	0	0	0.0664596	0	0	0	0	0	0	0	0	0.0236142	0	0.0188259	0	0.0396878	0	0	0.0193778	0	0	0.0437791	0
XLOC_000318	0.188945	0.0356136	0.0694086	0.0538144	0.0711553	0.197025	0.0752635	0.0336942	0.060152	0.105629	0.0983346	0.150938	0.0236127	0.0391245	0.0787985	0.0638253	0.0253237	0.00938783	0.0428219	0.155696	0.0475955	0.105137	0.129553	0.0257867	0	0.00553753	0	0.0379756	0.0623524	0.00555543	0.0887078	0.335045	0	0.122702	0	0	0	0	0.0051176	0.00754885	0.0341472	0.0277485	0.0142249	0.0670085
XLOC_000942	0.284076	0.0591326	0.274996	0.163264	0	0.668926	0.153136	0.130337	0.117486	0.288223	0	0.145481	0.0994075	0.147267	0.0491976	0.207144	0.139619	0	0.341802	0.106506	0.209038	0.357611	0	0	0	0.239408	0	0.0694687	0.141854	0	0.765391	0	0	0	0	0	0.44384	0	0.221253	0	0.0946373	0.0919032	0	0.25149
XLOC_000319	0	0	0	0	0	0	0	0	0	0	0	0	0	0	0	0	0	0	0	0	0	0	0	0	0	0	0	0	0	0	0	0	0	0	0	0	0	0	0	0	0	0	0	0
XLOC_000321	0	0	0	0	0	0	0	0	0	0	0	0	0	0	0	0	0	0	0	0	0	0	0	0	0	0	0	0	0	0	0	0	0	0	0	0	0	0	0	0	0	0	0	0
XLOC_000943	0	0	0	0	0	0	0	0	0	0	0	0	0.213588	0.0656806	0	0	0	0.413286	0	0	0.278661	0	0	0	0	0	0	0	0	0	0	0	0	0	0	0	0	0	0	0	0	0	0	0
XLOC_000322	0	0	0	0	0	0	0	0	0	0	0	0	0	0	0	0	0	0	0	0	0	0	0	0	0	0	0	0	0	0	0	0	0	0	0	0	0	0	0	0	0	0	0	0
XLOC_000944	0	0	0	0	0	0	0	0	0	0	0	0	0	0	0	0	0	0	0	0	0	0	0	0	0	0	0	0	0	0	0	0	0	0	0	0	0	0	0	0	0	0	0	0
XLOC_000324	0	0	0	0	0	0	0	0	0	0	0	0	0	0	0	0	0	0	0	0	0	0	0	0	0	0	0	0	0	0	0	0	0	0	0	0	0	0	0	0	0	0	0	0
XLOC_000945	0.0977328	0	0.222414	0	0	0	0	0	0	0	0	0	0.0508898	0	0.0503788	0	0	0	0.451377	0.110209	0	0	0	0	0	0	0	0	0	0	0	0	0	0	0	0	0	0	0	0.241577	0	0	0	0
XLOC_000325	0	0	0	0	0	0	0	0	0	0	0	0	0	0	0	0	0	0	0	0	0	0	0	0	0	0	0	0	0	0	0	0	0	0	0	0	0	0	0	0	0	0	0	0
XLOC_000326	0	0.413928	0.0687489	0.108843	0	0	0	0	0	0	0	0.145481	0	0	0	0	0	0	0	0	0	0	0	0	0	0	0	0	0	0	0	0	0	0	0	0	0	0	0	0	0	0	0	0
XLOC_000947	0	0	0	0.106676	0	0	0	0	0	0	0	0	0	0	0	0	0	0	0	0	0	0	0	0	0	0	0	0	0	0	0	0	0	0	0	0	0	0	0	0	0	0.0571962	0	0
XLOC_000948	0	0	0	0	0	0	0	0	0	0	0	0	0	0	0	0	0.0102998	0	0	0	0	0	0	0	0	0	0	0	0	0	0	0.0871088	0	0	0	0	0	0	0	0	0	0	0	0.048656
XLOC_000327	0	0	0	0	0	0	0	0	0	0	0	0	0	0	0	0	0	0	0	0	0	0	0	0	0	0	0	0	0	0	0	0	0	0	0	0	0	0	0	0	0	0	0	0
XLOC_000950	0	0	0	0	0	0	0	0	0	0	0	0	0	0	0	0	0	0	0	0	0	0	0	0	0	0	0	0	0	0	0	0	0	0	0	0	0	0.0577417	0	0	0	0	0	0
XLOC_000329	0	0	0	0	0	0	0	0	0	0	0	0	0	0	0	0	0	0	0	0	0	0	0	0	0	0	0	0	0	0	0	0	0	0	0	0	0	0	0	0	0	0	0	0
XLOC_000332	0.117423	0.0717111	0	0	0	0	0	0.157829	0.0713508	0	0.093346	0.0587624	0	0.0890461	0.178783	0	0	0	0	0.132955	0	0.0878144	0	0.475399	0	0	0	0.169572	0.0867874	0	0.326379	0	0	0	0	0	0	0	0	0	0.116935	0	0	0
XLOC_000951	0	0	0	0.045517	0	0	0.0634192	0.0545309	0	0	0	0	0.0415965	0.0616803	0	0	0	0.0771353	0	0.0870517	0	0	0	0	0	0	0	0	0	0	0	0	0.423831	0	0	0.410275	0	0	0.177545	0	0.077929	0	0	0
XLOC_000336	0	0	0	0	0	0	0	0	0	0	0	0	0	0	0	0	0	0	0	0	0	0	0	0	0	0	0	0	0	0	0	0	0	0.202177	0	0	0	0	0	0.0792896	0	0	0	0
XLOC_000339	0	0	0	0	0	0	0	0	0	0	0	0	0	0	0	0	0	0	0	0	0	0	0	0	0	0	0	0	0	0	0	0	0	0	0	0	0	0	0.160962	0	0	0	0	0
XLOC_000955	0	0.0495943	0	0	0	0	0	0	0	0.0805336	0	0	0	0	0.0826015	0	0	0	0.0935452	0	0	0	0	0	0	0	0	0	0	0	0	0	0	0	0.169644	0	0	0	0	0	0	0	0.186398	0
XLOC_000340	0	0	0.0768593	0.209225	0.208512	0	0	0.0113505	0	0	0	0	0	0	0	0.0179479	0	0.0144953	0	0	0	0	0	1.01607	0	0	0	0.0745138	0.301743	0	0	0	0	0	0	0	0	0	0.250781	0.584263	0	0.109005	0	0
XLOC_000956	0.110263	0.0489214	0.0570138	0.0677239	0.0699621	0.104358	0.0306578	0.0270496	0.0483426	0.118985	0.116219	0.0603337	0	0.0919854	0.061267	0.0214072	0.0872775	0	0	0.122116	0.039962	0.31422	0.0417027	0.067045	1.9823	0.431924	0.191149	0.141078	0	0.086664	0.460289	0	0.285867	0	0.151934	0.184482	0.160149	0.0946921	0.239502	0.115404	0.111205	0.105331	0	0.0955818
XLOC_000341	0	0	0	0	0	0	0.621156	0	0	0	0	0.173339	0	0	0	0	0	0	0	0	0	0	0	0	0	0	0	0	0	0	0	0	0	0	0	0	0	0	0	0	0	0.432988	0	0
XLOC_000957	0.00851465	0.550096	0.367704	1.63904	0.248906	0.012123	0.637768	0.454214	0.82307	0.999242	1.2176	0.062845	0.696081	0.515074	0.676555	0.523328	0.140628	0.261672	0.240531	1.7788	0.831147	1.4423	0.261935	1.71017	0	0.0388705	1.60468	0.216648	0.640186	3.75227	0.799267	1.46191	0.568752	2.37996	0.0341827	2.32252	2.77536	5.72017	0.0538842	0.826722	1.71191	1.25358	2.53048	1.05067
XLOC_000959	0	0	0	0	0	0	0	0	0	0	0	0	0	0	0	0	0	0	0	0	0	0	0	0	0	0	0	0	0.00756623	0.0654829	0.0231862	0	0	0	0	0	0.020168	0	0	0.0295389	0	0	0.0111223	0
XLOC_000346	0	0	0	0	0	0	0	0	0	0	0	0	0	0	0	0	0	0	0	0	0	0	0	0	0	0	0	0	0	0	0	0	0	0	0	0	0	0	0	0	0	0	0	0
XLOC_000964	0.0359344	0.0347366	0.00578872	0.00917844	0.00475886	0.0409359	0.0305335	0	0.00488762	0.00803837	0.0056819	0.0122628	0.0294449	0	0.00830331	0.0043424	0.0355491	0.0138466	0.00848735	0.0316429	0.00776898	0	0	0	0	0.0163823	0.0181251	0	0	0	0	0	0	0	0	0	0	0	0	0.00742388	0	0	0	0.00924045
XLOC_000348	0.0860359	0.486066	0.817117	0.408317	0.149156	0.377655	0.606864	0.7117	0.634782	0.419439	0.49763	0.531468	0.542444	0.830919	0.837443	0.112557	0.353848	0.655404	0.737626	0.478877	0.387645	0.179978	3.59673	3.98413	0	1.21034	0.617542	3.27945	3.06767	0	2.84631	2.87765	4.89407	4.05479	8.82601	3.57174	0.910164	1.05855	0	4.30341	2.59289	6.0749	0.0609801	6.88868
XLOC_000967	0.154384	0.0844489	0.0693185	0.08098	0.0479727	0.206868	0.131023	0.0519423	0.0554631	0.0430681	0.0323084	0.0927383	0.0424103	0.0982471	0.0627933	0.0684248	0.0410676	0.113817	0.0429136	0.15	0.299528	0.046564	0.0868313	0.0482924	0	0	0	0.123784	0.0469199	0	0.044206	0.0626154	0.0915151	0.137441	0.0729583	0.044294	0	0.0227355	0.0766723	0.065721	0.073645	0.202491	0.0318182	0.128532
XLOC_000352	0	0	0	0	0.0779618	0	0	0	0	0.0676329	0	0	0	0	0	0	0	0	0	0	0	0	0	0	0	0	0	0	0	0	0	0	0	0	0	0	0	0	0	0	0	0	0	0
XLOC_000357	0.270632	0.130403	0	0.120146	0.123632	0.191638	0.332784	0.0479898	0.129268	0.0352797	0.0535727	0.0356818	0	0.0543173	0.0362206	0.0761072	0.102973	0.534556	0.404399	0.528675	0.667193	0.103529	0.154773	0.38401	0	0	0	0.557163	0	0	0.175758	0	0	0.3643	0	0	0	0	0.15242	0.359179	0.0679052	0.0651694	0	0
XLOC_000358	0	0	0	0	0	0.0249717	0	0	0	0.0193871	0	0.00984851	0	0	0.0100021	0	0	0	0	0.0193649	0.0190156	0.0275699	0	0	0	0	0	0.0137028	0.0138643	0	0	0	0	0	0	0	0	0	0	0.0182174	0	0	0	0
XLOC_000971	0	0	0	0	0	0.0908237	0	0	0	0	0	0	0	0	0	0	0	0	0	0	0	0	0	0	0	0	0	0	0	0	0	0	0	0	0	0	0	0	0	0	0	0	0	0
XLOC_000360	0	0	0	0	0	0	0	0	0	0.0188525	0	0	0	0	0	0	0	0	0	0	0	0	0	0	0	0	0	0.0133227	0	0	0	0	0.130004	0	0.0690954	0	0	0	0	0.0177006	0	0.0648773	0	0
XLOC_000972	0.0236415	0.00651081	0.00379721	0.00602023	0.00624088	0.0538514	0.0160475	0.00720821	0.0128288	0.0158212	0.00747625	0.00804345	0.0220697	0.00818032	0.0326773	0.00569743	0.0233137	0.0182365	0	0	0.010227	0.0149163	0.0425549	0.0167689	0	0	0	0	0.015029	0.0433518	0	0	0.142999	0.0238623	0.0190004	0.0230708	0.0200278	0	0	0.0293346	0.0287558	0.107681	0.0994099	0
XLOC_000361	0	0	0	0	0	0	0	0	0	0	0	0	0	0	0	0	0	0	0	0	0	0	0	0	0	0	0	0	0	0	0	0	0	0	0	0	0	0	0	0	0	0	0	0
XLOC_000362	0.0567126	0	0.0444547	0.0352146	0.0182082	0	0	0	0	0.0154543	0.0224168	0	0.0483657	0.023918	0.0318571	0	0.0227022	0.0275556	0	0.0313497	0	0.0221377	0	0	0	0	0	0	0.111063	0	0	0	0	0	0.116193	0	0	0.0724167	0	0	0.0286427	0	0	0
XLOC_000973	0	0	0	0	0	0	0	0	0	0	0	0	0	0.0652116	0	0	0	0	0	0	0	0	0	0.159628	0	0	0	0	0	0	0	0	0	0	0	0	0	0	0	0	0.165621	0	0	0
XLOC_000974	0.0948618	0.423541	0.444313	0.293265	0.323359	0.269487	0.529197	0.163963	0.12549	0.0858295	0.349958	0.296088	0.429572	0.132785	0.194556	0.148265	0.176424	0.676924	0.637657	0.629682	0.583876	0.147858	0.0716411	1.20479	0.848135	0.22176	0	0.0243821	0.765981	0	0	0.0743866	0.0815394	0.571476	0.390032	0.157863	0	0.405144	0	0.165096	0.223446	1.02572	0	0.123105
XLOC_000977	0	0	0	0	0	0	0	0	0	0	0	0	0	0	0	0	0	0	0	0	0	0	0	0	0	0	0	0	0.0482451	0	0	0	0.16879	0	0	0	0	0	0	0	0	0	0	0
XLOC_000978	0	0.0284302	0.182322	0.0131333	0.0271885	0.0595709	0.158805	0.11011	0.0420681	0.0345557	0.115916	0.0467956	0.0240592	0.124897	0.0237622	0.0124398	0.0847054	0.0202929	0	0.0462444	0.0454084	0.032836	0.0236497	0.07517	0	0.0968535	0	0.0978101	0.0165003	0	0	0.0974647	0.267092	0	0.085173	0.0517098	0.0448893	0	0	0.0653084	0.0211869	0.0398646	0.0245543	0.0270728
XLOC_000363	0	0	0.15528	0.246749	0.124542	0.343888	0	0.293791	0	0.109406	0.194818	0.329091	0.224304	0.329409	0.555885	0.353557	0.313149	0.513917	0	0	0.276855	0.17431	0.285417	2.76738	0	0	0	0.818605	0.169468	0	0.759965	4.3058	2.35991	0.787603	1.88139	0	0.661041	2.34514	1.31811	0.821317	0.476085	0.486842	0	0
XLOC_000364	0	0	0	0	0	0	0	0	0	0	0	0	0	0	0	0	0	0	0	0	0	0	0	0	0	0	0	0	0	0	0	0	0	0	0	0	0	0	0	0	0	0	0	0
XLOC_000980	0	0	0.0277973	0	0	0	0	0	0	0	0	0	0	0.0608539	0	0	0	0	0	0	0	0	0	0	0	0	0	0	0	0	0	0	0.220074	0	0	0	0	0	0	0	0	0	0	0
XLOC_000367	0	0	0	0	0	0	0	0	0	0	0	0	0	0	0	0	0	0	0	0	0	0	0	0	0	0	0	0	0	0	0	0	0	0	0	0	0	0	0	0	0	0	0	0
XLOC_000982	0	0	0	0	0	0	0	0	0	0	0	0	0	0	0	0	0	0	0	0	0	0	0.201223	0	0	0	0.255716	0	0	0	0	0	0	0	0	0.493596	0	0	0	0.139408	0	0	0	0.0577015
XLOC_000983	0.0289949	0.0703228	0	0	0	0	0	0	0.0699576	0	0	0	0.0164707	0	0	0	0	0	0	0	0	0	0.032819	0	0	0	0	0	0	0.299547	0	0	0	0	0	0	0	0	0	0	0	0.10673	0	0
XLOC_000369	0	0.0324099	0	0	0	0.070111	0.0818537	0	0.0641434	0.0262874	0.0390946	0	0.0546817	0	0.0540742	0	0	0.0484522	0.1177	0.109829	0.107807	0	0.0562774	0.182892	0	0	0	0	0.0381296	0	0	0.118568	0	0.130128	0	0	0	0.51662	0	0	0.0497562	0.0473767	0	0
XLOC_000984	0	0.0362483	0	0.133666	0	0	0	0	0	0	0	0	0	0	0	0	0	0	0	0	0	0	0	0	0	0	0	0	0	0.134139	0	0	0	0	0	0	0	0	0	0	0	0.160363	0	0
XLOC_000370	0	0	0.0593333	0	0	0	0.0655317	0	0	0	0	0	0	0	0	0	0	0	0	0.0901434	0	0	0	0	0	0	0	0	0	0	0	0	0	0	0	0	0	0	0	0	0	0.233372	0	0
XLOC_000371	1.13212	0.457308	0.0884598	3.1884	1.0021	0.17744	1.90485	0.419152	0.379385	0.681626	0.400259	0.780467	0.447503	0.567297	0.443217	0.934804	0.537999	0.764125	1.06754	1.42773	0.699863	0.656217	1.3124	0	0	0.66344	0	0.36127	1.11041	0	0.707009	1.00144	5.48867	0.366361	1.75029	7.43837	0	0.72724	1.22626	0.411097	0.375326	0.984573	5.4883	0.84414
XLOC_000373	0	0	0	0.0246253	0	0	0.0670428	0.0295095	0	0.0216398	0.0318377	0	0	0.0334454	0	0	0	0	0	0	0	0	0	0	0	0.285035	0	0	0	0	0	0	0.104805	0	0	0	0	0	0	0	0	0	0	0
XLOC_000986	0.0422913	0.0218072	0.0508715	0.0201625	0.0766274	0.0903016	0.224114	0.0241419	0.042974	0.0863593	0.0780146	0.0778228	0.0923873	0.0639249	0.0608001	0.038166	0.0693998	0.0509961	0.162418	0.166924	0.078151	0.0416673	0.0118986	0	0	0	0	0.0830331	0.0167887	0	0	0	0.0533535	0.0267095	0.0638023	0.051647	0	0	0.0223501	0.0984402	0	0.0401415	0.0494146	0.0136113
XLOC_000375	0.21768	0.262727	0.178614	0.265191	0.217327	0.320047	0.425378	0.250024	0.0537271	0.0671298	0.144201	0.042009	0.113489	0.367904	0.227299	0.164493	0.032208	0.197248	0	0.239844	0.782291	0.27983	0.329575	0.125778	0	0.0134983	0	0.13185	0.263378	0	0	0.0137817	0	0.0453973	0.172995	0.0146237	0	0.0150123	0.075984	0.396216	0.479483	0.495481	0.364958	0.440157
XLOC_000991	0	0	0	0	0	0	0	0	0	0	0	0	0	0	0	0	0	0	0	0	0	0	0	0	0	0	0	0.063328	0	0	0	0	0	0	0	0	0	0	0	0	0	0	0	0
XLOC_000992	0.0605554	0.0163711	0	0	0.0417227	0	0	0.0181132	0.0280596	0	0.023936	0	0	0.0205429	0	0.0143268	0	0.023498	0.0860829	0.0535213	0.0394072	0	0	0.741373	0	5.45515	0.0621674	0.0469931	0	0.0563715	0.11976	1.13089	0.185946	0.806751	3.90027	0.119998	1.19796	0.307968	1.24629	0.0756309	0	0.080737	0.142116	0.156727
XLOC_000376	0	0	0	0	0	0	0	0	0	0	0	0	0	0	0	0	0	0	0	0	0	0	0	0.0159392	0	0	0	0	0	0	0	0	0	0	0	0	0	0	0	0	0	0.0126238	0	0.0114393
XLOC_000993	0	0	0	0	0	0	0	0	0	0	0	0	0	0	0	0	0	0	0	0	0	0	0	0	0	0	0	0	0	0	0	0	0	0	0	0	0	0	0	0	0	0.0563564	0	0
XLOC_000995	0	0	0	0	0	0	0	0	0	0	0	0	0	0	0	0	0	0	0	0	0	0	0	0.0158971	0	0	0	0	0	0	0	0	0	0	0	0	0	0	0	0	0	0.0125912	0.0310335	0.0114097
XLOC_000379	0.181544	0.301631	0.432097	0.448825	0.24176	0.385489	0.207815	0.0853605	0.48321	0.094175	0.359497	1.13304	0.136748	0.144876	0.0644277	0.101568	0.219724	0.371316	1.08927	0.419378	0.199186	0.101612	0.103953	0	0	0	0	0.297858	0.0661772	0	0.189864	0	0.393055	0.295153	0.0783386	0.380484	0	0.488242	0.329306	0.270502	0.673634	0.0700443	0.80057	0.494282
XLOC_000997	0.442739	0.494655	0.656492	1.19686	0.587107	1.19521	1.19454	0.233319	0.22262	0.0861554	0.872107	0.712284	0.771024	0.285244	0.976875	0.526147	0.430004	1.51359	1.02431	1.10007	0.598213	0.259335	1.59234	0.583	0	0.150235	0	2.22821	1.66949	0.15072	0	0.453548	0.497159	0.663693	0.792698	0.160419	0.13926	0.82341	0.416525	0.396818	0.824536	1.39764	0.604684	1.02999
XLOC_000382	0	0	0	0	0	0	0	0	0	0	0	0	0	0	0	0	0	0	0	0	0	0	0	0	0	0	0	0	0	0	0	0	0	0	0	0	0	0.662914	0	0	0	0.0283377	0	0
XLOC_000999	0	0	0	0	0	0	0	0	0	0	0	0	0	0	0	0	0	0	0	0	0	0	0	0.0159602	0	0.0616924	0	0	0	0	0	0	0	0	0	0	0	0.0676251	0	0	0	0	0	0.0229085
XLOC_000386	0	0	0	0	0	0	0	0	0	0	0	0	0.0423161	0	0	0	0	0	0	0	0	0	0	0	0	0	0	0	0	0	0	0	0	0	0	0	0	0	0	0	0	0	0	0
XLOC_001006	0	0	0	0	0	0	0	0	0	0	0	0	0	0	0	0	0	0	0	0	0	0	0	0	0	0	0	0	0	0	0	0	0	0	0	0	0	0	0	0	0	0	0	0
XLOC_000387	0.00786756	0	0.00633136	0.00501929	0	0	0	0	0	0	0	0	0	0	0.00454071	0	0	0	0	0	0	0	0	0	0	0	0	0	0	0	0	0	0.189293	0	0	0	0	0	0	0	0	0	0.00918495	0
XLOC_001007	0	0	0	0	0	0	0	0	0	0	0	0	0	0	0	0	0	0	0	0	0	0	0	0	0	0	0	0	0	0	0	0	0	0	0	0	0	0	0	0	0	0	0	0
XLOC_000388	0.16282	0.171806	0.219871	0.253118	0	0	0.164841	0.142686	0.153449	0.104898	0.106105	0.0422874	0.130096	0.0642884	0.100131	0.113138	0.323191	0	0.373732	0.364887	0.179079	0.185622	0	0.156854	0	0.489593	0.894425	0.451684	0.170239	0	0	0.610137	0.222931	0.180237	0.533193	0	0.187337	0	0.747119	0.713849	0.29144	1.09834	0.850645	0.215183
XLOC_000391	0	0.0193161	0	0	0	0	0	0	0	0	0	0	0	0	0	0	0	0	0	0	0	0	0.106576	0	0	0	0	0	0	0	0	0	0	0	0	0	0	0	0	0.0331601	0	0	0	0
XLOC_000392	0.028712	0	0	0	0	0	0	0	0	0	0	0	0	0	0	0	0	0	0	0	0.0311686	0	0	0	0	0	0	0	0	0	0	0	0	0	0	0	0	0	0	0	0	0	0	0
XLOC_001013	0.256134	0.0774328	0.179717	0.0711876	0	0.180636	0	0	0	0	0	0	0.194817	0	0.0643197	0.0678378	0	0	0	0.290899	0.142584	0.0953518	0.148521	0	0	0.33871	0	0.0918124	0.188176	0	0	0	0	0.374081	0.297862	0	0	0	0	0	0	0.125366	0.155314	0.344011
XLOC_000401	0.148527	0.323464	0	1.63522	0.0825491	0	0	0	0	0.197269	0	0	0.073863	0.218175	0.134306	0.0708501	0.206984	0.273408	0	0	0.166155	0.199821	0	0	0	0	0	0.105102	0	0	0	0.722029	0	0.396213	0	0	0	0	0	0.147043	0	0	0	0
XLOC_001020	0	2.24092e-15	0	0	0	0	0	0	0	0	1.127e-84	0	0	0	2.15583e-89	0	0	0.253712	0	0	0	0	0	0	0	0	5.35006e-16	0	0	0	0	0.857609	0	0	1.87401	0.416825	0.408523	0.415416	0	0	0	0	0	0
XLOC_001025	0.0402759	0.059781	0.026816	0.127525	0.0220217	0.0318418	0.0454509	0.0356316	0.00906497	0.0745059	0.0424549	0.0151455	0.0389504	0.0616075	0.0230732	0.0563377	0.0548584	0.0259322	0.0317453	0.0295931	0.0145304	0.0581101	0.105856	0.0478068	0	0.0307986	0.0340749	0.0560913	0.138268	0.0308981	0	0.0929787	0	0.0340148	0.0270843	0.065773	0	0.0337603	0.142315	0.0486719	0.0407942	0.140269	0.0628022	0.121116
XLOC_000411	0	0	0	0	0	0	0	0	0	0	0	0	0	0	0	0	0	0	0	0	0	0	0	0	0	0	0	0	0	0	0	0	0	0	0	0	0	0	0	0	0	0	0	0
XLOC_001030	0	0	0	0	0.0149846	0	0	0	0	0.0190023	0.0180015	0.00643927	0.0132497	0	0.0130799	0	0.0373231	0.0109863	0	0.0125426	0.0369516	0	0	0	0	0	0	0	0	0.0261476	0	0.0262279	0	0	0.0229202	0	0	0	0.0963477	0.0117822	0	0.0216168	0.013306	0
XLOC_000412	0	0	0	0	0	0	0.0084559	0	0	0	0	0	0	0	0	0	0	0	0	0	0	0	0	0	0	0	0	0	0	0	0	0	0	0	0	0	0	0	0	0	0	0	0	0
XLOC_000421	0	0.0596199	0.0693123	0.054868	0.0562532	0	0	0.065702	0	0.0968686	0	0.0488917	0	0.0742322	0.0496006	0	0.0703775	0.286508	0	0.215009	0.210994	0	0.165088	0	0	0	0	0.0700588	0	0	0	0	0.266813	0	0	0	0	0.530284	0.670616	0.102794	0.0954875	0.185527	0	0
XLOC_000423	0.00763222	0.00264625	0	0.00979143	0	0	0.0162473	0	0	0.00642909	0.00603404	0.0043605	0.00523612	0	0.00664338	0.00810461	0.0142243	0.00734214	0	0.0125926	0.0123674	0.00301886	0.00428562	0	0	0	0	0.00602972	0.00304551	0	0	0	0	0	0	0	0	0	0	0.0118083	0.00387205	0.0162727	0.00889895	0
XLOC_001045	0	0	0	0	0	0	0	0	0	0	0	0	0	0	0	0	0	0	0	0	0	0	0	0	0	0	0	0	0	0	0	0	0	0	0	0	0	0	0.272515	0	0	0.11084	0	0
XLOC_000424	0	0.00459283	0	0.00636524	0	0	0	0	0	0	0.00801886	0	0	0	0.0115167	0.0120577	0	0	0	0	0	0.0159063	0	0	0	0	0	0	0.0159883	0	0	0	0.0516997	0	0	0	0	0	0	0	0.0410435	0	0	0
XLOC_001046	0	0.0176601	0	0.146791	0	0	0.0439848	0	0.0174312	0	0.0207068	0	0	0	0	0	0	0.0254307	0	0	0	0.0204726	0	0	0	0	0	0	0	0	0	0	0.0671625	0	0	0	0.0564391	0	0	0	0	0	0	0
XLOC_001047	0.0130968	0.00725234	0.00423028	0.00670794	0.0069577	0	0.00668522	0.00803066	0	0.0058735	0.00828343	0.0149367	0.00614899	0	0	0.00317311	0.0097439	0.00756382	0.0185534	0.0307414	0.019813	0	0.00882878	0.0369987	0	0	0	0.00757821	0.0208814	0	0	0.0179896	0	0	0	0	0	0.0261279	0.0220282	0.0216273	0.00531412	0.0165531	0.0061109	0.00673065
XLOC_001048	0.0989834	0.0535184	0.108684	0.196317	0.0995927	0.235786	0.103981	0.114348	0.0329899	0.0270907	0	0.128439	0.127244	0.0209725	0.0717807	0.271999	0.0597289	0.0240112	0.0293174	0.0869879	0.198763	0.151161	0.0839172	0.178311	0	0	0	0.0959759	0.140269	0	0	0	0.521142	0.458346	0	0	0	0.0629594	0.106161	0.352779	0.083463	0.909149	0.0290425	0
XLOC_001050	0	0	0	0	0	0	0	0	0	0	0	0	0	0	0	0	0	0	0	0	0	0	0	0	0	0	0	0	0	0	0	0	0	0	0	0	0	0	0	0	0	0	0	0
XLOC_001051	0	0	0	0	0	0	0	0	0	0	0	0	0	0	0	0	0	0	0	0	0	0	0	0	0	0	0	0	0	0	0	0	0	0	0	0	0	0	0	0	0	0	0	0
XLOC_001052	0	0	0	0.0569718	0.116761	0	0.160758	0	0.123059	0	0	0	0	0	0	0.054226	0	0	0	0.112236	0	0.0750936	0	0	0	0	0	0	0	0.508954	0	0	0	0	0	0	0	0	0	0	0	0.0968381	0	0
XLOC_001053	0	0	0	0	0	0	0	0	0	0	0	0	0	0	0	0	0	0	0	0	0	0	0	0	0	0	0	0	0	0	0	0.0487323	0	0	0	0	0	0	0	0	0	0	0	0
XLOC_001054	0	0	0	0	0	0	0	0	0	0	0	0	0	0	0	0	0	0	0	0	0.0697353	0.0132267	0	0.0577371	0	0	0	0	0.0957709	0	0	0	0	0	0	0.0794352	0.429747	0	0	0.06752	0.134793	0.030356	0.205263	0.0828831
XLOC_000428	0	0	0	0.0307874	0	0	0	0	0	0	0	0	0	0	0	0	0	0	0	0.0566978	0	0	0	0	0	0	0	0	0	0	0	0	0	0	0	0	0	0	0	0	0	0	0	0
XLOC_000429	0	0	0	0	0	0	0	0	0	0	0	0	0	0.204809	0	0	0	0	0	0	0	0	0	0	0	0	0	0	0	0	0	0	0	0	0	0	0	0	0	0	0	0	0	0
XLOC_000430	0	0	0	0	0	0	0	0	0	0	0	0	0	0	0	0	0	0	0	0	0	0	0	0	0	0	0	0	0	0	0	0	0	0	0	0	0	0	0	0	0	0	0	0
XLOC_001061	0.113022	0.0693156	0	0.163061	0.0286512	0.352233	0.0379301	0	0.0893311	0	0	0	0.0254024	0	0.0788288	0.137873	0.0816594	0	0.136605	0.101485	0.162509	0.0782228	0	0.141519	0	0	0	0	0	0	0	0	0	0.323657	0	0	0	0	0	0	0	0	0	0
XLOC_001062	0	0	0.12079	0.0955994	0.0490917	0	0.200301	0.0572597	0	0.0843093	0	0	0.131028	0	0.0432212	0.0454547	0.0613782	0	0.0984245	0	0	0	0	0	0	0	0	0	0.0619405	0	0	0	0	0	0	0	0	0	0	0	0.0821674	0	0	0
XLOC_001064	0	0	0	0.0319713	0.0329614	0	0	0	0	0	0	0	0	0	0	0	0	0	0	0	0	0	0	0	0	0	0	0	0	0	0	0	0	0	0	0	0	0	0	0	0	0	0	0
XLOC_001065	0.159256	0.0616196	0.0808247	0.113846	0.0736343	0.194071	0.220148	0.0937489	0.121596	0.0873841	0.0089929	0.0253533	0.0456179	0.0193328	0.109428	0.0269623	0.0367095	0.110287	0.0808322	0.15074	0.345361	0.124705	0.102805	0.122697	0	0	0.0583024	0.0618734	0.0536914	0	0	0.106058	0	0	0	0	0	0.0577641	0.0487004	0.201141	0.0690128	0.0866352	0.106738	0
XLOC_000440	0.114869	0.070323	0	0.0646744	0	0	0	0	0.0699579	0	0	0	0.059025	0	0	0	0	0	0	0.129966	0	0	0	0	0	0	0	0	0	0	0	0	0	0	0	0	0	0	0	0	0	0	0	0
XLOC_001066	0	0	0.0488426	0.0386548	0.03979	0	0	0.138965	0	0	0	0.0344394	0.0706824	0	0.0349611	0	0	0	0	0	0.0712963	0.0498808	0	0	0	0.158211	0	0	0	0	0	0.159209	0	0	0	0	0	0	0.146213	0.138102	0	0	0	0
XLOC_001067	0	0	0	0	0	0	0	0	0	0	0	0	0	0	0	0	0	0	0	0	0	0	0	0.142637	0	0	0	0	0	0	0	0	0	0	0	0	0	0	0	0	0	0	0	0
XLOC_001068	0	0	0	0	0	0	0	0	0	0	0	0	0	0	0	0	0	0	0	0	0	0	0	0	0	0	0	0	0	0	0	0	0	0	0	0	0	0	0	0	0	0	0	0
XLOC_001070	0	0.115793	0	0.0641274	0.0778066	0.049288	0.107375	0	0	0	0.0274395	0.0677443	0	0.0290344	0	0.076344	0	0.0338194	0	0.0384256	0.0377249	0.0540132	0.170426	0.0631815	0	0.0814069	0	0.0533871	0.106575	0	0	0.0819206	0	0	0	0	0	0.178471	0.0752335	0.160803	0	0.0331415	0.357242	0
XLOC_000443	0	0	0	0	0	0	0	0	0	0	0	0	0	0	0	0	0	0	0	0	0	0	0	0	0	0	0	0	0	0	0	0	0	0	0	0	0	0	0	0	0	0	0	0
XLOC_001072	0	0	0	0	0	0	0	0	0	0	0	0	0	0	0	0	0	0	0	0	0	0	0	0	0	0	0	0	0	0	0	0	0	0	0	0	0	0	0	0	0	0	0	0
XLOC_000446	0	0	0	0	0	0	0.0595756	0	0	0	0	0.0382078	0	0	0	0	0	0	0.0872195	0.0814597	0	0	0	0	0	0	0	0	0.110663	0	0	0	0	0.197524	0	0	0	0	0	0	0	0.0702945	0	0
XLOC_000447	0	0	0	0	0	0	0	0	0	0	0	0	0	0	0	0	0	0	0	0	0	0	0	0	0	0	0	0	0	0	0	0	0	0	0	0	0	0	0	0	0	0	0	0
XLOC_001074	0	0	0	0	0	0	0	0	0	0	0	0	0	0	0	0	0	0	0	0	0	0	0	0	0	0	0	0	0	0	0	0	0	0	0	0	0	0	0	0	0	0	0	0
XLOC_001075	0	0	0	0	0	0	0	0	0	0	0	0	0	0	0	0	0	0	0	0	0	0	0	0	0	0	0	0	0	0	0	0	0	0	0	0	0	0	0	0	0	0	0	0
XLOC_000451	0.206203	0.0386832	0.198724	0.0356539	0.0367275	0.368273	0	0	0	0	0	0.0635308	0.0326037	0.0483859	0	0.0478656	0.0458667	0	0.317934	0	0	0.131647	0.0997956	0.168544	0	0	0.159357	0	0	0	0	0	0	0.318152	0.253329	0	0	0	0	0.126262	0.206847	0	0.0708331	0.193246
XLOC_001077	0	0	0	0	0	0	0	0	0	0	0	0	0	0	0	0	0	0	0	0	0	0	0	0	0	0	0	0	0	0	0	0	0	0	0	0	0	0	0	0	0	0	0	0
XLOC_001079	0	0	0	0.0660041	0.0680327	0.0778951	0	0.0395537	0.0354449	0	0	0	0	0	0	0	0.0424721	0.0539734	0	0.0611228	0	0.0423023	0	0	0	0	0.14584	0	0.0844333	0	0	0.397946	0	0.145582	0	0	0	0	0.243642	0	0	0.105471	0	0
XLOC_001080	0	0.020659	0.0481615	0	0	0.0875517	0.0721029	0	0.0203988	0	0	0.0169895	0.0349228	0.0481438	0	0	0	0	0	0	0.033467	0.0205498	0	0	0	0	0	0	0	0	0	0	0	0	0	0	0	0	0	0	0	0.0264458	0	0
XLOC_001081	0.304777	0.207323	0.0604381	0.107758	0.136361	0.46056	0.128522	0.129057	0.102237	0.10499	0.135532	0.095988	0.0548398	0.113867	0.151642	0.068036	0.108125	0.221276	0.135265	0.231206	0.26831	0.224183	0.128964	0.375236	0	0	0.0486281	0.178189	0.0751334	0	0.0468388	0.132689	0.0969654	0.291253	0.0773035	0.046932	0	0.0963582	0	0.197802	0.250559	0.126824	0.133896	0.196815
XLOC_000454	0	0	0	0	0	0	0	0	0	0	0	0	0	0	0	0	0	0	0	0	0	0	0	0	0	0	0	0	0	0	0	0	0	0	0	0	0	0	0	0	0	0	0	0
XLOC_001083	0	0.00875402	0	0	0	0.0181709	0	0.0690926	0	0	0	0.0144165	0	0	0	0	0.010444	0	0.0150937	0	0	0	0	0	0	0	0	0	0.203349	0	0	0.252804	0	0.0323275	0	0	0	0.0320857	0.0811535	0.0264431	0	0.0242508	0	0
XLOC_001084	0	0.0400826	0.140023	0	0.0380403	0	0.0509818	0	0.0794281	0	0	0	0.0337768	0.0501227	0.0668227	0.0350879	0	0.244362	0.148049	0.0691097	0	0.475716	0.212453	0.116466	0	0.150062	0	0	0.142249	0	0	0	0	0.165733	0	0	0	0.164493	0.138683	0.459586	0.062286	0	0.14728	0.162751
XLOC_001085	0.0886721	0.0557157	0.064797	0	0	0	0.0719138	0	0.0553235	0	0.0703211	0.0914011	0.18741	0.138864	0.0463701	0.0975789	0.065822	0.353448	0.213072	0.199123	0	0	0	3.79625	0	0	0	1.04541	0.199989	0	0	1.11868	0	0.982201	0.586559	0	0	0.731141	0	0.285278	0.177409	0	0	0
XLOC_000455	0	0	0	0	0	0	0	0	0	0	0	0	0	0	0	0	0	0	0	0	0	0	0	0	0	0	0	0	0	0	0	0.063339	0	0	0	0	0	0	0	0	0.0273327	0	0.0317733	0
XLOC_000456	0	0	0	0.0529132	0	0	0	0	0	0	0	0	0	0	0	0	0	0.0915864	0	0	0	0	0	0	0	0	0	0	0	0	0	0	0.254953	0	0	0	0	0	0.640807	0	0	0	0	0
XLOC_000457	0.0540819	0.282168	0.164333	0.0975547	0.167606	0	0.133979	0.194869	0.279364	0.257519	0.213918	0.0579425	0.327165	0.0882909	0.0588304	0.185239	0.16741	0	0	0.180455	0.118086	0.0833158	0	0.704193	0	0	0.143407	0	0.0415803	0	0	0.130436	0.142978	0	0.227972	0.138405	0	0	0.119789	0	0	0.103795	0.320331	0
XLOC_001087	0.0417431	0	0.0732079	0	0	0	0	0	0	0	0	0	0	0	0	0	0.0328212	0	0	0	0.0454317	0	0.018294	0	0	0	0	0	0	0	0	0	0	0	0	0	0.0346061	0	0	0	0	0	0	0.0543815
XLOC_000461	0	0	0.00950318	0.00753262	0	0	0	0	0	0.00330013	0	0	0	0	0	0	0.00972203	0	0	0.0130787	0	0	0	0	0	0	0	0	0	0	0	0	0	0	0	0	0	0	0	0	0	0	0	0
XLOC_000462	0	0	0	0	0	0	0	0	0	0	0	0	0	0	0	0	0	0	0	0	0	0	0	0	0	0	0	0	0	0	0	0	0	0	0	0	0	0	0	0	0.225262	0	0	0
XLOC_001093	0	0.0542863	0	0	0	0	0.0341066	0	0	0	0	0	0	0	0	0	0	0	0	0.0454435	0	0	0	0	0	0	0	0	0.0318116	0	0	0.0973977	0	0	0	0	0	0	0	0	0	0	0	0
XLOC_001095	0.078649	0	0	0	0.0472521	0	0.0641082	0	0	0	0	0	0	0	0	0	0	0	0	0	0	0.0598536	0.090207	0	0	0	0	0	0	0	0	0	0	0.214831	0.171059	0	0	0	0	0	0	0.379956	0	0
XLOC_000468	0	0.0817708	0	0	0	0	0	0	0	0	0	0	0	0	0	0	0.0960962	0	0	0	0	0	0	0	0	0	0	0	0	0	0	0	0	0	0	0	0	0	0	0.149012	0.135315	0	0	0
XLOC_001097	0.129484	0.0698667	0.264718	0.0483955	0.0333751	0.0736117	0.0869905	0.077296	0.0344794	0.0849341	0.0818903	0.129334	0.0738633	0.0219145	0.0291876	0.0305713	0.0624086	0.1257	0.0920622	0.0286159	0.140485	0.161953	0.0585679	0.420357	0.690477	0	0	0.220744	0.121942	0	0.0641313	0	0.132764	0.265855	0.0529217	0	0.0557834	0.197899	0	0.0539467	0.287871	0.0246727	0.243234	0.402406
XLOC_001098	0	0	0	0	0	0	0	0	0	0	0	0	0	0	0	0	0	0	0	0	0	0	0	0	0	0	0	0	0	0	0	0	0	0	0	0	0	0	0	0	0	0	0	0
XLOC_000470	0	0	0	0	0	0	0	0	0	0	0	0	0	0	0	0	0	0	0	0	0	0	0	0	0	0	0	0	0	0	0	0	0	0	0	0	0	0	0	0	0	0.0120654	0	0
XLOC_001099	0.0438736	0.0578987	0.236115	0.240342	0.0826897	0.186739	0.218628	0.160021	0.114514	0.0469506	0.0693706	0.214123	0.0488683	0.326408	0.0241586	0.202691	0	0.0858106	0.20866	0	0	0.101909	0.249365	0.322574	0	0.103906	0	0.0334787	0.169866	0.104242	0	0.313685	0	0.459026	0	0	0	0	0.192053	0.345492	0.397744	0.167939	0.051804	0.057203
XLOC_000471	0.174385	0.339006	0.232904	0.548704	0.163249	0.246532	0.217246	0.265677	0.359622	0.198534	0.497884	0.0846382	0.423778	0.0683895	0.417503	0.210434	0.263708	0.103197	0.31315	0.49988	0	0.0405258	0.119797	0.642227	0	0.218175	0	0.119503	0.161848	0	0.268062	0	0.28012	0.27781	0	0	0.202239	0	0	0.223767	0.0528907	0.492656	0.256885	0
XLOC_001102	0	0	0	0	0	0	0	0	0	0	0	0	0	0	0	0	0	0	0	0.0373481	0	0	0	0	0	0	0.0874703	0.0259719	0	0	0	0.0795588	0	0	0	0	0	0	0.0730645	0.03527	0.0681025	0.032211	0	0
XLOC_000473	0	0	0	0	0.00913552	0	0	0	0	0	0	0	0	0	0	0	0	0	0	0	0	0	0	0	0	0	0	0	0	0	0	0	0	0	0	0	0	0	0	0	0	0	0	0
XLOC_000474	0.379624	0	0.0889213	0	0.143895	0.356985	0.201639	0.0842673	0	0	0.100667	0.062764	0.0642622	0	0.0636476	0	0.180262	0.256306	0.306885	0.143655	0.140833	0.0942749	0	0.51848	0	0	0	0	0.186093	0	0	0	0	0	0	0	0	0	0	0	0	0	0	0
XLOC_000475	0	0	0	0	0	0	0	0	0	0	0	0.0423082	0	0	0	0	0.0305971	0	0	0	0	0	0	0	0	0	0	0	0	0	0	0	0	0	0	0	0	0	0	0	0	0	0	0
XLOC_001107	0	0.0742744	0	0	0.0697901	0	0	0	0	0	0	0	0	0	0	0	0	0	0	0	0	0	0	0	0	0.320649	0	0	0	0	0	0.645345	0	0	0	0.684774	0	0	0	0.1329	0	0	0	0.163776
XLOC_001108	0	0.0473179	0	0	0	0	0	0	0	0	0	0	0	0	0	0	0	0	0	0	0	0	0	0	0	0	0	0	0	0	0	0	0	0	0	0	0	0	0	0	0.0743637	0	0	0
XLOC_000476	0	0	0	0	0	0	0	0	0	0	0	0	0	0	0	0	0	0	0	0	0	0	0	0	0	0	0	0	0	0	0	0	0	0	0	0	0	0	0	0	0	0	0	0
XLOC_001110	0	0	0	0	0	0	0	0	0	0	0	0	0	0	0.0587299	0	0	0	0	0	0	0	0	0	0	0	0	0	0	0	0	0	0	0	0	0	0	0.329364	0	0	0	0	0	0.154499
XLOC_000477	0	0.0277162	0	0.00997636	0.0265084	0.0224846	0	0	0	0.0224582	0	0	0	0	0.0115829	0	0.0330335	0	0	0	0	0	0	0	0	0	0	0	0	0	0	0	0	0	0	0	0	0	0	0	0	0	0	0
XLOC_000478	0.0126426	0.0520166	0.0101113	0.0480862	0.0166093	0.0179927	0.0107055	0.0575804	0.0427207	0.0561836	0.00999497	0.021416	0.0514069	0	0.0290009	0	0.0517165	0.0122062	0.0149451	0.0557267	0.0136812	0.0298611	0.19932	0.089967	0	0.0289797	0.0961879	0.0495538	0.0501093	0	0.0308829	0.0583252	0.0319668	0.096018	0	0	0	0.1906	0.0267821	0.144001	0.0896499	0.06003	0.0591264	0.0162887
XLOC_000480	0	0.0380696	0.0442534	0.0350194	0.0361514	0	0	0	0.018854	0	0	0	0	0	0	0	0	0	0.0699947	0	0	0.045091	0	0	0	0.28265	0	0	0.0449694	0	0.149341	0.142112	0	0	0	0	0	0	0	0	0	0	0.0696081	0.0769122
XLOC_001114	0	0	0	0	0	0	0	0	0	0	0	0	0.0326037	0	0.0322494	0	0	0	0	0	0	0	0	0	0	0	0	0	0	0	0	0	0	0	0	0	0	0	0	0	0	0	0	0
XLOC_000482	0	0	0	0	0	0	0	0	0	0	0	0	0	0	0	0	0	0	0	0	0	0	0	0	0	0	0	0	0	0	0	0	0	0	0	0	0	0	0	0	0	0	0	0
XLOC_000483	0.129092	0.175089	0.0340249	0	0.0558077	0.0917774	0.0905886	0.0322904	0.0431825	0	0.153082	0.156099	0.135813	0.0732519	0.0243891	0.0638429	0.0521624	0.145942	0.15285	0.118764	0.0233233	0.0674347	0.291554	0.193141	0	0	0	0	0.016941	0	0.0530395	0	0	0	0.0437686	0	0	0	0	0	0.0870396	0	0	0.0278139
XLOC_001115	0	0	0	0	0	0	0	0	0	0	0	0	0	0	0	0	0	0	0	0	0	0	0	0	0	0	0	0	0	0	0	0	0	0	0	0	0	0	0	0	0	0	0	0
XLOC_000485	0	0	0	0	0	0	0	0	0	0	0.0591651	0	0	0	0	0	0.0295943	0	0	0	0	0	0.0424685	0	0	0	0	0	0.0291156	0	0	0	0	0	0	0	0	0	0	0	0	0	0	0
XLOC_001117	0	0	0	0	0	0	0	0	0	0	0	0	0	0	0	0	0	0	0	0	0	0	0	0	0	0	0	0	0	0	0	0	0	0	0	0	0	0	0	0	0	0	0	0
XLOC_000486	0	0	0	0	0	0	0	0	0	0	0	0	0	0	0	0	0	0	0	0	0	0	0	0	0	0	0	0	0	0	0	0	0	0	0	0	0	0	0	0	0	0	0	0
XLOC_001118	0.0585667	0.255688	0.133742	0.0998854	0.25977	0.0416046	0.098159	0.19581	0.11652	0.0876795	0.231496	0.186052	0.108083	0.0740092	0.131436	0.103275	0.183416	0.0996359	0.138888	0.145714	0.0476886	0.131388	0.215466	0.291505	0	0.546316	0.554064	0.237568	0.301818	0.171275	0.254709	0.652844	0.188321	0.326823	0.240215	0.352442	0.158253	0.0623805	0.315554	0.2291	0.207018	0.083767	0.0688338	0.265777
XLOC_001120	0.497117	0.273361	0.316105	0	0.126727	0.351402	0	0.149508	0	0.11138	0.199041	0	0	0.167593	0.0565804	0	0	0.262879	0	0	0	0	0.291614	0	0	0	0	0.500551	0.172769	0	0	0	0	0	0	0	0	0	0	0	0	0	0	0
XLOC_001121	0	0	0	0	0	0	0	0	0	0	0	0	0	0	0	0	0	0	0	0	0	0	0	0	0	0	0	0	0	0	0	0	0	0	0	0	0	0	0	0	0	0	0	0
XLOC_000490	0	0	0.0259861	0	0	0	0	0.0246584	0	0	0	0.0366694	0	0.111821	0.0186187	0	0	0	0	0	0.0724982	0	0.0378134	0.0606401	0	0	0.0864441	0.0513719	0.208284	0.0783849	0	0.550378	0.0861858	0	0.137419	0	0	0	0	0.104593	0.303008	0.159214	0.117781	0.0866466
XLOC_000491	0	0	0	0	0	0	0	0	0	0	0	0	0	0	0	0	0	0	0	0	0	0	0	0	0	0	0	0	0	0	0	0	0	0	0	0	0	0	0	0	0	0	0	0
XLOC_001124	0	0	0	0.25118	0	0	0.189462	0	0	0.11138	0	0.111657	0.228309	0	0	0	0	0	0	0	0	0	0	0	0	0	0	0	0	0	0	0	0	0	0	0	0	0	0	0	0	0	0	0
XLOC_000492	0.0602901	0.0579226	0.0675571	0.061198	0.0475644	0.120133	0.0510714	0.0549598	0.0244636	0.0402181	0.104861	0.0408831	0.133189	0.103941	0.0692037	0.0724101	0.0987308	0.0698342	0.0285051	0.132859	0.0521883	0.0949646	0.0543054	0.0214389	0	0	0.0916853	0.0189147	0.0191254	0	0	0.0277975	0	0.0305078	0.315794	0	0	0	0	0	0.0122163	0.0457969	0.0140955	0.0155321
XLOC_001125	0	0.0717735	0	0	0	0.156203	0.0454654	0.039652	0	0	0	0	0.0605176	0.0449111	0.0299268	0.0628248	0	0.0541201	0	0.0612877	0.0601573	0	0	0	0	0	0	0	0	0	0	0	0.291632	0	0.116249	0	0	0	0	0	0	0	0	0
XLOC_000493	0	0	0	0	0	0	0	0	0	0	0	0	0	0	0	0	0	0	0	0	0	0	0	0	0	0	0	0.0539782	0	0	0	0	0	0	0	0.189518	0	0	0	0.0770081	0.0725751	0	0.17248	0
XLOC_000494	0	0	0.105749	0.0209378	0.0216372	0.0482352	0	0.0250864	0.0896309	0	0	0.0186527	0.0766654	0	0.0568246	0.0198511	0.0539749	0	0.120929	0.0751923	0.0738218	0.0793148	0.11552	0.123558	0	0.1592	0	0.104553	0.105983	0	0.0848273	0.0801022	0.351218	0	0.280001	0.169992	0.0737853	0	0.0735635	0.106518	0.0685488	0.291827	0	0.0882385
XLOC_001126	0	0	0	0	0	0	0	0	0	0	0.0573185	0	0	0	0	0	0	0	0	0	0	0	0	0	0	0	0	0	0	0	0	0	0	0	0	0	0	0	0	0	0	0	0	0
XLOC_000495	0	0	0	0	0	0	0	0	0	0	0	0	0	0	0	0	0	0	0	0	0	0	0	0	0	0	0	0	0	0	0	0	0	0	0	0	0	0	0	0	0	0	0	0
XLOC_000497	0	0	0	0	0	0	0	0	0	0	0	0	0	0.0258348	0	0	0.0245191	0	0	0	0	0	0	0	0	0	0	0	0	0	0	0	0	0	0	0.153246	0	0	0	0	0	0	0.0722542	0.0398587
XLOC_000498	0	0	0	0	0.0514582	0	0	0	0	0.0887127	0	0	0.0911484	0	0	0	0	0	0	0	0.214372	0	0	0	0	0	0	0	0	0	0	0	0	0	0	0	0	0	0	0	0	0	0	0
XLOC_000500	0	0	0	0	0	0	0	0	0	0	0	0	0	0	0	0	0	0	0	0	0	0	0	0	0	0	0	0	0	0	0	0	0	0	0	0	0	0	0	0	0	0	0	0
XLOC_001128	0	0	0	0	0	0	0	0	0	0	0	0	0	0	0	0	0	0	0	0	0	0	0	0	0	0	0	0	0	0	0	0	0	0	0	0	0	0	0	0	0	0	0	0
XLOC_001129	0	0	0	0	0	0	0	0	0	0	0	0	0	0	0	0	0	0	0	0	0	0	0	0	0	0	0	0	0	0	0	0	0	0	0	0	0	0	0	0	0	0	0	0
XLOC_000502	0	0	0	0.108854	0.110204	0	0.32357	0	0	0	0	0	0.198068	0.145737	0	0	0.138424	0.2191	0	0	0.474724	0	0	0.466969	0	0	0	0.57348	0	0	0	0	0	0	0	0	0	0	0	0	0	0	0	0
XLOC_000503	0	0	0	0	0	0	0	0	0	0	0	0	0	0	0	0	0	0	0	0	0	0	0	0.298206	0	0	0	0.0577707	0	0	0	0	0	0	0	0	0	0	0	0	0	0	0	0
XLOC_001130	0	0	0	0	0	0	0	0	0	0	0	0	0	0	0	0	0	0	0	0	0	0	0	0	0	0	0	0	0	0	0	0	0	0	0	0	0	0	0	0	0	0	0	0
XLOC_000505	0.566614	1.16762	0.444438	0.792484	0.782999	0	0.339832	0.489852	0.311364	0.959203	0.584843	0.556561	0.84559	0.196979	0.488944	0.621605	0.768925	1.07924	1.6842	1.19947	0.692063	0.421918	0.0834786	0	0	0	0	0	0.0145902	0	0.186815	0.30012	0.181615	0.193609	0.46115	0.747309	0	0	0	0.0767262	0.0748856	0.105601	3.03655	0.0238739
XLOC_000506	0	0	0	0	0	0	0	0	0	0	0	0	0	0	0	0	0	0	0	0	0	0	0	0	0	0	0	0	0	0	0	0	0	0	0	0	0	0	0	0	0	0	0	0
XLOC_001131	0	0	0	0	0	0	0	0	0	0	0	0	0	0	0	0	0	0	0	0	0	0	0	0	0	0	0	0	0	0	0	0	0	0	0	0	0	0	0	0	0	0	0	0
XLOC_001132	0	0	0	0	0	0	0	0	0	0	0	0	0	0	0	0	0	0	0	0	0	0	0	0	0	0	0	0	0	0	0	0	0	0	0	0	0	0	0	0	0	0	0	0
XLOC_000507	0	0	0	0	0	0	0	0	0	0	0	0	0	0	0	0	0	0	0	0	0	0	0	0	0	0	0	0	0	0	0	0	0	0	0	0	0	0	0	0	0	0	0	0
XLOC_001133	0	0	0.0707613	0	0	0	0	0	0	0	0	0	0.0511557	0	0	0.0533128	0	0	0	0	0	0.0737547	0	0	0	0	0	0.429472	0.219321	0	0	0	0	0	0	0	0	0.54433	0.688379	0.631773	0.586079	0.759878	0.58743	0.259997
XLOC_001134	0.210563	0	0.019065	0.0624817	0.0516497	0	0.0704846	0	0.0542698	0.088789	0.1377	0.0448392	0.0459728	0	0.0494234	0	0	0.0864581	0	0.292326	0	0.0658237	0	0.0435576	0	0	0	0.0920887	0.0310751	0	0.941448	0.0862896	0	0	0	0	0	0	0.0518663	0	0	0	0	0.162425
XLOC_000508	0.044827	0.129183	0.0430273	0.107742	0.00738627	0	0.118713	0.0471065	0.0182179	0.0526266	0.0216711	0	0.031211	0.0522792	0.126712	0	0.0357951	0.060564	0.0649862	0	0	0.021412	0.178452	0.0990385	0	0.19141	0	0.0267811	0.0644669	0	0	0	0	0.0704661	0.0561086	0	0	0	0	0.0467821	0.0979707	0.0110848	0.0643998	0.0226265
XLOC_000509	0	0	0	0	0	0	0	0	0	0	0	0	0	0	0	0	0	0	0	0	0	0	0	0	0	0	0	0	0	0	0	0	0	0	0	0	0	0	0	0	0	0	0	0
XLOC_001136	0	0	0	0	0	0	0	0.0230498	0	0.0168915	0	0	0	0	0	0	0	0	0	0	0	0	0	0	0	0	0	0	0	0	0	0	0	0	0	0	0	0	0	0	0	0	0	0
XLOC_000510	0	0	0.0597534	0	0	0	0	0	0	0.0417035	0	0.0421375	0	0	0.0427625	0.0449692	0.0303653	0	0	0.0454301	0	0	0	0	0	0	0	0	0.12251	0	0	0	0	0	0	0	0	0	0	0	0	0.0784093	0	0
XLOC_000511	0	0	0	0	0	0	0	0	0	0	0	0	0	0	0	0	0	0	0	0	0	0	0	0	0	0	0	0	0	0	0	0	0	0	0	0	0	0	0	0	0	0	0	0
XLOC_001137	0.101859	0.138938	0.14852	0.0107	0.1773	0.16905	0.186373	0.192213	0.114164	0.112568	0.0805267	0.171561	0.245068	0.145375	0.154877	0.0202641	0.262308	0.164199	0.261096	0.0374487	0.0735469	0.266694	0.0957177	0.212358	0	0.117264	0	0	0.0402396	0	0.166619	0	0	0.0431697	0.412487	0.125213	0	0	0	0.140899	0.0515514	0.67783	0.079503	0.0657256
XLOC_001138	0	0	0	0.0231652	0.0296985	0	0	0	0.030881	0	0	0	0.0263351	0	0	0	0	0	0.113054	0	0	0	0	0	0	0	0	0	0	0	0	0	0	0	0	0	0	0	0	0.0499594	0	0	0	0
XLOC_001146	0	0	0	0	0	0	0	0	0	0.0574369	0	0.115819	0	0	0.0587299	0	0	0	0.139679	0	0	0.086445	0	0	0	0	0	0	0	0	0	0	0	0	0	0	0	0	0	0	0	0	0	0
XLOC_001147	0	0	0	0	0	0	0.0229093	0	0	0	0	0	0	0	0	0	0	0	0	0	0	0	0.0308888	0	0	0	0	0	0	0	0	0	0.0700919	0	0	0	0	0	0	0	0	0	0	0
XLOC_001148	0	0	0.0158051	0	0.0129873	0	0.00835148	0	0	0	0	0.0055798	0	0.00851205	0	0	0	0	0	0	0.0106482	0	0	0	0	0	0	0	0	0	0	0.022645	0	0	0	0	0	0	0	0	0.019957	0.00934311	0.0115009	0
XLOC_000513	0	0	0	0	0.0181363	0	0.00887109	0.0235603	0.0210379	0	0	0	0	0.0267122	0	0.0186416	0.0226124	0	0	0	0	0	0	0	0	0	0	0	0.024858	0	0	0	0	0	0	0	0	0	0	0	0	0	0	0
XLOC_001149	0	0	0	0	0	0	0	0	0	0.0143316	0	0	0	0	0	0	0	0	0	0	0	0	0	0	0	0	0	0	0	0	0	0	0	0	0	0	0	0	0	0	0	0	0	0
XLOC_000514	0	0	0	0	0	0	0	0	0	0	0	0	0	0	0	0	0	0	0	0	0	0	0	0	0	0	0	0	0	0	0	0	0	0	0	0	0	0	0	0	0	0	0	0
XLOC_000515	0	0	0.048282	0	0	0	0	0	0	0	0	0.0429641	0.0449596	0.0224422	0	0	0.112312	0	0	0	0	0	0.283298	0	0	0	0	0	0.0491032	0	0	0.212597	0	0	0	0.166674	0	0	0	0.0134992	0.0132032	0	0	0.0844692
XLOC_000516	0.423283	0	0	0	0	0	0	0	0	0	0	0.0976163	0	0	0	0.104755	0	0	0	0.736892	0	0	0	0	0	0	0.672897	0	0	0	0	0	0	0	0	0	0	0	0	0.946282	0	0.526662	0.524677	0
XLOC_001151	0	0	0.318736	0	0	0	0	0	0	0	0	0.449318	0	0	0	0	0	0	1.53563	0	0	0	0	8.31597	0	0	1.97577	0	0	0	0	3.59414	1.96987	1.97229	3.14086	0	0	0	6.6015	0	3.3034	1.20399	0	0
XLOC_001153	0.0414034	0	0.00947094	0.0187677	0.00777979	0	0.0200444	0	0.00800211	0.00328893	0.0093522	0.0133735	0	0	0.0135826	0	0.00968909	0.0285435	0.0139819	0	0.0127993	0.027953	0	0	0	0	0.0299756	0.00464	0.0234579	0.027181	0.0577453	0.0272644	0	0	0	0	0	0	0.0250388	0.0285709	0.0119853	0.061774	0	0
XLOC_000523	0.605801	0.0351847	0.210721	0	0.127569	0	0	0	0.0720672	0	0.287934	0.252092	0.135464	0	0	0	0.190153	0.158904	0.133454	0.059993	0.344662	0.196488	0	0.10032	0	0.96852	0	0.149326	0.0829521	0	0.447182	0	0.462862	0	0	0	0.388984	0.919983	0	0.395415	0	0	0.33027	0
XLOC_000529	0.00976112	0.00745383	0.0107557	0.0248466	0.0107263	0	0.00458105	0.00412684	0	0	0.015827	0	0.00473977	0	0	0.0121038	0.00801806	0.00941305	0.0115327	0.0177764	0.0446702	0.00425655	0	0	0	0	0	0.0157763	0.0159418	0	0	0.0246607	0	0.0135326	0.0908523	0.0130837	0.011358	0	0.0452996	0.0166752	0.00676436	0.0277691	0.0341762	0.00858015
XLOC_001162	2.29624	0.0879756	0.0205125	0.243754	0.0168096	0.556272	0	0.0194659	0.173669	0	0.144397	0.014476	0	0	0.147009	0.0615922	0	0.506661	0	0.0576692	0.509609	0.0611876	0	0	0	0	0	0	0	0	0	0	0	0	0	0	0	0	0	0	0	0	0	0
XLOC_001164	0.0155286	0	0	0.0861704	0.0876814	0.20662	0.250687	0	0	0	0.012276	0.00873559	0	0	0	0.00928444	0	0	0	0	0.0168131	0	0	0	0	0	0	0	0.115243	0	0	0	0	0	0	0	0.0929528	0	0	0	0.031446	0.0147566	0	0
XLOC_001166	0	0	0.114203	0.0535592	0	0.19226	0.111277	0.0962685	0.129662	0.0353867	0	0	0	0	0.0363297	0	0.154923	0.0670439	0.162296	0.0757761	0.0743791	0	0	0	0	0	0	0.0254039	0	0	0	0	0	0	0	0	0	0	0	0.144156	0	0.0980793	0.161549	0.089273
XLOC_000533	0.0320828	0.0165968	0.00645333	0.00511595	0.0106089	0.00380678	0.0136232	0.0245009	0.0217977	0.00896176	0.0190233	0.022784	0.018756	0.0139035	0.0138845	0	0.0165113	0.00772918	0.0284205	0.0176601	0.034687	0.0253225	0.0360773	0.0426057	0	0	0	0.00315659	0.012761	0	0	0	0.0201847	0.0404189	0	0	0	0	0.0169109	0.033153	0.024396	0.0532577	0.0280926	0.0103158
XLOC_000535	0	0	0	0	0	0	0	0	0	0	0	0	0	0	0	0	0	0	0	0	0	0	0	0	0	0	0	0	0	0	0	0	0.0864756	0.0865817	0	0	0	0	0	0	0	0	0	0
XLOC_000538	0	0	0.438788	0	0	0	0	0	0	0	0.54368	0	0	0	0	0	0	0	0	0	0	0	0	0	0	0	0	0	0	0	0	0	0	0	0	0	0	0	0	0	0	0	0	0
XLOC_001170	0	0	0	0	0.0291353	0	0.0771905	0	0	0.0248288	0	0	0	0.0383467	0	0	0	0	0.0553709	0.103325	0	0	0	0	0	0	0	0	0	0	0	0	0	0	0	0	0	0	0	0	0	0	0	0
XLOC_001171	0.0570594	0.111267	0	0.0341889	0	0	0.188166	0.0819505	0	0.090274	0.0451481	0.06092	0.093801	0.139216	0	0	0.0439916	0	0	0.0635143	0.062342	0.0438859	0	0	0	0	0	0.0430773	0	0	0	0	0	0	0	0	0	0	0	0	0	0	0	0
XLOC_001173	0	0	0.0728934	0.0577089	0	0.142749	0	0.207278	0.0623354	0.0509606	0	0	0	0.0780362	0	0	0	0	0	0	0.111765	0	0	0	0	0	0	0	0	0	0	0	0	0	0.22674	0	0	0	0	0	0	0	0.121575	0
XLOC_001174	0	0	0.0193895	0	0	0	0.0513825	0	0	0.0495189	0	0.0507444	0	0	0.0257631	0.0540519	0	0	0	0	0	0	0	0	0	0	2.24825	0	0.0576322	1.19533	0	0.057095	0	0	0	0	0	0	0	0	0	0	0	0.0316458
XLOC_000539	0	0	0	0.0175376	0	0	0.0473611	0	0	0	0	0	0	0	0	0	0	0	0	0	0	0	0	0	0	0	0	0	0	0	0	0	0	0	0	0	0	0	0	0	0	0	0	0
XLOC_000540	0	0	0	0	0.016028	0	0	0	0	0	0	0	0	0	0	0	0	0	0	0.027437	0.0269398	0	0	0	0	0	0	0.0192629	0	0	0.0614349	0	0	0	0	0	0	0	0	0	0	0	0	0
XLOC_001178	0	0	0	0.0322034	0	0	0	0	0	0	0	0	0	0	0	0	0	0	0	0	0	0	0	0	0	0	0	0	0	0	0	0	0	0	0	0	0	0	0	0	0	0	0	0
XLOC_000541	0	0	0	0.258289	0	0	0	0	0	0	0	0	0	0	0	0	0	0	0	0	0	0	0	0	0	0	0	0	0	0	0	0	0	0	0	0	0	0	0	0	0	0	0	0
XLOC_001181	0.505814	0.266964	0.126844	0.182785	0.208296	0.349584	0.354486	0.0656657	0.0779732	0.120153	0.159953	0.227941	0.226095	0.0620876	0.132286	0.0951776	0.365607	0.069817	0.0854475	0.446078	0.531915	0.204607	0.179121	0.0772748	0	0.232319	0.330472	0.226222	0.240247	0	0.035368	0.16699	0.109828	0.109963	0.0875579	0.106315	0.123057	0.10914	0.0920151	0.194693	0.11708	0.425636	0.067626	0.186325
XLOC_001182	0	0	0	0	0	0	0	0	0	0	0	0	0	0	0	0	0	0	0	0	0	0	0	0	0	0	0	0	0	0	0	0	0.144181	0	0	0	0	0	0	0	0	0	0	0
XLOC_000542	0.0955954	0	0.0248673	0.0393919	0	0.0905213	0.106642	0	0	0.0345872	0.0251903	0.0350922	0	0	0.0178181	0.0186708	0.0253899	0.0620208	0.037801	0	0.0692259	0.0744911	0	0	0	0	0	0	0	0.0747517	0	0	0	0	0	0	0.0690681	0	0	0	0	0.0608067	0	0
XLOC_000543	0.108391	0.28769	0.227292	0.0514713	0.0444409	0.115685	0.286661	0.0719079	0.19209	0.0676625	0.107114	0.0993361	0.322279	0.0815908	0.139691	0.170543	0.154991	0.0523445	0.144172	0.209065	0.102652	0.181255	0.122096	0	0	0.0932582	0.034393	0.0742896	0.0429316	0	0.13251	0	0	0	0.164023	0.0995805	0	0.102226	0.0287287	0.0421052	0.0686147	0.0643476	0.0158457	0.0174624
XLOC_000544	0	0	0	0	0	0	0	0	0	0	0	0	0	0	0	0	0	0	0	0	0	0	0	0	0	0	0	0	0	0	0	0	0	0	0	0	0	0	0	0	0	0	0	0
XLOC_001183	0	0	0	0	0	0	0	0	0	0	0	0	0	0	0	0	0	0	0	0	0	0	0	0	0	0	0	0	0	0	0	0	0	0	0	0	0	0	0	0	0	0	0	0
XLOC_000545	0.0145638	0	0	0.0092026	0	0	0.0123084	0	0	0	0	0.00409592	0	0	0	0	0	0	0	0	0.0157544	0	0	0	0	0	0	0	0.0115204	0	0	0	0	0	0	0	0	0	0	0	0.0221384	0	0	0
XLOC_000546	0	0	0	0	0	0	0	0	0	0	0	0	0	0	0	0	0	0	0	0	0	0	0	0	0	0	0	0	0	0	0	0	0	0	0	0	0	0	0	0	0	0	0	0
XLOC_000547	0	0	0	0	0	0	0	0	0	0	0	0	0	0	0	0	0	0	0	0	0	0	0	0	0	0	0	0	0	0	0	0	0	0	0	0	0.142779	0	0	0	0	0	0	0
XLOC_001186	0	0	0.0118866	0	0	0	0	0	0	0	0	0	0	0	0	0	0	0	0	0	0	0	0	0	0	0	0	0	0	0	0	0	0	0	0	0	0	0	0	0	0	0	0	0
XLOC_001188	0.452092	0	0.23684	0.247581	0	0	0.0849872	0	0.137896	0	0	0	0.0581871	0	0.284725	0.057161	0	0.55357	0	0.127809	0.125364	0.333463	0	0.210489	0	0.293056	0.324231	0	0.0837467	0	0	0	0.323262	0.599056	0.257713	0.938768	0	0	0	0.245006	0	0.11023	0	0.151066
XLOC_001189	0.364358	0	0.243476	0	0	0	0	0.115277	0	0.0855669	0.145463	0	0.175901	0	0	0	0.246127	0.188539	0	0	0	0	0.425594	1.19028	0	1.02242	0.565593	0.126378	0	0	0	0	0.563902	0	0.899116	0.545866	0.473868	0	0.472443	0	0.359444	0.180384	0	0.248442
XLOC_000549	0	0.0677193	0	0.0936631	0	0	0	0	0.0335152	0.0549318	0.122877	0.0556307	0.0571161	0.0423895	0.0564848	0.0296372	0	0.0508041	0	0	0	0.0399336	0.117976	0.288176	0	0	0.136934	0	0.0797533	0	0	0.622744	0	0	0.108841	0	0	0	0.57191	0.0545693	0.104207	0.148981	0.0612988	0.406279
XLOC_000550	0.0124215	0.00852022	0	0.147125	0.0285672	0.0689596	0.0035066	0.0635611	0.0989101	0.0258782	0	0.0402467	0.0252617	0.0160533	0.0142511	0.0149118	0.00508279	0	0	0	0.106011	0.0195617	0.0139872	0.539135	0	0	0	0	0.00492414	0	0.123376	0	0.188404	0.159302	0	0.0303964	0.0791615	0	0	0.0640227	0	0	0.159151	0
XLOC_001190	0	0	0	0	0	0	0	0	0	0	0	0	0	0	0	0	0	0	0	0	0	0	0	0	0	0	0	0	0	0	0	0	0	0	0	0	0	0	0	0	0	0	0	0
XLOC_000551	0	0	0	0	0	0	0	0	0	0	0	0	0	0	0	0	0	0	0	0	0	0	0	0	0	0	0	0	0	0	0	0	0	0	0	0	0	0	0	0	0	0	0	0
XLOC_000553	0	0.0411119	0	0	0.0195026	0	0.0523419	0	0	0.0667265	0	0.0337537	0	0.0256996	0	0.0359897	0.0487209	0	0	0.0710503	0.0348695	0	0	0	0	0	0	0	0	0	0	0	0	0	0.135902	0	0.143251	0	0	0.101285	0.0639885	0.0306525	0	0.0836742
XLOC_001191	0.261196	0	0.166956	0	0	0.199715	0.201411	0.139991	0	0.35317	0.359008	0.26353	0.0533822	0	0.119524	0.376471	0.299799	0.282143	0	0.31177	0	0.377757	0.311687	0	0	0	0	0.201342	0.331903	0	0	0.791405	0.586076	0	0.230533	0	0	0	0	0.918483	0.525603	0.299261	0	0
XLOC_001192	0.401991	0.435057	0.194934	0.22153	0.254579	0.315964	0.339718	0.309592	0.132502	0.387817	0.202328	0.173154	0.338729	0.3029	0.027915	0.234339	0.399446	0.250926	0.672289	0.273072	0.223191	0.48821	0.582499	1.74724	0	5.70156	0.405421	0.698383	0.669829	0.367623	0	0.368751	2.41734	0.809411	1.50423	0.130427	0.792568	1.56566	0.790185	1.50863	1.03135	1.12798	1.74537	0.869206
XLOC_001193	0	0	0	0	0	0	0	0	0	0	0	0	0	0	0	0	0	0	0	0	0	0	0	0	0	0	0	0	0	0	0	0	0	0	0	0	0	0	0	0	0	0	0	0
XLOC_001194	0	0	0	0	0	0	0	0	0	0	0	0	0	0	0	0	0	0	0	0	0	0	0	0	0	0	0	0	0	0	0	0	0	0	0	0	0	0	0	0	0	0	0	0
XLOC_000554	0	0.0831663	0	0.0764396	0.0779618	0	0	0	0	0.0676329	0	0	0	0.103012	0.0690514	0	0	0.141405	0	0	0	0	0	0	0	0	0	0	0	0	0	0	0	0	0	0	0	0	0	0.152062	0	0	0	0
XLOC_001195	0.0933116	0.659992	0.110594	0.116347	0.0669124	0.206966	0.114232	0.200467	0.0781753	0.226692	0.088719	0.0802874	0.108498	0.10631	0.258974	0.05268	0.176164	0.0809444	0.05772	0.138161	0.0822463	0.171922	0.408731	0.283201	2.10126	0.0781165	0.372294	0.841279	0.175387	0.0371107	0.371636	0.393468	1.15865	0.2872	0.106639	0.0534371	0.457509	0.199929	0.894937	0.254376	0.238034	0.322235	0.316372	0.279967
XLOC_000556	0	0	0	0	0	0	0	0	0	0.0380371	0	0	0	0	0	0	0	0	0	0.0820441	0	0.0559886	0	0	0	0	0	0.0546955	0	0	0	0	0	0	0	0	0	0	0	0	0	0	0	0
XLOC_001198	0	0	0	0	0	0	0	0	0	0	0	0	0	0	0	0	0	0	0	0	0	0	0	0	0	0	0	0	0	0	0	0	0	0	0	0	0	0	0	0	0	0	0	0
XLOC_000557	0	0	0	0	0	0	0	0	0	0	0	0	0	0	0	0	0	0	0	0	0	0	0	0	0	0	0	0	0	0	0	0	0	0	0	0	0	0	0	0	0	0	0	0
XLOC_000558	0	0	0	0	0	0	0.100819	0	0	0	0	0	0	0	0	0	0	0	0	0	0	0	0	0	0	0	0	0	0	0	0	0	0	0	0	0	0	0	0	0.413666	0	0	0	0
XLOC_001199	0.0397354	0.602727	0.027325	0.0941202	0.322875	0.118297	0.0963024	0.02843	0.317172	0.105792	0.123061	0.161943	0.137146	0.26044	0.0322647	0.150065	0.0317978	0.155674	0.242042	0.769809	0.392946	0.0607426	0.162241	0.951663	0	0.0721977	0.0798821	1.49538	0.0887512	0.0452694	0.0480868	0.371253	0.745972	0.486836	0.40533	1.26506	0	1.15161	1.24113	3.708	1.01463	1.73932	2.76327	0.035706
XLOC_001200	0.0122197	0.00771898	0.00720469	0.00733256	0.00157397	0.0142442	0.00946884	0.00170971	0.0022795	0.00625078	0.00186593	0.00318019	0.00785651	0.0116454	0.00452216	0.0100448	0.0129113	0.00640778	0.00524284	0.0171012	0.0131966	0.00527736	0.00748164	0.023465	0	0.0100779	0.01115	0.014062	0.00769288	0.020221	0.00570511	0.0304244	0	0.00556515	0	0	0	0	0.0209557	0.0160301	0.00676498	0.0115749	0.00517845	0.0256612
XLOC_000561	0	0	0	0	0	0	0	0	0	0	0	0	0	0	0	0	0	0	0	0	0	0	0	0	0	0	0	0	0	0	0	0	0	0	0	0	0	0	0	0	0	0	0	0
XLOC_000562	0	0	0	0	0	0	0	0	0	0	0	0	0	0	0	0	0	0	0	0	0	0	0	0	0	0	0	0	0	0	0	0	0	0	0	0	0	0	0	0	0	0	0	0
XLOC_000563	0	0	0	0	0	0	0	0	0	0	0	0	0	0	0	0	0	0	0	0	0	0	0	0	0	0	0	0.0104766	0	0	0	0	0	0	0	0	0	0	0	0	0	0.0127019	0	0
XLOC_000564	0	0	0	0	0	0	0	0	0	0	0	0	0	0	0	0	0	0	0	0	0	0	0	0	0	0	0	0	0	0	0	0	0	0	0	0	0	0	0	0	0	0	0	0
XLOC_001204	0	0	0	0	0	0	0	0	0	0	0	0	0	0	0	0	0	0	0	0	0	0	0	0	0	0	0	0	0	0	0	0	0	0	0	0	0	0	0	0	0	0	0	0
XLOC_000565	0	0	0	0	0	0	0	0	0	0	0	0	0	0	0	0	0	0	0	0	0	0	0	0	0	0	0	0	0	0	0	0	0	0	0	0	0	0	0	0	0	0	0	0
XLOC_001205	0	0	0	0	0	0	0	0	0	0	0	0	0	0	0	0	0	0	0	0	0	0	0	0	0	0	0	0	0	0	0	0	0	0	0	0	0	0	0	0	0	0	0	0
XLOC_000566	0.285005	0.130272	0.0174739	0.298623	0.261281	0.610425	0.204236	0.055862	0.19906	0.108442	0	0.283694	0.0253617	0.0188091	0.012525	0.0262304	0	0.287818	0.026189	0.611322	0.0479542	0.158084	0.183233	0	0	0	0	0.213776	0.741069	0.0513574	0	0	0.777333	0	0.619708	0	0	0.828573	0.0946199	0.30949	0.729267	0.149607	0.466217	0.105476
XLOC_001207	0	0	0.0346944	0	0	0	0.0369589	0	0	0	0	0	0.0125891	0.0373458	0	0	0.0177289	0	0	0.0242359	0	0	0	0	0	0	0	0.0341368	0	0	0	0.102244	0	0	0	0	0	0.0556869	0	0	0	0.0626794	0.0257397	0.0567634
XLOC_001209	0	0.0419496	0	0.0386548	0	0	0.0634192	0	0	0.0401285	0.0515498	0	0.0353412	0	0.0349611	0.0367236	0.0584654	0	0	0	0	0	0.0891776	0	0	0	0	0	0	0	0	0.159209	0	0.636526	0	0	0	0	0.177542	0.331897	0	0.0626745	0.185685	0.102639
XLOC_000567	0.0623957	0.0705861	0.0329215	0.143473	0.0135011	0.118302	0.0350439	0.0312435	0.0557038	0.125832	0.0493274	0	0.023894	0.0531593	0.0353982	0.0370625	0.084124	0.0805931	0.0492462	0.183665	0.270517	0.0489099	0.140889	0.0373137	0	0	0	0.0809428	0.0819274	0	0.102469	0.193522	0.0530327	0	0.0422791	0	0	0.0527006	0.399882	0.0216142	0.0210377	0.0989536	0.073139	0.0268799
XLOC_001210	0	0	0	0	0	0	0	0	0	0	0	0	0	0	0	0	0	0	0	0	0	0	0	0	0	0	0	0	0	0	0	0	0	0	0	0	0	0	0	0	0	0	0	0
XLOC_000569	0	0	0	0	0	0	0	0	0	0	0	0	0	0	0	0	0	0	0	0	0	0	0	0	0	0	0	0	0	0	0	0.249244	0	0	0	0	0	0	0	0	0	0	0	0
XLOC_000570	0	0	0	0	0	0	0	0	0	0	0	0	0	0	0	0	0	0	0	0	0	0	0	0	0	0	0	0	0	0	0	7.32549	0	0	0	0	0	0	0	0	0	0	0	0
XLOC_001211	0	0	0	0	0	0	0	0	0	0	0	0	0	0	0	0	0	0	0	0	0	0	0	0	0	0	0	0	0	0	0	0	0	0	0	0	0	0	0	0.108459	0	0	0	0
XLOC_000571	0	0	0	0	0	0	0	0	0	0	0	0	0	0	0	0	0	0	0	0	0	0	0	0	0	0	0.324231	0	0	0	0	0	0	0	0	0	0	0	0	0	0	0	0	0
XLOC_000572	0	0.125944	0.0419497	0.0166162	0.0687472	0.189738	0.0448257	0	0	0.0437456	0	0.029604	0.0760779	0.0677164	0.0751596	0.0157455	0.107132	0	0	0.029511	0	0.0208649	0.0302025	0	0	0	0	0	0.0209431	0	0	0.0624952	0	0.0685886	0	0	0	0	0	0	0	0	0	0
XLOC_001212	0	0	0	0	0	0	0	0	0	0	0	0	0	0	0	0	0	0	0	0	0	0	0	0	0	0	0	0	0	0	0	0	0	0	0	0	0	0	0	0	0	0	0	0
XLOC_001214	0	0	0.0376706	0	0	0.0699418	0	0	0	0	0	0	0	0	0	0	0	0	0	0	0	0.0380769	1.53594	0.0912128	0	0	0.130026	0.206173	0.121734	0	0.375736	0	0	0.259601	0	0.125491	0.217884	0	0.0842028	0.25597	0.347468	0.21268	0	0.257719
XLOC_000575	0.0766253	0	0	0.628657	0	0.10843	0	0	0	0	0	0.0800187	0.0205191	0.0608559	0	0.0426887	0.230744	0	0.275382	0.342976	0	0.11674	0.199901	0	0	0.566994	1.46373	0	0	0.0948044	39.5094	0	0	0	0.166201	15.8948	0	0	0	0.0222957	0	0	0	0.20114
XLOC_001215	0	0	0	0	0	0	0	0	0	0	0	0	0	0	0	0	0	0	0	0	0.0599955	0.0846046	8.01761	1.12536	0	0.131817	0	0.997202	0.928767	0.396729	0.702367	0.132649	1.01783	1.89257	0	0	1.09969	0	0.365462	0.695798	2.21017	0.791029	0.260413	0.0719248
XLOC_001216	0	0	0	0	0.0855637	0	0	0	0	0	0	0	0	0	0	0	0	0	0	0	0	0	0	0	0	0	0	0	0.11222	0	0	0	0	0	0	0	0	0	0	0	0	0	0	0
XLOC_001217	0.108311	0.103008	0.282352	0.0108305	0.274138	0.127845	0.281384	0.538634	0.595266	0.190198	0.20999	0.161931	0.0793751	0.488938	0.252969	0.268049	0.264614	0.337812	0.280337	0.683425	0.537776	0.208501	0.289097	0.295365	0	0.14786	0.0124244	0.247794	0.547168	0.0969243	0.293041	0.432298	0.627941	0.577714	0.148114	0.585489	0.315681	3.90536e-05	0.000253968	0.0886476	0.216604	0.444399	1.16812	0.0108875
XLOC_001219	0	0	0	0.117195	0	0	0	0	0	0	0	0	0	0	0	0	0	0	0	0	0	0	1.19996	0.402403	0	0	1.60658	0	2.95211	0.520623	0	5.69047	0.733363	0.734262	0.227972	0	0.616265	1.27883	1.43757	0.256648	0.217634	0.674803	0	0
XLOC_000578	0	0.0405336	0.0471982	0	0.0769264	0.0889133	0.0515775	0.0447648	0	0.0328929	0.0496729	0.0332804	0.0683097	0.0506822	0.0337858	0	0.0960832	0.247394	0.074932	0.349795	0	0.144386	0	0.117985	0	0	0	0	0.0479657	0	0	0	0.167689	0.167895	0.401058	0	0	0	0.140491	0.132945	0.0630314	0.120725	0.149097	0
XLOC_000579	0	0	0	0	0.0302201	0	0.0400887	0	0	0	0	0.0260993	0	0	0	0	0	0	0	0.0537436	0	0	0	0.0894121	0	0	0	0.0367923	0	0	0	0	0.127078	0	0	0.123014	0	0	0	0	0	0	0	0
XLOC_000580	0	0	0	0	0	0	0	0	0	0	0	0	0	0	0	0	0	0	0	0	0	0	0	0	0	0	0	0	0	0	0	0	0	0	0	0	0	0	0	0	0	0	0	0
XLOC_001220	0	0	0	0	0	0	0.0113848	0	0	0	0	0	0	0	0	0	0	0	0	0	0	0	0	0	0	0	0	0	0	0	0	0	0	0	0	0	0	0	0	0	0	0	0	0
XLOC_001224	0	0	0.0340737	0	0.0278415	0	0	0	0	0	0.0350586	0	0	0	0	0	0	0	0	0.049195	0	0	0	0	0	0	0	0	0.0343264	0	0	0	0	0	0	0	0	0	0	0	0	0	0.157105	0
XLOC_001225	0.328211	0.259562	0.603948	0.191199	0.441825	1.27658	0.600902	0	0.531352	0.126464	0.32519	0.127771	0.436759	0.517987	0.172885	0.0909094	0.613782	0.978403	0.492123	0.275871	0	0.124685	0.188383	0	0	0	0	0.060757	0.0619405	0	0	0	0.313298	0	0.179288	0.256776	0	0	0	0.0357455	0	0.0326423	0	0
XLOC_001227	0	0	0	0.0277652	0	0	0	0	0	0	0	0	0	0	0	0	0	0	0	0	0	0	0	0.0842096	0	0	0	0.0696682	0	0	0	0	0.119684	0	0	0	0	0	0	0	0	0.0437715	0	0.0596501
XLOC_001228	0.0797703	0	0.00247778	0	0.00407495	0.00875071	0	0.00156776	0	0.0514779	0	0	0.00360158	0	0	0	0.00507301	0.0946037	0.0473845	0.113268	0.0066409	0.03039	0.228221	0	0	0	0	0.246879	0.18533	0.0943572	0.254703	0	0	0.272135	0.247262	0	0.232412	0	0.0998514	0.255249	0.246279	0.130034	0	0.014
XLOC_000584	0	0	0	0	0	0	0	0	0	0	0	0	0	0	0	0	0	0	0	0	0	0	0	0	0	0	0	0.0640671	0.0623709	0	0.231424	0	0	0	0	0	0	0	0	0	0	0	0	0
XLOC_001229	0	0	0	0	0	0	0	0	0	0	0	0	0	0	0	0	0	0	0	0	0	0	0	0	0	0	0	0	0	0	0	0	0	0	0	0	0	0	0	0	0	0	0	0
XLOC_001230	2.90792	0.0290078	0	0.401377	0	1.39779	0.0365136	0.0988637	0.261039	0	0.25104	0.0238393	0	0.0363405	0.0968289	0	0.0344692	0.73097	0	0.47506	1.19692	0.068081	0.0499804	0	0	0.104138	0	0	0.0680865	0.104475	0.2632	0	1.91558	0.230026	0	11.8413	0	0	1.58983	0.579381	0.451532	0	0.0519159	0.0573269
XLOC_000585	0.673014	0.115777	0.0119157	0.442894	0.00326374	1.22579	0.0489728	0.0603182	0.159919	0.0248242	0.140843	0.0308489	0.0346261	0.0256693	0.303347	0.0568151	0.0284492	0.100221	0.0467758	0.163503	0.283671	0.0741364	0.105792	0.0175583	0	0.0678694	0	0.0298133	0.0746895	0.0226962	0.120544	0	0.29946	0.0499712	0	0.386509	0.0419411	0.0247987	0.0627226	0.0511794	0.270841	0.0281778	0.0231237	0.0254767
XLOC_000587	0.0395027	0.0524036	0	0.0241714	0.0249609	0.168195	0.0328868	0	0.129489	0	0	0	0.0221207	0.030558	0	0.114655	0	0.115693	0.0469141	0.131317	0.128918	0.061305	0.349926	0.144531	0	0.0930909	0.102994	0.138158	0.286869	0	0.0992166	0.0936783	0.102686	0.259312	0	0.0994142	0.0863016	0	0.258138	0.165581	0.119456	0.127583	0.415362	0.0514038
XLOC_001231	0	0	0	0	0	0	0	0	0	0	0	0	0	0	0	0	0	0	0	0	0	0	0	0	0	0	0	0	0	0	0	0	0	0	0	0	0	0	0	0	0.05964	0.05703	0	0
XLOC_000592	0	0	0	0	0	0	0	0	0	0	0	0	0.0601799	0	0	0	0	0	0	0	0	0	0	0	0	0	0	0	0	0	0	0	0	0	0	0	0	0	0	0	0	0	0	0
XLOC_000595	0.17822	0.0497426	0.0446294	0.0990532	0.0366646	0.0792747	0.122734	0.0084718	0.0527857	0.043393	0.0880611	0.0693228	0.0713213	0.0288408	0.0384038	0.116076	0.105019	0.0967289	0.065819	0.196331	0.0361507	0.0877684	0.0376132	0.0197859	0	0.0254933	0	0.0524605	0.0883988	0.0511513	0.0271675	0.0256542	0.028121	0.056311	0	0.0544431	0.0236311	0	0.0942402	0.0461046	0.0677211	0.125126	0.0260344	0.0430289
XLOC_001241	0	0	0	0	0	0	0	0	0	0	0	0.119067	0	0.178498	0	0	0	0	0	0	0	0	0	0	0	0	0.881555	0	0	0	0	0.80182	1.75784	0	0	0	0	0	0	0	0	0	0	0
XLOC_000600	0.272543	0.409033	0.579416	0.327584	0.168835	0.154566	0.0450014	0.117785	0.0703615	0.230605	0.0862451	0.145926	0.119846	0.843381	0.207426	0.482531	0.526338	0.321227	0.194895	0.424434	0.297577	0.167911	0.124273	0.405781	0	0.653541	0.867678	0.164947	0.125688	0.393392	0.417876	0.131533	1.87435	1.15486	1.26439	3.07052	0.605802	0	0.241592	0.115028	0.109644	1.18572	0.452064	0.0713462
XLOC_001242	0	0	0	0	0.150224	0	0	0	0.163873	0.132656	0	0	0	0	0.134504	0	0	0	0	0	0	0	0	0	0	0	0	0	0	0	0	0	0	0	0	0	0	0	0.851834	0	0	0	0	0
XLOC_001243	0	0	0	0	0	0	0	0	0.0324395	0	0	0	0	0	0	0	0	0	0	0.055587	0	0	0.0569666	0	0	0	0	0.0759747	0.115724	0.119718	0	0	0	0	0	0	0	0	0	0.263402	0.30212	0.0959144	0.0591921	0
XLOC_001244	0	0	0	0	0	0	0	0	0	0	0	0	0	0	0	0	0	0	0	0	0	0	0.0386353	0	0	0	0	0	0.0265811	0	0	0	0	0.0882135	0	0	0	0	0	0	0.0343871	0	0	0
XLOC_000601	0	0.164462	0	0.226748	0.0771035	0	0	0	0	0	0	0	0	0	0.0682797	0	0.0966286	0	0	0	0	0	0	0	0	0	0	0	0.10025	0	0	0	0	0.405143	0	0	0.340039	0	0	0	0	0.134527	0	0
XLOC_001246	0	0	0	0	0	0	0	0	0	0	0	0	0	0	0	0	0	0	0	0	0	0	0	0	0	0	0	0	0	0	0	0	0	0	0	0	0	0	0	0	0	0	0	0
XLOC_000604	0	0.0291255	0	0.0331652	0	0.12529	0.0455808	0	0	0.0291856	0	0	0.0245821	0	0.0299998	0	0.0426811	0	0	0.0614519	0	0.0341828	0	0	0	0	0	0	0	0	0	0	0	0	0	0	0	0.114665	0	0	0	0	0	0
XLOC_000605	0.0484161	0.0550916	0.0770959	0.0305497	0.0421889	0.0229601	0.027272	0.012195	0.0108634	0.0446339	0.0765526	0.0634953	0.0373186	0.0276712	0	0.0385684	0.0131396	0.0312082	0	0.0533915	0.0873821	0.0126823	0.036388	0	0	0	0.0410763	0.0756765	0.0255186	0	0	0.037361	0	0	0	0.0792873	0	0.040697	0	0	0.0163382	0.0153392	0.0188899	0
XLOC_000606	0	0	0	0	0	0	0	0	0	0	0	0	0	0	0	0	0	0	0	0	0	0	0	0	0	0	0	0	0	0	0	0	0	0	0	0	0	0	0	0	0	0	0	0
XLOC_001249	0	0.0163711	0	0	0.031292	0	0.0407251	0.0362265	0	0.0132671	0	0	0.0553952	0.0205429	0	0	0.0390046	0.0469959	0	0.0267561	0	0	0.0547518	0.0436101	0	0	0	0.0375945	0	0	0	0	0.0619816	0	0	0	0	0	0.103858	0.0756309	0.0244853	0	0.0284232	0
XLOC_001253	0	0	0	0	0	0	0	0	0	0	0	0	0	0	0	0	0	0	0	0	0	0	0	0	0	0	0	0	0	0	0	0	0	0	0	0	0	0	0	0	0	0	0	0
XLOC_001254	0	0	0	0	0	0	0	0	0	0	0	0	0	0	0.048801	0	0	0.093722	0	0	0	0	0	0.551784	0	0	0	0.0688882	0	0	0	0	0	0	0	0	0	0	0	0	0	0	0	0
XLOC_000609	0	0.0248177	0	0	0	0	0.0153769	0	0	0.0100541	0	0.0408565	0	0	0	0.021718	0.0443812	0	0.0215637	0	0.00987073	0	0.020557	0.032606	0	0	0.0464808	0.0142157	0	0	0	0.0422766	0	0	0	0	0	0.0460516	0	0.0189159	0	0	0	0.0235282
XLOC_000614	0	0	0	0	0	0	0	0	0	0	0	0	0	0	0	0	0	0	0	0	0	0	0	0	0	0	0	0	0	0	0	0	0	0	0	0	0	0	0	0	0	0	0	0
XLOC_001258	0	0	0	0	0	0	0	0	0	0	0	0	0	0	0	0	0	0	0	0	0	0	0	0	0	0	0	0	0	0	0	0	0	0	0	0	0	0	0	0	0	0	0	0
XLOC_000615	0.0460614	0.0935335	0	0.0432014	0.0894116	0.032742	0.155003	0	0.092289	0.0126327	0.254897	0.0256557	0.0659447	0	0.0521098	0.0682109	0.0185733	0.312636	0	0.152602	0.0499467	0	0.0780589	0.124241	0	0	0	0.0178912	0.090567	0	0	0.0536967	0	0.117864	0	0	0	0.0584914	0.0493135	0	0.0465719	0	0	0.05958
XLOC_000616	0	0	0	0	0	0	0	0	0	0	0	0	0	0	0	0	0	0	0	0	0	0	0	0	0	0	0	0	0	0	0	0	0	0	0	0	0	0	0	0	0	0	0	0
XLOC_000617	0	0	0	0	0	0	0	0	0	0	0	0	0	0	0	0	0	0	0	0	0	0	0	0	0	0	0	0	0	0	0	0	0	0	0	0	0	0	0	0	0	0	0	0
XLOC_001259	0	0	0	0.00366663	0	0.0164459	0	0.00878317	0.0156392	0	0.0182721	0	0	0	0	0	0	0.0111508	0	0.0127298	0	0	0	0	0	0	0	0	0	0	0	0	0	0	0	0	0	0	0	0.0119586	0	0	0	0
XLOC_000618	0	0	0	0	0	0	0	0	0	0	0.0220227	0	0	0	0	0	0	0	0	0	0	0	0	0	0	0	0	0	0	0	0	0	0	0	0	0	0.0601302	0	0	0	0	0.0794313	0	0
XLOC_000619	0	0	0	0.0471245	0	0	0	0	0	0.0415553	0	0	0	0	0	0	0	0	0	0	0	0	0	0	0	0	0	0	0	0	0	0	0	0	0	0	0	0	0	0	0	0	0	0
XLOC_000620	0.0379737	0.0461953	0.0588156	0.069861	0.048106	0.107807	0	0.027904	0.0623483	0.0409182	0.0300187	0.0622381	0	0.189773	0.0210668	0.0220847	0.0300084	0	0.0450979	0.168266	0.289084	0.0884823	0.129305	0	0	0	0	0.101924	0.0590655	0	0	0	0	0	0	0	0	0	0.0825887	0.0397659	0.0698731	0.108858	0	0.0493996
XLOC_000622	0	0	0	0	0	0	0	0	0	0	0	0	0	0	0	0	0	0	0	0	0	0	0	0.597055	0	0	0	0	0	0	0	0	0	0	0	0	0	0	0	0	0	0	0	0
XLOC_000623	0.00990202	0	0	0	0.00653058	0	0	0	0	0	0	0	0	0.00856049	0	0.00596245	0.0325288	0	0	0.0109055	0.0321291	0	0.0222828	0.105401	0	0.0679023	0	0.00778109	0.0314632	0	0	0	0	0.0249977	0	0	0	0	0	0.0102408	0.0100359	0.103368	0.0462697	0.0382335
XLOC_000624	0	0	0	0.107059	0	0	0	0	0	0.0247759	0	0	0	0	0	0	0	0.0454595	0	0.0515448	0	0.0359078	0.737373	0	0	0	0	0	0	0	0.0426929	0	0	0	0	0	0	0	0	0.0288047	0	0.0444685	0	0
XLOC_001262	0.0183041	0.00421865	0	0.00780346	0	0	0.0155636	0	0	0.00683338	0	0.00695048	0	0	0	0	0.0151128	0	0.00720397	0.0134287	0.00659413	0	0.0754259	0.0107823	0	0	0	0.0240528	0.0826332	0	0	0.0139802	0.0306489	0.0306866	0.0366513	0	0	0	0.012839	0.00629953	0.0185646	0.0173547	0	0.015683
XLOC_001263	0	0.086848	0	0	0	0	0.036438	0	0	0.0469506	0.0346853	0.0713742	0.00424099	0.0362675	0	0	0.0344001	0	0	0	0	0	0.349111	0.645148	0	0	0.344878	1.20523	0.203839	0.208483	0	0	0	0	0.0913749	0	0	0.341694	1.8245	0.184263	0.353551	0.0419847	0.051804	0.228812
XLOC_001264	0	2.67556e-06	1.49043e-07	1.85079e-05	1.16053e-06	0.371566	1.66406e-05	0.00110348	7.81266e-07	3.73575e-06	4.20129e-05	1.40837e-06	0	0.00777538	0.236841	0	0	8.99465e-07	0	0	0	0	7.12203e-07	8.51815	0	0	0	1.37704e-06	7.69609e-05	0	0	0.16944	0	0	6.42708	0.726764	0	1.15459	0.233327	4.38708e-06	1.72294e-06	1.25612e-07	1.01167e-06	7.45659e-06
XLOC_000625	0.492588	0.479707	0.183874	0.193618	0.200257	0.0398897	0.511578	0.195788	0.376717	0.413972	0.395084	0.370331	0.0842277	0.347053	0.00505875	0.372998	0.267287	0.921018	0.534828	0.597453	0.225882	0.0734819	1.62077	4.86821	0	0.43151	0.188696	6.95449	0.624165	0.191205	0.0213525	0.802992	0.287855	0.554288	1.5327	0.129893	0.0838016	1.34036	4.71643	0.682846	1.05661	1.337	1.07159	1.04774
XLOC_000626	0.05475	0.0420629	0.0441622	0.0622448	0.040347	0.0693083	0.067244	0.0465754	0.0248544	0.0511002	0.062523	0.0727663	0.0570558	0.0740102	0.05631	0.0441691	0.0351601	0.0761484	0.0718268	0.0602506	0.0920448	0.0769043	0.266628	0.505261	0	0.249322	0.260521	0.383715	0.26171	0.013896	0.118087	0.292712	0.106953	0.152977	0.194893	0.162693	0.0256789	0.151833	0.256017	0.515032	0.845282	0.0865167	0.447175	0.297096
XLOC_000627	4.67156e-128	3.52647e-96	1.43444e-178	7.69712e-43	0.099006	4.31178e-38	3.73953e-52	1.21759e-51	3.20049e-17	1.0884e-12	4.02704e-66	1.53885e-47	0.0940401	3.48339e-42	1.71676e-33	1.4345e-32	6.48188e-122	3.46131e-41	8.0561e-57	8.49338e-27	0.230608	6.80576e-61	6.70934e-50	1.39334e-61	1.88228e-37	1.91191e-46	7.20548e-38	0.109129	2.458e-48	2.57697e-48	3.69128e-66	2.63104e-20	7.64082e-27	4.80419e-32	1.96207e-17	0.45303	4.26358e-28	2.1432e-52	1.11435e-19	2.11012e-52	0.117672	4.32605e-30	1.32071e-111	4.4673e-126
XLOC_001266	0.205821	0	0	0	0.108528	0	0	0	0.435995	0.709899	0	0.0953515	0	0	0	0.102303	0.27261	0.2148	0	1.35768	1.5587	0.298055	0	0	0	0	0	0.205058	0	1.18173	0	0	0	0.650463	0.517932	0	1.09188	0.645598	0	1.60824	0.2024	0	0.254771	0
XLOC_000628	0.0840349	0	0.0617194	0	0	0	0	0.058514	0	0	0	0.0435261	0	0.0661581	0.0441687	0	0	0.0835744	0	0	0.0924903	0.127577	0	0	0	0	0	0	0	0	0	0	0	0.231231	0	0.223561	0	0	0	0	0	0	0	0
XLOC_000630	0.0726093	0	0	0.0427398	0	0	0	0	0	0.0376654	0	0.0380803	0	0.0579431	0	0.040622	0	0	0	0	0.0796646	0	0.0415714	0	0	0	0	0	0	0	0	0	0	0	0	0	0	0	0	0.0772776	0	0	0	0
XLOC_000633	0	0	0.0583448	0.0521476	0.050559	0.0122756	0.03682	0.0492721	0	0	0	0.0244207	0.012439	0.0187537	0.0247661	0.0129663	0.017448	0	0.0252658	0.00631745	0.0124091	0.00227336	0.0246854	0.0354144	0	0	0	0	0.0347523	0.00653963	0	0.245942	0.261879	0	0.0171973	0	0.0120848	0	0.00602424	0.00592267	0.0222814	0	0.0255661	0
XLOC_000635	0	0	0	0	0	0	0	0	0	0	0	0	0	0	0	0	0	0	0	0	0	0	0	0	0	0	0	0	0	0	0	0	0	0	0	0	0	0	0	0	0	0	0	0
XLOC_001272	0	0.0314842	0	0.116399	0.0301428	0.240343	0	0	0	0.0765214	0.0242812	0.0259205	0.0533229	0.0263581	0.00877503	0.073471	0	0	0.236113	0.0338642	0.199525	0.0241458	0.0519247	0	0	0	0	0	0	0	0	0	0	0.662756	0	0	0	0	0	1.2418	0	0.0729658	0	0
XLOC_001273	0	0	0	0	0	0	0	0	0	0	0	0	0	0	0	0	0	0	0	0	0	0	0	0	0	0	0	0	0	0	0	0	0	0	0	0	0	0	0	0	0	0	0	0
XLOC_001274	0	0	0	0	0	0	0	0	0	0	0	0	0	0	0	0	0	0	0	0	0	0	0	0	0	0	0	0	0	0	0	0	0	0	0	0	0	0	0	0	0	0	0	0
XLOC_001275	0	0	0	0	0	0	0	0	0	0	0	0	0	0	0	0	0	0	0	0	0	0	0	0	0	0	0	0	0	0	0	0	0	0	0	0	0	0	0	0	0	0	0	0
XLOC_001277	0	0	0	0	0	0	0	0	0	0.0809556	0.136299	0	0	0	0	0	0	0	0	0.196279	0	0	0	0	0	0	0	0	0	0	0	0	0	0	0	0	0	0	0	0	0	0	0	0
XLOC_001278	0	0	0	0	0	0	0.0645745	0	0	0	0	0	0	0	0	0	0	0.078649	0	0	0	0	0	0	0	0	0	0	0	0	0	0	0	0	0	0	0	0	0	0	0	0	0	0
XLOC_000638	0	0.0441328	0	0	0	0	0	0	0	0	0	0	0	0	0	0.0386365	0	0	0	0	0	0	0	0.260617	0	0	0	0	0	0	0	0	0.185203	0	0	0	0	0	0	0	0	0.066268	0	0.180966
XLOC_001280	0	0	0	0	0	0	0	0	0	0	0	0	0	0	0	0	0	0	0	0	0	0	0	0	0	0	0	0	0	0	0	0	0	0	0	0	0	0	0	0	0	0	0	0
XLOC_001281	0	0	0	0	0	0	0	0	0	0	0	0	0	0	0	0	0	0	0	0	0	0	0	0	0	0	0	0	0	0	0	0	0	0	0	0	0	0	0	0	0	0	0	0
XLOC_001282	0	0	0	0	0	0	0	0	0	0	0	0.0187117	0	0	0	0	0	0	0	0	0	0	0	0	0	0	0	0	0	0	0	0	0	0	0	0	0	0.0291846	0	0	0	0	0	0
XLOC_000639	0	0	0	0	0	0	0	0	0.00864876	0	0.0101192	0	0	0	0	0	0	0	0.0151313	0.0141053	0	0.0100765	0	0	0	0	0	0.0100325	0.0101452	0	0	0.265768	0.0647385	0	0	0.0313339	0	0	0	0	0.0129659	0	0	0
XLOC_001286	0	0	0.0285453	0.0113105	0.0234239	0	0.0151647	0.0135456	0	0	0	0.0201499	0.0103615	0.0461	0	0.0107109	0.0291848	0.0173865	0	0	0.03893	0.0282129	0	0.0964276	0	0.0414144	0	0.0140204	0.0283727	0	0	0.29173	0	0.0457392	0.0364198	0	0	0.045397	0	0.0186498	0.0181847	0	0.16835	0.0231976
XLOC_001285	0	0	0	0	0	0	0	0	0	0	0	0	0	0	0	0	0	0	0	0	0	0	0	0	0	0	0	0	0	0	0	0	0	0	0	0	0	0	0	0	0	0	0	0
XLOC_001287	0.0731279	0	0	0	0	0	0	0	0	0	0	0.0383311	0	0.0583219	0	0	0	0	0	0	0.0802452	0	0.0837575	1.6721	0	0.179536	0.39727	0.10903	0.111034	0	0	1.62602	0	0.198284	1.10519	0.191707	0	0.196801	0.165921	0.66171	0.513317	0.917105	0.0871707	0.0963572
XLOC_000640	0	0	0	0	0	0	0.0895459	0	0	0	0	0	0	0	0	0	0	0	0	0	0	0	0	0	0	0	0	0	0	0	0	0	0	0	0	0	0	0	0	0	0	0	0	0
XLOC_001288	0	0.108577	0.0492531	0	0	0.0124627	0.0222913	0	0	0	0.0207611	0	0.0153364	0.0833719	0.015138	0	0.00720046	0.0084378	0	0.00963818	0	0	0	0.0310218	0	0	0	0.0481982	0	0	0	0.0402225	0	0	0	0.02134	0	0	0	0.00904832	0.00887368	0.0332191	0	0.0112613
XLOC_001289	0	0	0	0	0	0	0	0	0	0	0	0	0	0	0	0	0	0	0	0	0	0	0	0	0	0	0	0	0	0	0	0	0	0	0	0	0	0	0	0	0	0	0	0
XLOC_000641	0.0602804	0.0606673	0	0.0560147	0.0579133	0.171273	0.0757329	0.0447377	0.0599068	0	0.190615	0.0332667	0	0.025363	0.0675654	0.0353952	0.0481437	0.0586216	0.071487	0	0.0981846	0.0705237	0	0	0	0.140701	0.155669	0.0232703	0.0235784	0.141156	0.0749705	0.141589	0	0.077697	0	0	0	0	0	0.0314525	0	0.0287454	0.0354335	0
XLOC_000642	0.305008	0.0564546	0.0658104	0.347541	0.184744	0.158984	0.304645	0.208167	0.669669	0.106762	0.0947153	0.0154799	0.175025	0.106851	0.110048	0.133759	0.188488	0.0815329	0.0663165	0.0684856	0.15182	0.187106	0.214046	0.0505569	0	0.260562	0	0.0462313	0.0657543	0.0653511	0	0	0	0.071943	0.519823	0	0	0.162919	0	0.0649031	0.226046	0.0566384	0.145945	0.162739
XLOC_001293	0	0	0.186	0	0	0	0.113639	0	0	0	0	0	0	0	0.133123	0	0.374425	0	0	0	0	0	0	0	0	0	3.01765	0	0	0	0	0.914904	0	0	0	0	0.842755	0	0	0.343695	0	0	0	0
XLOC_000648	0.0240036	0	0	0.00761467	0	0	0	0	0.00811705	0.0200167	0.0094884	0.0067826	0	0	0	0	0	0	0	0	0.0129861	0	0.0135128	0	0	0	0	0.0188275	0.0285557	0	0	0	0.0303267	0.0607277	0.0241772	0	0	0	0	0.0621199	0.0121594	0.0227914	0	0.0309187
XLOC_000649	0.025355	0.0513381	0.0199506	0.0158055	0	0.0360378	0.0425996	0.0189328	0.0168893	0.0138686	0	0.0140797	0.0289484	0.0214714	0.0285971	0	0.0407654	0.0492169	0	0.0840422	0.0275062	0.0594791	0.143332	0	0	0	0	0.235884	0.119439	0	0.0627542	0	0.0649567	0.130073	0.103571	0	0	0	0	0.079208	0.0512502	0.507218	0.0297631	0.0984764
XLOC_000650	0.174015	0.229742	0.100384	0	0.218757	0.308615	0	0.0317486	0.113594	0.0931488	0.343924	0.188813	0.145438	0.143914	0.143795	0.0754008	0.136507	0	0.0517211	0.144756	0.189468	0.0673799	0.0494477	0.159862	0	0	0	0	0	0	0.109751	0	0	0.113742	0	0	0	0	0	0	0	0.0416269	0	0
XLOC_000651	0	0	0	0	0	0	0	0	0	0	0	0	0	0	0	0	0	0	0	0	0	0	0	0	0	0	0	0	0	0	0	0	0	0	0	0	0	0	0	0	0	0	0	0
XLOC_000653	0	0	0	0	0	0	0	0	0	0	0	0.0390879	0	0	0	0	0	0	0	0	0	0	0	0	0	0	0	0	0	0	0	0	0	0	0.323237	0	0	0.201456	0	0	0	0	0.0890928	0
XLOC_008681	0	0	0	0	0	0	0.0504096	0	0	0	0	0	0	0	0	0	0	0	0.0767212	0	0	0	0	0	0	0	0	0	0	0	0	0	0	0	0	0	0	0	0	0	0	0.0619136	0	0
XLOC_008334	0	0	0	0	0	0	0	0	0	0	0	0	0	0	0	0	0	0.0638279	0	0	0	0	0	0	0	0	0	0	0	0	0	0.158136	0.173341	0	0	0	0	0	0	0	0	0	0.076921	0
XLOC_008335	0	0	0	0	0	0	0	0	0	0	0	0	0	0	0	0	0	0	0	0	0	0	0	0	0	0	0	0	0	0	0	0	0	0	0	0	0	0	0	0	0	0	0	0
XLOC_008337	0.0434123	0	0	0	0.0272905	0.0821248	0	0	0	0	0	0	0	0	0	0	0	0	0	0	0.0472663	0	0	0.0797547	0	0	0	0.0331392	0	0	0	0.103409	0.113353	0	0	0	0	0	0	0	0	0	0	0
XLOC_008683	0	0	0	0	0	0.0571567	0	0	0	0	0	0.0219387	0	0	0	0	0	0	0	0	0	0	0	0	0	0	0	0.0616503	0	0	0	0	0	0	0	0	0	0	0	0	0	0	0	0
XLOC_008338	0	0	0.111513	0	0	0.417909	0.0155646	0	0	0	0	0.424617	0	0	0	0	0	0	0	0	0.170498	0.120659	0	0	0	0	0	0.137011	0	0	0	0	0	2.41589	0	0	0	0	0	0	0	0.0087012	0	0
XLOC_008339	0	0	0	0	0	0	0	0	0	0	0	0	0	0	0	0	0	0	0	0	0	0	0	0	0	0	0	0	0	0	0	0	0	0	0	0	0	0	0	0	0	0	0	0
XLOC_008340	0	0.00664646	0	0	0	0	0	0	0	0	0	0	0	0	0	0	0	0	0	0	0	0	0	0	0	0	0	0	0.00767184	0	0	0	0	0	0	0	0	0	0	0	0	0	0	0
XLOC_008685	0	0	0	0	0	0	0	0	0	0	0	0	0	0	0	0	0	0	0	0	0	0	0	0	0	0	0	0	0	0	0	0	0	0	0	0	0	0	0	0	0	0	0	0
XLOC_008686	0	0	0	0	0	0	0	0	0	0	0	0	0	0	0	0	0	0	0	0	0	0	0	0	0	0	0	0	0	0	0	0	0	0	0	0	0	0	0	0	0	0	0	0
XLOC_008687	0	0	0	0	0	0	0	0	0	0	0	0	0	0	0	0	0	0	0	0	0	0	0	0	0	0	0	0	0	0	0	0	0	0	0	0	0	0	0	0	0	0	0	0
XLOC_008688	0	0	0	0	0	0	0	0	0	0	0	0	0	0	0	0	0	0	0	0	0	0	0	0	0	0	0	0.0228034	0.0319967	0	0	0	0	0	0	0	0	0	0	0	0	0	0	0
XLOC_008342	0	0	0	0	0	0	0	0	0	0	0	0	0	0	0	0	0	0	0	0	0	0	0	0	0	0	0	0.000102575	0	0	0	0	0	0	0	0	0	0	0	0	0	0	0	0
XLOC_008341	0	0	0	0	0	0	0	0	0	0	0	0	0	0	0	0	0	0	0	0	0	0	0	0	0	0	0	0	0	0	0	0	0	0	0	0	0	0	0	0	0	0	0	0
XLOC_008689	0	0	0	0	0	0	0	0	0	0	0	0	0	0	0	0	0	0	0	0	0	0	0	0	0	0	0	0	0	0	0	0	0	0	0	0	0	0	0	0	0	0	0	0
XLOC_008343	0	0.0563674	0	0.0518859	0.106468	0.126945	0	0.248565	0.0559755	0	0.071234	0.0462333	0.0473964	0	0.093819	0.0493609	0.133166	0	0.215878	0.100878	0	0.135983	0	0.175056	0	0	0	0.0661246	0.0674747	0	0	0.907906	0.497604	0.498214	1.38846	0	0	0	0	0.0963687	0	0	0.861091	0.119059
XLOC_008344	0	0	0	0	0	0	0	0	0	0	0	0	0	0	0	0	0	0	0	0	0	0	0	0	0	0.116645	0	0.0372104	0	0	0	0	0	0	0	0	0	0	0	0	0	0	0	0
XLOC_008690	0	0	0	0.0693516	0	0	0	0	0	0	0	0	0	0	0	0	0	0	0	0	0	0	0	0	0	0	0	0	0	0	0	0	0.360934	0	0	0	0	0	0	0	0	0	0	0
XLOC_008691	0.17007	0.256385	0.0941027	0.137702	0.158798	0.251955	0.127644	0.0945516	0.151823	0.0969643	0.160157	0.0804765	0.202398	0.150121	0.110291	0.104706	0.0407171	0.172045	0.0900158	0.303826	0.156998	0.198023	0.0572617	0.0912915	0	0.176438	0.0650693	0.1178	0.0994125	0.118006	0.12535	0.574704	0.305592	0.305967	0.10344	0.214836	0.0545166	0.0644685	0	0.421917	0.153562	0.192987	0.0891786	0.220112
XLOC_008346	0	0	0	0	0	0	0	0	0	0	0	0	0	0	0	0	0	0	0	0	0	0	0	0	0	0	0	0	0	0	0	0	0	0	0	0	0	0	0	0	0	0	0	0
XLOC_008347	0	0	0	0	0	0	0	0	0	0	0	0	0	0	0	0	0	0	0	0	0	0	0	0	0	0	0	0	0	0	0	0	0	0	0	0	0	0	0	0	0	0.0481934	0	0
XLOC_008348	0	0	0	0	0	0	0.0608043	0	0	0.0385401	0	0	0.0399651	0	0	0	0.16855	0	0.0891233	0	0.0817085	0	0	0	0	0	0	0	0.0564617	0	0	0	0	0	0	0	0	0	0	0.0396448	0	0.0718338	0	0
XLOC_008693	0	0	0	0	0	0	0	0	0.0161554	0	0	0	0	0	0	0	0	0	0.0286942	0.0802684	0	0	0	0	0	0	0	0	0	0	0	0	0	0	0	0	0	0	0	0.0252103	0.0244853	0	0	0
XLOC_008349	0	0	0	0	0.0348075	0	0	0	0	0	0	0	0	0	0.045667	0	0.0216973	0	0	0	0.0146791	0	0	0	0	0	0	0	0	0	0	0	0	0	0	0	0	0	0	0.00939739	0	0.0515631	0	0
XLOC_008694	0.100904	0.0231059	0.0628832	0.0498452	0.00738002	0	0.0285068	0.00852631	0.0227683	0.0499114	0.0177272	0.0253705	0.0326272	0.0290263	0.0386508	0.0202195	0.0183816	0.0324545	0.0132499	0.037053	0.0242582	0.0618367	0.100959	0.0597497	0	0.076985	0	0.140799	0.195737	0.0257446	0.0820407	0.0516472	0.0283067	0.0566829	0	0.0548027	0.0237872	0	0.0474313	0.0812126	0.0681624	0.127719	0.10482	0.101059
XLOC_008695	0	0.00940188	0.0328954	0.05673	0.0360171	0.0195374	0.0232359	0.0312211	0.00926714	0.053316	0.0217084	0.0619299	0.0677303	0.0826748	0.047173	0.0246824	0.0336466	0.0132615	0.0162332	0.0151328	0.089163	0.0249061	0.262928	0.171168	0	0	0.0697158	0.301071	0.108745	0	0	0.0317051	0.0347537	0.302844	0	0	0	0.138144	0.029117	0.199126	0.0278108	0.121787	0	0.0176963
XLOC_008696	0	0	0	0	0	0	0	0	0	0	0	0	0	0	0	0	0	0	0	0	0	0	0	0	0	0	0	0	0	0	0	0	0	0	0	0	0	0	0	0	0	0	0	0.111628
XLOC_008350	0	0	0	0	0	0	0	0	0	0	0	0	0	0	0	0	0	0	0	0	0	0	0	0	0	0	0	0	0	0	0	0	0	0	0	0	0	0	0	0	0	0	0	0
XLOC_008351	0	0	0	0	0	0	0	0	0	0	0	0	0	0	0	0	0	0	0	0	0	0	0	0	0	0	0	0	0	0	0	0	0	0	0	0	0	0	0	0	0	0	0	0
XLOC_008697	0	0	0	0	0	0	0	0	0	0	0	0	0	0	0	0	0	0	0	0	0	0	0	0	0	0	0	0	0	0	0	0	0	0	0	0	0	0	0	0	0	0	0	0
XLOC_008352	0	0	0	0	0	0	0	0.0265971	0	0	0.0142728	0	0	0	0	0	0	0	0	0	0	0	0.0409638	0	0	0	0	0	0.0281225	0	0	0	0	0	0	0	0	0	0	0	0	0	0	0
XLOC_008353	0	0.0932027	0.216023	0	0.0871533	0	0.124491	0	0	0.0758245	0	0.152545	0	0	0.231992	0	0.109312	0	0	0	0.532673	0.582548	0.184502	0.673776	0	0	0	0	0	0	0	0	0.478808	0.479395	0.381719	0.926987	0.40236	0	0	0.523428	0	0	0.193669	0
XLOC_008355	0	0	0	0.035276	0	0	0	0	0	0	0	0	0	0	0	0	0	0	0	0	0	0	0	0	0	0	0	0	0	0	0	0	0	0	0	0	0	0	0	0	0	0.0567003	0	0
XLOC_008698	0	0	0	0	0	0	0	0	0	0	0	0	0	0	0	0	0	0	0	0	0	0	0.0384425	0	0	0	0	0	0	0	0	0	0	0	0	0	0	0	0	0	0.0684367	0	0	0
XLOC_008699	0	0	0	0	0	0	0	0	0	0	0	0	0	0	0	0	0	0	0	0	0	0	0	0	0	0	0	0	0	0	0	0	0	0	0	0	0	0	0	0	0	0	0	0
XLOC_008357	0.0318651	0	0.0497345	0	0	0	0	0.0235971	0.0421418	0.0518808	0.0503806	0	0.0180313	0.0535075	0.0178181	0	0.289215	0.0620208	0.526983	0	0.0346129	0.0496607	0.0361003	0	0	0	0	0.0245654	0	0	6.94203	0	0	0	0	0	0	0	0	0.0998345	0.128665	0.0304034	0	0
XLOC_008358	0.134514	0	0.0948537	0	0.0109232	0	0	0.0378928	0.0833421	0.0147161	0.0132248	0	0	0.198287	0.038058	0	0	0.016178	0	0	0	0.103616	0	0.0174062	0	0	0	0.0130667	0	0	0.399902	0	0	0.0425279	0	0	0	0	0	0.306209	0	0.270485	0.0391673	0
XLOC_008701	0.360809	0	0.0658061	0.0520881	0	0	0.0730992	0	0.0561962	0	0	0	0	0	0	0	0	0	0	0	0.0994439	0	0	0	0	0	0	0	0	0	0	0	0	0	0	0	0	0	0	0	0	0	0	0
XLOC_008359	0	0	0	0	0	0	0	0	0	0	0	0	0	0	0	0	0	0	0	0	0	0	0	0	0	0	0	0	0	0	0	0	0	0	0	0	0	0	0	0	0	0	0	0
XLOC_008360	0	0	0	0	0	0.10843	0	0	0	0	0	0	0	0	0	0	0	0	0	0	0	0	0	0	0	0	0	0	0	0	0	0	0	0	0	0	0	0	0	0	0	0	0	0
XLOC_008361	0	0.0064407	0	0	0	0	0	0	0	0	0	0	0	0	0	0	0	0	0	0	0	0	0	0	0	0	0	0	0	0	0	0	0	0	0	0	0	0	0	0	0	0	0	0
XLOC_008702	0	0	0	0	0	0	0	0	0	0	0	0	0	0	0	0	0	0	0	0	0	0	0	0	0	0	0	0	0	0	0	0	0	0	0	0	0	0	0	0	0	0	0	0
XLOC_008362	0	0	0	0	0.0218078	0	0	0.0252853	0.0334194	0	0	0.0139305	0	0	0	0	0.0201671	0	0.0297117	0	0	0	0	0	0	0	0	0	0.0801302	0	0	0	0	0	0	0	0	0	0	0	0	0	0	0
XLOC_008704	0	0	0	0	0	0	0	0	0	0	0.044777	0	0	0	0	0	0	0	0	0	0	0	0	0	0	0.136048	0	0	0	0	2.77297	0	0	0	0	0	0	0	0.125731	0	0	0	0	0
XLOC_008705	0	0	0	0.00675157	0	0	0	0	0	0.0059151	0	0	0	0	0	0.00639012	0	0	0	0	0	0	0.143448	0.0188577	0	0	0	0.00834148	0.008433	0	0	0.0489016	0	0	0	0	0	0.026634	0.0224549	0	0.0322924	0.383118	0	0.0410242
XLOC_008363	0	0	0	0	0.0430015	0	0	0	0	0	0	0	0	0	0	0	0	0	0	0	0	0	0	0	0	0	0	0	0	0	0	0	0	0	0	0	0	0	0	0	0	0.068341	0.0844367	0
XLOC_008706	0.0408337	0.0540818	0.03151	0.0498982	0.0257608	0	0	0	0.0534652	0	0	0	0	0	0.0451409	0.0709972	0	0	0.04852	0	0.0888666	0	0.139144	0	0	0.192774	0	0.124952	0	0	0.102717	0	0.106322	0	0.169525	0	0	0	0	0	0.20576	0.312369	0.0481669	0
XLOC_008707	0.012429	0.00852528	0.0099432	0.0315249	0.00816689	0.0176892	0.0210522	0	0	0.0207184	0	0	0.00722192	0	0	0.0149207	0	0	0	0.0136957	0.0134495	0.0097867	0.0139957	0.0442139	0	0.0569679	0.0315141	0.00974517	0.0394167	0	0	0	0	0.0314585	0.0751464	0	0.0264033	0	0.0263239	0.0128686	0	0.0118026	0	0.0160122
XLOC_008708	0.0510239	0.0172153	0	0.0159001	0.0164487	0	0.0428592	0	0	0.0139518	0.0201684	0	0.0145607	0	0.0143841	0	0	0.0495249	0.0302292	0.0281884	0	0	0.0576906	0	0	0.118523	0.0655656	0.019776	0.100137	0	0.347342	0	0.326848	0.0654498	0.0521144	0.411312	0	0.0649602	0	0.292248	0.644575	0.0486075	0.149744	0.132123
XLOC_008709	0	0	0	0.0656235	0	0	0	0	0	0	0	0	0	0	0	0	0.168065	0	0	0.264391	0.129647	0	0	0	0	0	0	0	0.345359	0	0	0.612462	0	0	0	0	0.282082	0	0	0	0.1163	0	0	0
XLOC_008710	0	0	0	0	0	0	0.0345081	0	0	0	0	0	0	0	0	0	0	0	0	0	0	0	0	0	0	0.294024	0	0	0	0	0	0	0.10811	0	0	0	0	0	0	0	0	0	0	0
XLOC_008711	0.0404331	0.0535772	0.0312164	0.444906	0.0510447	0	0	0	0	0	0	0	0.022619	0.100709	0.0223604	0.0703346	0	0	0	0	0.0439938	0	0.137765	0.0740423	0	0	0.105549	0.0928259	0	0	0.203331	0.192005	0.841871	0.105363	0.587267	0.203736	0	0	0.088166	0.593426	0.32601	0.347935	0.858389	0.105297
XLOC_008712	0.0967868	0.158827	0.259051	0.468724	0.1511	0.13728	0.360798	0.280885	0.597174	0.180345	0.267884	0.208795	0.267996	0.238687	0.371017	0.305834	0.226336	0.189648	0.345585	0.107487	0.0527548	0.224299	0.165233	0.44706	0	0	0.127459	0.257546	0.0747081	0.231152	0.245539	0.115931	0.127078	0.127234	0.10131	0.615069	0.106789	0.126283	0.106468	0.152752	0.34101	0	0.171674	0.063203
XLOC_008713	0	0.0289493	0	0.133523	0	0	0	0	0.0858858	0	0	0.0713742	0.0244341	0.0362675	0.0483171	0.101345	0	0	0	0	0	0	0	0	0	0	0	0	0	0	0.221459	0	0	0	0	0	0	0.113898	0	0	0	0.0419847	0	0
XLOC_008366	0.121469	0.0786336	0	0	0.0746441	0	0.0499717	0	0	0.0319033	0	0.0645683	0	0.0491725	0	0	0.186446	0	0	0	0	0.0466268	0.069345	0.1139	0	0	0.64947	0.0457167	0	0	0	0	0.323764	0.162081	0	0.156704	0.408106	0.160868	0.135627	0.192814	0.0610228	0.291938	0.144203	0
XLOC_008719	0	0	0	0.0751612	0	0	0	0	0	0	0	0	0	0	0	0.0716444	0	0	0	0	0	0	0	0	0	0	0.402837	0	0	0	0	0	0.401633	0	0	0.388787	0	0	0	0	0	0	0	0.366945
XLOC_008367	0.00934287	0.00423887	0	0.0352521	0.0243334	0	0.0315257	0.217654	0.0125414	0	0.0443167	0.0104672	0	0.274177	0.0478365	0.1867	0.060639	0.0361714	0.0221132	0.471767	0	0.0146637	0.0210821	0	0	0	0	0.0291417	0.029489	0	0	0	0.285249	0	0.113704	0	0	0	0	0.0194003	0.0283619	0.541755	0.0218885	0.605166
XLOC_008371	0.0457184	0	0	0	0	0	0.216421	0.0659705	0	0.295218	0	0.0981852	0.0503157	0.0530483	0	0	0.0706642	0	0	0	0.0722153	0.0504923	0	0	0	0	0	0.0494314	0	0	0	0.244667	0	0	0	0	0	0	0	0	0.0661981	0	0.115267	0
XLOC_008372	0	0.187888	0	0	0	0	0	0	0	0	0	0	0	0	0	0	0	0	0	0	0	0	0	0	0	0	0	0	0	0	0	0	0	0	0	0	0	0	0	0	0	0	0	0
XLOC_008373	0	0	0	0	0	0	0	0	0	0	0	0	0	0	0	0	0	0	0	0	0	0	0.0319567	0	0	0	0	0	0	0	1.05156	0	0	0	0	0	0	0	0	0	0	0.0269203	0	0
XLOC_008720	0	0	0	0	0	0	0	0	0	0	0	0	0	0.0253987	0	0	0	0	0	0	0	0.0235418	0	0	0	0	0	0	0	0	0	0	0	0	0	0.0752333	0	0	0	0	0	0	0	0
XLOC_008374	0.00858524	0.00591742	0.00690247	0	0.0573155	0.0244475	0.0779517	0	0.0174881	0.0472571	0	0.0243701	0.0100304	0.0522409	0.0198013	0.0103565	0.0909223	0.196974	0.0202831	0.109084	0.0076884	0.0135485	0.00965579	0	0	0.153522	0	0.0849722	0	0	0.0208835	0.251184	0	0	0.147648	0.0418536	0	0	0	0.10581	0	0.00814492	0	0
XLOC_008721	0	0	0.0358216	0	0	0	0	0.0339866	0.0304159	0	0	0	0.0259435	0.0385101	0	0	0.0730412	0	0	0	0.050945	0	0	0	0	0.111086	0	0.035592	0	0	0	0	0	0	0	0	0	0	0	0	0	0.044774	0	0.122046
XLOC_008375	0	0	0	0	0	0	0	0	0	0	0	0	0	0	0	0	0	0	0	0	0	0	0	0	0	0	0	0	0	0	0	0	0	0	0	0	0	0	0	0	0	0	0	0
XLOC_008377	0	0	0	0	0	0	0	0	0	0	0	0	0	0	0	0	0	0	0	0	0	0	0	0	0	0	0	0	0	0	0	0	0	0	0	0	0	0	0	0	0	0	0	0
XLOC_008722	0	0	0.042219	0	0.137761	0	0.137817	0.0801001	0	0	0	0.0297716	0.0611241	0.0453607	0.0906813	0	0	0	0	0	0.0608131	0	0	0	0	0.267414	0	0.042083	0	0	0	0	0	0	0	0	0	0	0.123568	0	0	0.0534545	0.131986	0
XLOC_008378	0	0	0	0	0	0	0	0	0	0	0	0.0213449	0	0	0	0	0	0	0	0	0	0	0	0	0	0	0	0	0	0	0	0	0	0	0	0	0	0	0	0	0	0	0	0
XLOC_008379	0.791293	0.381994	0.296497	0.782172	0.0402526	0.186805	0.162316	0	0.294478	0.172234	0.208828	0.0696878	0.393306	0.106099	0.31834	0.185783	0.150855	0.715845	0.393978	0.367871	0.28887	0	0	0	0	0	0	0	0.100592	0.160906	0	0	0	0	0	0	0	0	0.148225	0.069955	0	0	0	0
XLOC_008380	0	0	0	0	0	0	0	0	0	0	0	0	0	0	0	0	0	0	0	0	0	0	0	0	0	0	0	0	0	0	0	0	0	0	0	0	0	0	0	0	0	0	0	0
XLOC_008724	0	0	0	0	0	0	0	2.68483e-07	0	1.48535e-08	0.123802	0	0.0100615	0	1.46029e-07	1.96317e-07	0	0	0	0	0	0	0	0	0	0	0	0	0	0	0	0	0	0	2.83639e-06	0	0.029666	0	0	0	0	0	0	2.45399e-07
XLOC_008381	0	0	0	0	0	0	0	0.0233198	0	0.0482348	5.11813e-41	0	0	0	0.0176089	0.0184511	0	0	0	0	0	0	0	0	0	0	0	0	0	0	0	0	0	0	0.211612	0	0	0	0	0	0	0	0	0.044792
XLOC_008382	0	0	0	0	0	0	0	0	0	0	0	0	0	0	0	0	0	0	0	0	0	0	0	0	0	0	0	0	0	0	0	0	0	0	0	0	0	0	0	0	0	0	0	0
XLOC_008725	0	0	0	0	0	0	0	0	0	0	0	0	0	0	0	0	0	0	0	0	0	0	0	0	0	0	0	0	0	0	0	0	0	0	0	0	0	0	0	0	0	0	0	0
XLOC_008383	0	0	0	0	0	0	0	0	0	0	0	0	0	0	0	0	0	0	0	0	0	0	0	0	0	0	0	0	0	0	0	0	0	0	0	0	0	0	0	0	0	0	0	0
XLOC_008384	0	0	0	0	0	0	0	0	0	0	0	0	0	0	0	0	0	0	0	0	0	0	0	0	0	0	0	0.0623684	0.0318004	0	0	0	0	0	0	0	0	0	0	0	0	0.0816544	0	0
XLOC_008385	0	0	0	0	0	0	0	0	0	0	0	0	0	0	0	0	0	0	0	0	0	0	0	0	0	0	0	0	0	0	0	0	0	0	0	0	0	0	0	0	0	0	0	0
XLOC_008386	0	0	0	0	0	0	0	0	0	0	0	0	0	0	0	0	0	0	0	0	0	0	0	0	0	0	0	0	0	0	0	0	0	0	0	0	0	0	0	0	0	0	0	0
XLOC_008387	0	0	0	0	0	0	0	0	0	0	0	0	0	0	0	0	0	0	0	0	0	0	0	0	0	0	0	0	0	0	0	0	0	0	0	0	0	0	0	0	0	0	0	0
XLOC_008388	0	0	0	0	0	0	0	0	0	0	0	0	0	0	0	0	0	0	0	0	0	0	0	0	0	0	0	0	0	0	0	0	0	0	0	0	0	0	0	0	0	0	0	0
XLOC_008726	0	0	0	0	0	0	0	0	0	0	0	0	0	0	0	0	0	0	0	0	0	0	0	0	0	0	0	0	0	0	0	0	0	0	0	0	0	0	0	0	0	0	1.25033	0
XLOC_008727	0	0	0	0	0	0	0	0	0	0	0	0	0	0	0	0	0	0	0	0	0	0	0	0	0	0	0	0	0	0	0	0	0	0	0	0	0	0	0	0	0	0	0.608769	0
XLOC_008389	0	0	0	0	0	0	0	0	0	0	0	0	0	0	0	0	0	0	0	0	0	0	0	0	0	0	0	0	0	0	0	0	0	0	0.11181	0	0	0	0	0	0	0	0	0
XLOC_008728	0	0	0	0	0	0	0	0	0	0	0	0	0	0	0	0	0	0	0	0	0	0	0	0	0	0	0	0	0	0	0	0	0	0	0	0	0	0	0	0	0	0	0	0
XLOC_008729	0	0	0	0	0	0	0	0	0	0	0	0	0	0	0	0	0	0	0	0	0	0	0	0	0	0	0	0	0	0	0	0	0	0	0	0	0	0	0	0	0	0	0	0
XLOC_008731	0	0	0	0	0	0	0	0	0	0	0	0	0	0	0	0	0	0	0	0	0	0	0	0	0	0	0	0	0	0	0	0	0	0	0	0	0	0	0	0	0	0	0	0
XLOC_008390	0	0	0	0	0	0	0.0484625	0	0	0	0	0	0	0	0	0	0	0	0	0.0655277	0.0643175	0	0	0	0	0	0	0	0	0	0	0	0	0	0	0	0	0	0	0	0	0	0	0
XLOC_008391	0.0651146	0.293647	0.19537	0.115964	0.03979	0.0922388	0.106901	0.138965	0.207877	0.102134	0.206199	0.0344394	0.176706	0	0	0.146894	0.0497048	0	0.077793	0.0726361	0.0712963	0	0.0744289	0.245581	0	0.791053	0.175041	0.146532	0.19877	0.317444	0	0.796044	0	0	0.13913	0.168936	1.17323	0.520275	1.02349	0.138102	0.32689	0.250698	0	0.0855529
XLOC_008392	0.0351704	0.107857	0.102483	0.0609109	0.118507	0.0250142	0.645743	0.0596841	0.0630266	0.165065	0.0602431	0.152907	0.163176	0.391208	0.105197	0.167797	0.164319	0.042532	0.0936298	0.116389	0.200006	0.115069	0.00991681	0.188665	0	0.364631	0.0448246	0.100656	0.0324045	0.162582	0.129526	0.448473	0.178762	0	0.2494	0.259567	0.0751103	0.0444107	0.524191	0.371058	0.266968	0.791408	0.0274563	0.0226992
XLOC_008394	0	0	0	0.50635	0.295393	0	0.207468	0	0	0	0.103786	0.0644491	0.131961	0	0.130709	0.206813	0	0.132295	0.1583	0	0.145292	0.0970132	0	0.268521	0	0.345978	1.14835	0	0.382775	0.347096	0	0	0	0	0	0	0.320705	0	0	0	0.388882	0	0.316562	0
XLOC_008395	0	0	0.0569306	0.0450558	0	0	0.0627447	0	0	0	0	0.0401446	0.0411763	0	0	0.0428335	0.115759	0.0762532	0.184278	0.258202	0	0.117155	0	0.294565	0	0	0	0	0.174737	0	0.20223	0	0.209327	0.209584	0.500645	0	0	0	0	0.246066	0.308306	0	0.183579	0.101477
XLOC_008737	0.0160539	0.0775114	0.0968745	0.0307193	0.0212342	0.045717	0.0340845	0.0429097	0.0545364	0.0448434	0.0317302	0.0319221	0.0328483	0.0243498	0.0231586	0.0775174	0.0264384	0.0154705	0.0379236	0.0309293	0.0694281	0.0253421	0.0812373	0.0852783	0	0	0.0607833	0.0252723	0.0702399	0.0183721	0.0195156	0.0552855	0.0404011	0.0404507	0.0161044	0	0.0339505	0.220814	0	0.091242	0.0325533	0.0685277	0.0656006	0.0258096
XLOC_008401	0	0	0	0	0	0	0	0	0	0	0	0	0	0	0	0	0	0	0	0	0	0	0	0	0	0	0	0	0	0	0	0	0	0	0	0	0	0	0	0	0	0	0	0
XLOC_008402	0	0.0231959	0	0.171282	0.0221232	0	0.0580755	0	0.0229166	0	0.0549717	0.057221	0.0391962	0.0581623	0.0387379	0	0.0275951	0	0	0	0	0	0	0.126584	0	0	0	0.0534746	0	0	0	0	0	0	0	0	0	0	0	0	0.0350791	0	0	0
XLOC_008405	0.173179	0.32584	0.103639	0.200788	0.0850953	0.102675	0.311271	0.0546462	0.0389329	0.183981	0.114092	0.0812956	0.250872	0.111604	0.107335	0.14689	0.317995	0.146409	0.136524	0.46136	0.312451	0.0567563	0.130086	0.411546	0	0.132565	0.183334	0.389693	0.228489	0.0997452	0.0353177	0.166752	0.255901	0.0732043	0.0874334	0.17694	0.0614409	0.181642	0.398165	0.164508	0.18999	1.138	0.151944	0.130244
XLOC_008406	0	0	0	0	0	0	0	0	0	0	0	0	0	0	0	0	0	0	0	0	0	0	0	0	0	0	0	0	0	0	0	0	0	0	0	0	0	0	0	0	0	0	0	0
XLOC_008407	0	0	0	0	0	0	0	0	0	0	0	0	0	0	0	0	0	0	0	0	0	0	0	0	0	0	0	0	0	0	0	0	0	0	0	0	0	0	0	0	0	0	0	0
XLOC_008744	0	0	0	0	0	0	0	0	0	0	0	0	0	0	0	0	0	0	0	0	0	0	0	0	0	0	0	0	0	0	0	0	0	0	0	0	0	0	0	0	0	0	0	0
XLOC_008408	0.288157	0	0.0938111	0	0	0	0	0	0	0.0657564	0.230972	0.13245	0.129009	0.188955	0	0	0	0	0	0	0	0.0999104	0	2.78433	0	0	0	0.384184	0	0	0	0	0	1.18864	0.315485	0	0	0	0	0	0	0	0	0
XLOC_008409	0.149404	0.0952606	0.1663	0.0877404	0	0.105727	0.183042	0	0.236217	0.0773353	0.118358	0	0.120288	0.11893	0.0396727	0.125104	0.225468	0.221988	0.536692	0.501284	0.164015	0.170873	0.0855941	0.427912	0	0	0	0.111243	0.0566545	0.184376	0.391703	0.739769	0.810903	0.811898	0.969711	0.392483	0.340716	0.201456	0	0.55709	0.674019	0.144194	0.0890928	0.295461
XLOC_008745	0	0	0	0.0474597	0	0	0	0	0	0	0	0	0	0	0	0	0	0	0	0	0	0	0	0	0	0	0	0	0	0	0	0	0	0	0	0	0	0	0	0	0	0	0	0
XLOC_008746	0	0	0	0	0	0	0	0	0	0	0	0	0	0	0	0	0	0	0	0	0	0	0	0	0	0	0	0	0	0	0	0	0	0	0	0	0	0	0	0	0	0	0	0
XLOC_008747	0.0717883	0.0718901	0.0677414	0.0332499	0.0636807	0.153388	0.0662155	0.0153096	0.0245011	0.0761334	0.0441435	0.0444224	0.0820648	0.0834166	0.0474331	0.05081	0.104036	0.107434	0.0470717	0.131611	0.146491	0.0757137	0.0582292	0.0562628	0	0.00906155	0	0.0535563	0.0222772	0	0.00965663	0.0273562	0	0.0500391	0.0478124	0.00967586	0	0	0.0334975	0.102849	0.0202329	0.111493	0.0139513	0.0102433
XLOC_008410	0	0	0	0	0	0	0	0	0	0	0	0	0	0	0	0	0	0	0	0	0	0	0	0	0	0	0	0	0	0	0	0	0	0	0	0	0	0	0	0	0	0	0	0
XLOC_008411	0	0	0	0	0	0	0	0	0	0	0	0	0	0	0	0	0	0	0	0	0	0	0	0	0	0	0	0	0	0	0	0	0	0	0	0	0	0	0	0	0	0	0	0
XLOC_008748	0.479968	0.119733	0	0.165282	0.056482	0.678054	0.155143	0	0.178434	0	0	0.0981865	0.0503159	0.14907	0.0996091	0	0	0.191916	0.231074	0	0	0.144925	0	0.943516	0	0	0	0.0703577	0.215536	0	0	0	0	0	0	0.519239	0	0	0	0.20657	0	0.0931995	0	0.127534
XLOC_008413	0	0	0	0	0	0	0	0	0	0	0	0	0.0345401	0	0	0	0	0	0	0	0	0	0	0	0	0	0	0	0	0	0	0	0	0	0	0	0	0	0	0	0	0	0	0
XLOC_008414	0	0	0	0	0	0	0	0.0252859	0	0	0	0	0	0	0	0	0	0	0	0	0	0	0	0	0	0	0	0	0	0	0	0	0	0	0	0	0	0	0	0	0	0	0	0
XLOC_008416	0	0.12023	0.0698848	0	0	0	0.0657751	0.0564527	0.0597271	0	0	0	0	0.0638413	0	0	0.0605177	0	0	0	0	0	0	0	0	0	0	0	0	0	0	0	0	0	0	0	0	0	0	0	0	0	0	0
XLOC_008417	0	0	0	0	0	0	0	0	0	0	0	0	0	0	0	0	0	0	0	0	0	0	0	0	0	0	0	0	0	0	0	0	0	0	0	0	0	0	0	0	0	0	0	0
XLOC_008418	0	0	0	0	0	0	0	0	0	0	0	0	0	0	0	0	0	0	0	0	0	0	0	0	0	0	0	0	0	0	0	0	0	0	0	0	0	0	0	0	0	0	0	0
XLOC_008751	0	0	0	0	0	0	0	0	0	0	0	0	0	0	0	0	0	0	0	0	0	0	0	0	0	0	0	0	0	0	0	0	0	0	0	0	0	0	0	0	0	0	0	0
XLOC_008752	0	0	0	0	0	0	0	0	0.0420668	0	0	0	0	0	0	0	0	0	0	0	0	0	0	0	0	0	0	0	0	0	0	0	0	0	0	0	0	0	0	0	0	0	0	0
XLOC_008419	0.0106991	0.0792426	0.117404	0.00679995	0.0306683	0.0327785	0.0942053	0.0521469	0.04649	0.0573403	0.00281951	0.039947	0.0603542	0.109232	0.0470039	0.0515838	0.0652947	0.0542327	0	0.120869	0.0768839	0.0642738	0.0240825	0	0	0	0	0.0271819	0	0	0	0	0.0539978	0	0.0430485	0	0.0226882	0.0931751	0	0.0369915	0.0216845	0.0219513	0	0
XLOC_008753	0	0	0	0	0	0	0	0	0	0	0	0	0	0	0	0	0	0	0	0	0	0	0	0	0	0	0	0	0	0	0	0	0	0	0	0	0	0	0	0	0	0	0	0
XLOC_008420	0	0.0153981	0	0	0	0	0	0	0	0	0	0	0	0.0129	0.00429408	0.0224573	0.006128	0	0	0	0	0	0	0	0	0	0.769074	0.0175677	0	0	0	0	0	0	0	0.0181037	0	0.0185847	0	0	0	0.014105	0	0
XLOC_008421	0	0	0	0	0	0	0	0	0	0	0	0	0	0	0	0	0	0	0	0	0	0	0	0	0	0	0.391243	0	0	0	0	0	0	0	0	0	0	0	0	0	0	0	0	0
XLOC_008422	0	0	0	0	0	0	0	0	0	0	0	0	0	0	0	0	0	0	0	0	0	0	0	0.0693584	0	0	0	0	0	0	0	0	0	0	0	0	0	0	0	0	0	0	0	0
XLOC_008756	0.161921	0.190012	0	0.0872916	0.0888016	0	0	0	0.0947965	0	0	0.0777407	0	0	0.157635	0	0	0	0	0	0	0.118965	0	1.03722	0	0.890946	0	0	0.116846	0	0.474728	0	0	0	0	0	0.825865	0	0	0.357173	0.160191	0	0	0
XLOC_008757	0.12505	0	0	0	0	0	0.0996974	0	0	0	0	0	0	0	0	0	0.0892069	0.126565	0	0	0	0	0	0	0	0	0	0	0.0920269	0	0	0	0	0	0	0	0	0	0	0	0	0	0	0
XLOC_008759	0	0	0	0	0	0	0	0	0	0	0	0	0	0	0	0	0	0	0	0	0	0	0	0	0	0	0	0	0	0	0	0	0	0	0	0	0	0	0	0	0	0	0	0
XLOC_008760	0	0	0	0	0	0	0	0	0	0	0	0	0	0	0	0	0	0	0	0.163779	0	0	0	0	0	0	0	0	0	0	0	0	0	0	0	0	0	0	0	0	0	0	0	0
XLOC_008424	0	0	0	0	0	0	0	0	0	0	0	0	0	0	0	0	0	0	0	0	0	0	0	0	0	0.151035	0	0	0	0	0	0	0	0	0	0	0	0	0	0	0.0412332	0.119987	0	0
XLOC_008762	0	0	0	0	0	0	0.0417016	0	0.0326641	0	0	0	0	0	0	0	0	0	0	0	0	0	0	0	0	0	0	0	0	0	0	0.121015	0	0	0	0	0	0	0	0	0	0	0	0
XLOC_008426	0	0	0	0.0725313	0	0	0.0657887	0	0	0	0	0	0	0.032837	0	0	0	0	0	0.0437743	0	0	0	0	0	0.46557	0	0	0.0153435	0	0	0	0.308135	0	0.0818845	0.0994264	0	0	0.172106	0	0.0398203	0.377614	0.0465774	0
XLOC_008427	0	0	0	0	0	0	0	0	0	0	0	0	0	0	0	0	0	0	0	0	0	0	0	0	0	0	0	0	0	0	0	0	0	0	0	0	0	0	0	0	0.301001	0	0	0.434867
XLOC_008428	0	0	0	0	0.00966718	0	0	0	0	0	0	0.00831234	0	0	0	0	0	0	0	0	0	0	0	0	0	0	0	0	0	0	0	0.0341268	0	0	0	0	0	0	0.188046	0	0.0298976	0.112211	0.0172716	0
XLOC_008429	0	0	0	0	0	0	0	0	0	0	0	0.00944547	0	0	0	0	0	0	0	0	0	0	0	0	0	0	0	0	0	0	0	0	0	0	0	0	0	0	0	0	0	0	0.0202601	0
XLOC_008430	0	0	0	0.0608971	0	0	0.0636472	0	0	0	0.0206183	0	0	0	0.0413007	0	0	0	0	0	0.0857735	0	0	0.449161	0	0	0	0	0	0	0	0	0	0	0	0	0	0.21146	0	0	0	0.150819	0	0
XLOC_008433	3.6052	0.227939	0	0.628272	0.106105	1.97735	0.155035	0.124874	0.570088	0	0	0.0931843	0	0	0.661184	0.199915	0	1.87766	0	1.62282	1.58465	0.290539	0	0	0	0	0	0	0	0	0	0	0	0	0	0	0	0	0	0	0	0	0	0
XLOC_008763	3.57839	0.411963	0	1.9577	0	1.89392	0	0.0755842	0.956063	0.0558027	0.533128	0.0562738	0	0	0.741951	0.120283	0	4.61466	0	1.76973	2.10793	1.08976	0	0	0	0	0	0	0	0.290414	0	0	0	0	0	0	0	0	0	0	0	0	0	0
XLOC_008434	0	0	0	0	0	0	0	0	0	0	0	0	0	0	0.0186476	0	0	0	0	0	0	0	0	0	0	0	0	0	0	0	0	0	0	0	0	0	0	0	0	0	0	0	0	0
XLOC_008435	0	0	0	0	0	0	0	0	0	0	0	0	0	0	0	0	0	0	0	0	0	0	0	0	0	0	0	0	0	0	0	0	0	0	0.0175074	0	0	0	0	0	0	0	0	0
XLOC_008764	0.0104814	0.00600586	0.00840625	0.0066635	0.0069068	0	0.0133313	0	0	0	0.00414321	0	0	0	0	0.0126134	0.0172021	0.00337021	0	0	0	0	0.0117954	0	0	0	0	0.0123482	0	0	0	0	0	0	0	0	0	0	0	0	0	0.00994835	0	0
XLOC_008765	0	0	0	0	0	0	0	0	0	0	0	0	0	0	0	0	0	0	0	0	0	0	0	0.118371	0	0	0	0	0	0	0	0	0	0	0	0	0	0	0	0	0	0	0	0
XLOC_008766	0	0	0	0.0696295	0	0	0.0958719	0.0417248	0.0374096	0	0	0	0.0636762	0	0	0.033062	0	0	0.138796	0	0	0	0	0.326292	0	0	0	0	0	0	0	0.141022	0	0	0	0	0	0	0	0.0614936	0	0.0558925	0	0.0762516
XLOC_008436	0	0	0	0	0	0	0	0	0	0	0	0	0	0	0	0	0	0	0	0	0	0	0	0	0	0	0	0	0	0	0	0	0	0	0	0	0	0	0	0	0	0	0	0
XLOC_008438	0	0	0	0	0	0	0	0	0.043753	0	0	0	0	0	0	0.0386365	0.0522672	0	0	0	0	0	0	0	0	0	0	0	0	0	0	0	0	0	0	0	0	0	0	0	0	0	0	0
XLOC_008439	0	0	0	0	0	0	0.149904	0	0.0575576	0	0	0	0	0	0.0482179	0	0.0684279	0	0	0	0	0	0	0	0	0	0	0	0	0	0	0	0	0.257814	0	0	0	0	0.215735	0	0	0	0	0.245742
XLOC_008768	0	0	0	0	0	0.0732496	0	0	0	0.0274013	0	0	0	0	0	0	0.0400969	0	0	0	0	0	0	0	0	0	0	0	0.0397807	0	0	0	0	0	0	0	0	0	0	0	0	0	0	0
XLOC_008769	0.245916	0	0	0	0.125626	0	0	0	0	0.110384	0	0	0	0.166137	0.112161	0	0	0	0	0	0	0	0	0	0	0	0	0	0	0	0	0	0	0	0	0	0	0	0	0	0	0	0	0
XLOC_008770	0.121219	0.141403	0.0970133	0.497152	0.103592	0.138021	0.0924117	0.352954	0.0491827	0.445302	0.0958331	0.0890417	0.0916037	0.156724	0.111303	0.0655089	0.119094	0.0819068	0.231682	0.146921	0.157396	0.0763714	0.678626	0.0862154	0	0.0555426	0.0307256	0.209152	0.124968	0.0835831	0.0591901	0.167679	0.183803	0.0306714	0.146532	0.059308	0.0257427	0.121768	0.0513306	0.0250978	0.0122808	0.10359	0.0566819	0.0468441
XLOC_008440	0	0	0	0	0	0	0	0	0	0	0	0.044173	0	0	0.0448235	0	0	0	0	0	0	0	0	0	0	0	0	0.0630853	0.12868	0	0.227195	0	0	0	0	0	0	0	0	0.0914568	0	0	0	0
XLOC_008441	0	0	0.0953811	0	0	0	0.142101	0	0	0	0.109182	0	0	0.0686481	0	0	0	0	0	0	0	0	0	0	0	0	0	0	0	0	0	0	0	0	0	0	0	0	0	0	0	0	0	0
XLOC_008772	0.379624	0.229856	0.177843	0.422651	0.503632	0.178493	0.201639	0.337069	0.381399	0.311464	0.201334	0.188292	0.192787	0.475191	0.445533	0.20137	0.0901308	0.897072	0.306885	0.718274	0.422498	0.471375	0.440133	0.51848	0	0	0	0.181621	0.27914	0	0	0.336128	0	0.737802	1.17495	0.356664	0	0.366141	0.617381	0.137889	0.377522	0.123827	0.153396	0
XLOC_008774	0	0	0	0	0	0	0	0.077803	0	0.0113944	0	0.011573	0	0.0176505	0	0	0.0335181	0	0.0980948	0	0	0.0162384	0.0643679	0	0	0	0	0.0483739	0	0	0.144561	0.0481818	0	0	0.0421054	0	0	0	0	0	0	0	0	0.0535419
XLOC_008445	0	0	0	0	0	0	0	0	0	0	0	0	0	0.0171475	0	0	0	0	0	0	0	0	0	0	0	0	0	0	0	0	0	0	0	0	0	0	0	0	0	0	0	0	0	0
XLOC_008446	0	0	0	0	0	0	0	0	0	0	0	0	0.0207278	0	0	0	0	0	0	0	0	0	0	0	0	0	0	0.0575685	0	0	0	0	0	0	0	0	0	0	0	0.0826544	0	0	0	0
XLOC_008776	0	0	0.0222506	0	0	0	0	0.0114658	0.0188416	0	0.00592798	0.0156452	0.0300424	0.00650343	0	0.00834768	0	0	0	0	0.0150821	0	0	0	0	0	0	0	0	0	0	0	0	0	0	0	0	0	0	0	0	0	0	0
XLOC_008447	0	0	0	0	0	0	0	0	0	0	0	0	0	0	0	0	0	0	0.0552452	0	0	0	0	0	0	0	0	0	0	0	0	0	0	0	0	0	0	0	0	0	0	0	0	0
XLOC_008448	0.344338	0.40064	0	0.0920207	0.187022	0	0.269222	0.109878	0.100005	0.0815056	0	0	0.0838209	0	0.166134	0.175602	0.117336	0.710094	0.422194	0	0	0.12603	0.200902	0	0	0	0	0.240206	0.247239	0	0	0.48161	0	0	0	0	0	0	0	0.380954	0.170079	0	0	0.234168
XLOC_008777	0	0.0942799	0.0341432	0	0	0	0.0368964	0	0	0	0.0702685	0	0	0.0367099	0.0244535	0	0	0	0.0528452	0	0.0483973	0	0	0.10032	0	0	0	0.0338953	0.0687958	0	0	0	0.232339	0	0.0926134	0	0	0	0	0	0	0	0.104965	0
XLOC_008779	0	0	0	0	0	0	0	0	0	0	0	0	0	0	0	0	0	0	0	0	0	0	0	0	0	0	0	0	0	0	0	0	0	0	0	0	0	0	0	0	0	0	0	0
XLOC_008450	0	0	0	0	0	0	0	0	0	0	0	0	0	0	0	0	0	0	0	0	0	0	0	0	0	0	0	0	0	0	0	0	0	0	0	0	0	0	0	0	0	0	0	0
XLOC_008451	0	0	0	0	0	0	0	0	0	0	0	0	0	0	0	0	0	0	0	0	0	0	0	0	0	0	0	0	0	0	0	0	0	0	0	0	0	0	0	0	0	0	0	0
XLOC_008452	0	0	0	0.195942	0	0	0	0	0.106569	0.173599	0	0	0.178407	0.131467	0	0.0935017	0.124801	0	0	0	0	0	0	0	0	0	0	0	0	0	0	0	0	0	0	0	0	0	0	0	0	0	0.228116	0
XLOC_008454	0	0	0	0	0	0	0	0	0	0	0	0	0	0	0	0	0	0	0	0	0	0	0	0	0	0	0	0	0	0	0	0	0	0	0	0	0	0	0	0	0	0	0	0
XLOC_008455	0	0	0	0	0	0	0	0	0	0	0	0	0	0	0	0	0	0	0	0	0	0	0	0	0	0	0	0	0	0	0	0	0	0	0	0	0	0	0	0	0	0	0	0
XLOC_008456	0	0	0	0	0	0	0	0	0	0	0	0	0	0	0	0	0	0	0	0	0	0	0	0	0	0	0	0	0	0	0	0	0	0	0	0	0	0	0	0	0	0	0	0
XLOC_008781	0.57767	0.429654	0	0.120229	0.272114	0.854313	0.130843	0.0288143	0.474009	0.145203	0.515087	0.0214222	0.194664	0.435885	0.335116	0.159645	0.278855	0.341362	0.0466566	0.356956	0.469358	0.274821	0.552301	1.30409	0	0.277678	0.512029	0.828097	0.59086	0	0	1.58891	0.412174	0.511271	1.06445	0	0	1.33761	0.782404	0.29832	0.456067	0.685369	0.0926154	0.318121
XLOC_008784	0.000478575	0.00146149	0.230024	0.245819	0.000101659	0.26688	0.000127329	0.122156	2.74618e-05	0.157312	0.0581287	0.101519	0.256479	0.000107734	3.64542e-05	0.000257079	0.293228	0.212989	0.0665773	0.293217	1.20039e-05	0.23027	0.000102017	1.02105	0.565889	0.761652	0.37069	0.857396	2.18257e-05	1.10814e-05	0.376456	3.70321	2.38031	0.213424	0.839534	0.673455	0.024442	1.01913	1.43402	0.165855	0.345062	0.751017	0.00978627	0.075123
XLOC_008785	0	0.00686946	0.00400498	0	0.00438026	0	0.00426159	0	0	0.00278312	0.00647234	0	0	0	0.00287092	0	0	0.00279854	0	0.00318918	0	0	0	0.0362664	0	0.327095	0.0689317	0.0210018	0	0.187515	0	0.062697	0	0.0258038	0.130126	0	0.241839	0.0512215	0.0575791	0	0	0	0.0118526	0.168863
XLOC_008786	0.00404536	0.00228982	0.00400498	0	0	0.014382	0	0	0	0.00278312	0.00114218	0.00565377	0	0	0.00287092	0	0	0.00559707	0	0.0297657	0	0	0	0.102755	0	0.467279	0.0172329	0.0157514	0.00531397	0.054692	0	0.141068	0.0257721	0.0258038	0.417774	0.0498957	0.63528	0	0.172737	0	0	0	0	0.251615
XLOC_008462	0.394025	0.287931	0.249934	0.111445	0.121944	0.567862	0.0990419	0.0370661	0.0989565	0.0596621	0.215365	0.049633	0.153204	0.126193	0.078415	0.0761741	0.199801	0.337751	0.0804635	0.375008	0.168355	0.0997341	0.547306	0.414163	0.255113	0.355755	0.2214	0.764629	0.270528	0.0892261	0.142169	0.156625	0.269791	0.417462	0.254191	0.213678	0.0618315	0	0.452068	0.372261	0.10847	0.812464	0.522776	0.350588
XLOC_008465	0.0134956	0	0.0107816	0.00854543	0	0.0576153	0	0	0.0182235	0	0	0.00761174	0	0.0116108	0.00773066	0	0.0110281	0.0391032	0	0	0.0146067	0.0106204	0	0	0	0	0	0.0105716	0	0	0	0	0	0	0	0	0	0	0	0	0	0	0	0
XLOC_008790	0	0	0.0492715	0	0	0	0	0.0467277	0	0	0	0	0	0	0	0	0	0	0	0	0	0	0	0	0	0	0	0	0	0	0	0	0	0	0	0	0	0	0	0	0	0	0	0
XLOC_008466	0.0187027	0.0127279	0.0722713	0.0235222	0	0	0.0807442	0.0685036	0.0617959	0.0457896	0.0147857	0.0104764	0.0538695	0.0159788	0.0212795	0.0111382	0.0303463	0	0	0	0.0405262	0.0146769	0	0.197938	0	0	0	0	0.0147577	0	0	0.0434111	0.0475854	0	0	0.272324	0	0	0	0.0194181	0.018925	0	0	0
XLOC_008470	0	0	0	0	0	0	0	0	0	0	0	0	0	0	0	0	0	0	0	0	0	0	0	0	0	0	0	0	0	0	0	0	0	0	0	0	0	0	0	0	0	0.0720969	0	0
XLOC_008791	0	0	0	0	0	0	0	0	0	0	0	0	0	0	0	0	0	0	0	0	0	0	0	0	0	0	0	0	0	0	0	0	0	0	0	0	0	0	0	0	0	0	0	0
XLOC_008473	0.635891	0.231315	0.116629	0.100758	0.297403	1.40322	0.390002	0.295454	0.0267722	0.304137	0.675774	0.333859	0.156549	0.241019	0.196034	0.445634	0.357825	0.240251	0.436367	0.337368	0.289852	0.408479	0.290949	0.109887	0	0.0264029	0	0.164377	0.155279	0	0.371628	0.150145	0.0105883	0.0502295	0	0	0.207435	0	0.0779154	0.0584022	0.136045	0.411751	0.00976031	0.0516189
XLOC_008792	0	0	0	0	0.0432627	0	0	0	0	0	0	0	0	0	0	0	0	0	0	0	0	0	0	0	0	0	0	0	0	0	0	0	0	0	0	0	0	0	0	0	0	0	0	0
XLOC_008793	0	0	0	0	0	0	0	0	0	0	0	0	0	0	0	0	0	0	0	0	0	0	0	0	0	0	0	0	0	0	0	0	0	0	0	0	0	0	0	0	0	0	0	0
XLOC_008794	0	0.0211148	0	0	0	0	0.0263805	0	0	0	0	0	0.0356928	0	0	0	0.0251296	0	0	0	0	0.0245689	0	0	0	0	0.0815253	0	0	0	0	0	0	0	0	0	0	0	0	0	0.0318237	0	0	0
XLOC_008795	0.136509	0.0944083	0.0887635	0.0405205	0.0724116	0.563318	0.0813745	0.0421295	0.0750784	0.0177605	0.0891521	0.030945	0.128805	0.0964684	0.0366567	0.0383659	0.0675897	0.109784	0.0335701	0.22284	0.18417	0.0882965	0.126857	0.0512004	0	0	0	0.0441747	0.0253885	0	0	0.0663859	0	0.0728587	0	0.0704406	0.0611508	0	0	0	0.0286032	0.0269945	0	0.0414224
XLOC_008474	0	0	0	0	0	0	0	0	0	0.0550195	0	0	0	0	0	0	0	0	0	0	0	0	0	0	0	0	0	0	0	0	0	0	0	0	0	0	0	0	0	0	0	0	0	0
XLOC_008796	0	0	0	0	0	0	0	0	0	0	0	0	0	0	0	0	0	0	0	0	0	0	0	0	0	0	0	0	0	0	0	0	0	0	0	0	0	0	0	0	0	0	0	0
XLOC_008475	0.114242	0.267246	0.0621738	0.0643619	0.0505216	0	0.0688422	0.117889	0.139234	0.324434	0.134328	0.0438472	0.50452	0.133284	0.222468	0.0613002	0.126349	0.115105	0	0.0950141	0.0932582	0.128571	0.132139	0	0	0	0	0	0	0	0	0	0	0	0	0	0	0	0.274211	0	0.113825	0	0	0
XLOC_008802	0	0	0	0	0	0	0	0	0	0	0	0	0	0	0	0	0	0	0	0	0	0	0	0	0	0	0	0	0	0	0	0	0	0	0	0	0	0	0	0	0	0	0	0
XLOC_008477	0	0	0	0	0	0	0	0	0	0.180726	0	0	0	0	0.182684	0	0	0	0	0	0	0	0	0	0	0	0	0	0.292785	0	0	0	0	0	0	0	0	0	0	0	0	0	0	0
XLOC_008805	0	0	0.0152668	0.0685018	0	0.11213	0	0.0144859	0	0	0	0	0	0	0	0	0.0103842	0.0385645	0.0156423	0	0	0.0153284	0	0.204758	0	0	0	0.342256	0.0153435	0.18683	0	0.265488	0	0	0.0409422	0	0	0.0510342	0.0430264	0.0275969	0	0.0125871	0	0
XLOC_008808	0	0	0.0253016	0.13293	0	0.191637	0	0.0144859	0	0	0	0	0	0	0.021872	0	0.0300333	0.0668185	0.0269591	0	0	0.0258816	0	0.580388	0	0	0	0.359271	0.025773	0.18683	0	0.265536	0	0	0.0725171	0	0	0.0903921	0.0762086	0.0478896	0	0.0125871	0	0
XLOC_008480	0	0.0354787	0	0	0	0	0	0	0	0	0	0	0	0	0	0	0	0.0102362	0	0	0	0	0	0	0	0	0	0	0	0	0	0	0	0	0	0	0	0	0	0	0	0	0	0
XLOC_008481	0	0	0	0	0	0	0	0	0	0	0	0	0	0	0	0	0	0	0	0	0	0	0	0	0	0	0	0	0	0	0	0	0	0	0	0	0	0	0	0	0	0	0	0
XLOC_008809	0	0	0	0	0	0	0	0	0	0	0	0	0	0	0	0	0	0	0	0	0	0	0	0	0	0	0	0	0	0	0	0	0	0	0	0	0	0	0	0	0	0	0	0
XLOC_008810	0	0	0	0	0	0	0	0	0	0	0	0	0	0	0	0	0	0	0	0	0	0	0	0	0	0	0	0	0	0	0	0	0	0	0	0	0	0	0	0	0.411088	0	0	0
XLOC_008811	0.0219878	0.0263754	0.0568808	0.0360287	0.0292403	0	0.309345	0.0299727	0.0172219	0.15181	0.0302461	0.0451908	0.0241508	0.117132	0.0435733	0.0561041	0.0787269	0.0450618	0.029787	0.00967474	0.158997	0.0773357	0.858096	0.519029	0.114667	0.223143	1.7349	0.938445	0.526298	0.0300832	0	0.937581	0.0738074	0.369395	0.2189	0.0106715	0.236928	1.02348	0.78622	0.701306	3.34504	0.519052	0.0205143	0.530483
XLOC_008812	0	0	0	0	0	0	0	0	0	0	0	0	0	0	0	0	0	0	0	0	0	0	0	0	0	0	0	0	0	0	0	0	0	0	0	0	0	0	0	0	0	0	0	0
XLOC_008814	0	0	0	0.14012	0	0.0925639	0	0	0	0	0.0535721	0.0365471	0.0136624	0	0	0.0380531	0.0166989	0.0867931	0.0269591	0	0	0.0172542	0.107969	0.186352	0	0	0	0.400601	0	0.0934149	0	0.209372	0	0	0	0	0	0	0.257011	0.0828547	0.067904	0.035332	0	0
XLOC_008482	0	0	0	0.0528219	0.0182082	0.0402913	0.0475532	0	0	0	0.0224168	0	0.0161219	0	0.0159286	0	0	0	0	0	0	0	0	0	0	0	0	0.0219268	0.0222127	0	0	0	0	0	0	0	0	0	0	0.0295675	0	0.0270322	0	0
XLOC_008815	0	0	0	0	0	0	0	0	0	0.132989	0	0	0	0	0	0	0	0	0	0	0.152011	0	0	0	0	0.364103	0	0	0	0	0	0	0	0	0	0	0	0	0	0	0	0	0	0
XLOC_008817	0	0	0	0	0	0	0	0	0	0	0	0	0	0.0304036	0	0	0	0	0	0	0	0	0	0.228704	0	0	0	0	0	0	0	0	0.167114	0	0	0	0	0	0	0	0	0	0	0
XLOC_008822	0	0.035451	0.0206643	0.0163704	0	0.037368	0	0	0	0	0	0	0	0	0.0148096	0	0	0.0255292	0	0	0	0.0205498	0	0	0	0	0	0.020368	0	0	0	0	0	0	0	0	0	0	0.0564908	0.109565	0	0	0	0
XLOC_008823	0	0.0177255	0	0	0.0333591	0	0	0	0	0	0	0	0.0295978	0	0	0	0	0	0	0.0290566	0	0	0	0	0	0.0611262	0	0	0	0	5.01582	0.0615119	0	0	0	0	0	0	0	0	0	0	0	0
XLOC_008825	0	0	0	0	0	0	0	0	0	0	0	0	0	0	0	0	0	0	0	0	0	0	0	0	0	0	0	0	0	0	0	0	0	0	0	0	0	0	0	0	0	0	0	0
XLOC_008826	0.113727	0	0.0942512	0	0.0514474	0.0679846	0.413738	0.0715559	0.0159541	0.0131021	0.0756165	0.121368	0.136777	0.0608658	0.0675535	0.046415	0.0192606	0.301534	0.453218	0.142548	0.0518677	0.0561387	0.107014	1.03228	0	0.609999	0	0	0.103168	0.61197	0.465191	0	0.367021	0.979927	1.463	0	0.411229	0	0.738379	2.75173	3.69117	0.123274	3.46654	0.371538
XLOC_008827	0	0	0	0	0	0	0	0	0	0	0	0	0	0	0	0	0	0	0	0	0	0	0	0	0	0	0	0	0	0	0	0	0	0	0	0	0	0	0	0	0	0	0	0
XLOC_008828	0	0	0	0	0	0	0	0	0	0	0	0	0	0	0	0	0	0	0	0	0	0	0	0	0	0	0	0	0	0	0	0	0	0	0	0	0	0	0	0	0	0	0	0
XLOC_008486	0	0	0	0	0	0	0	0	0	0	0	0	0	0	0	0	0	0	0	0	0	0	0	0	0	0	0	0	0	0	0	0	0	0	0	0	0	0	0	0	0	0	0	0
XLOC_008829	0	0	0	0	0	0	0	0	0	0	0	0	0	0	0	0.0584787	0	0	0	0	0	0	0	0	0	0	0	0	0	0	0	0	0	0	0	0	0	0	0	0	0	0	0	0
XLOC_008830	0	0	0	0	0	0	0	0	0	0	0	0	0	0	0	0	0	0	0	0	0	0	0	0	0	0	0	0	0	0	0	0	0	0	0	0	0	0	0	0	0	0	0	0
XLOC_008487	0	0.0851005	0	0	0	0	0.112844	0	0	0	0	0.0696745	0	0	0.211941	0.223702	0.0999488	0.145394	0	0.162646	0	0	0	0.298061	0	0.768078	0	0	0	0	0	0	0.423624	0	0.337724	0	1.06796	0	0	0.156317	0	0	0.173687	0
XLOC_008488	0	0	0	0	0	0	0	0	0	0	0	0	0	0	0	0	0	0	0	0	0	0	0	0	0	0	0	0	0	0	0	0	0	0	0	0	0	0	0	0	0	0	0	0
XLOC_008489	0.354431	0.0453822	0.211306	0.167228	0.0430011	0.85084	0.159578	0	0.0449994	0.0736763	0.168423	0.0744977	0.0382154	0.17006	0.113427	0.357585	0	0.246296	0	0.548972	0.155541	0.270743	0.0811446	0	0	0.252215	0	0.0928636	0.0538926	0.126511	0	0	0	0.417835	0	0	0	0.552948	0.349637	0	0.053021	0.0505558	0	0.0933279
XLOC_008832	0	0	0	0	0	0	0	0	0	0	0	0	0	0	0	0	0	0	0	0	0	0	0	0	0	0	0	0	0	0	0	0	0	0	0	0	0	0	0	0	0	0	0	0
XLOC_008495	0.0435038	0.0287178	0.114474	0.0737831	0.0273446	0	0	0	0.0283984	0.0232872	0	0.0421375	0.0242396	0	0.105929	0	0.115793	0	0	0.0908603	0	0	0	0	0	0	0	0	0	0.403772	0	0	0	0	0	0	0.0954648	0	0.0951778	0.0866617	0.0438238	0.0784093	0	0
XLOC_008833	0.0708863	0.0453829	0.0693123	0.0418071	0	0.100362	0	0	0	0	0	0	0	0	0	0	0	0	0	0	0	0.0721438	0.110054	0	0	0	0	0	0	0	0	0	0	0	0	0	0	0	0	0.0753805	0.0954848	0	0	0
XLOC_008835	0	0	0	0	0	0	0	0.0931118	0	0	0	0	0	0	0	0	0	0	0	0	0	0	0	0	0	0	0	0	0	0	0	0	0	0	0	0	0	0	0	0	0	0	0	0
XLOC_008837	0.163957	0.0356202	0	0.082098	0.0338497	0	0.0902331	0	0.0352684	0.0288971	0.0432367	0	0.0600705	0.0222899	0.0297054	0	0.126791	0	0	0.121591	0	0.0420853	0.24921	0	0	0.131076	0	0.0826813	0.0840048	0	0	0	0	0	0	0	0	0	0.121136	0.173009	0.0549654	0.104906	0.129508	0
XLOC_008838	0.0473954	0	0	0.0287255	0	0	0	0	0	0.0252602	0.0374775	0	0.0262793	0	0	0	0	0	0.112794	0.0526214	0.0516539	0	0.0539276	0	0	0	0	0.108188	0	0	0	0	0	0.124466	0	0	0	0	0	0	0	0	0	0
XLOC_008498	0	0	0	0	0	0	0.116024	0	0	0	0	0	0	0	0	0	0	0	0	0	0	0	0	0	0	0	0	0.0529353	0	0	0	0	0	0	0	0	0	0	0	0	0	0.068341	0	0
XLOC_008839	0	0.0341815	0	0	0	0	0	0	0	0	0.0413743	0	0	0	0	0	0	0.0171095	0	0	0.0190261	0	0.014898	0	0	0	0	0.0396417	0	0.0313751	0	0	0	0	0	0	0	0	0	0	0	0	0	0
XLOC_008499	0	0	0	0	0	0	0	0	0	0	0	0	0	0	0	0	0	0	0	0	0	0	0	0	0	0	0	0	0	0	0	0	0	0	0	0	0	0	0	0	0	0	0	0
XLOC_008503	0.0301402	0.0404449	0.0942897	0.0746862	0.0772178	0.171273	0.239821	0.156582	0.0698912	0.0819566	0.142961	0.0554445	0.0512848	0.101452	0.0675654	0.132732	0.0601796	0.0879323	0.071487	0.0666686	0.0327282	0.223325	0.102383	0.109201	0	0.140701	0	0.162892	0.117892	0	0	0	0.310407	0	0.185599	0.0751198	0	0.0771158	0.0650156	0.0629051	0.0913039	0	0.283468	0.0781838
XLOC_008840	0	0.111859	0.195136	0.360253	0.105656	0	0	0	0.111075	0.153153	0.070618	0.0917507	0.0794112	0.209087	0.0465459	0.0489752	0.0660714	0	0	0.0999927	0.0981382	0	0	0.173375	0	0.223386	0	0.0655939	0	0	0	0.224806	0	0.246714	0	0	0.207069	0.489727	0	0	0.0741028	0	0	0
[truncated: 6,765 more rows]

## Sheet: Diff expressed
lncRNA	2671_Normal	2675_Normal	2678_Normal	2679_Normal	2680_Normal	2683_Normal	3496_Normal	3511_Normal	3514_Normal	3516_Normal	3517_Normal	3518_Normal	3520_Normal	3522_Normal	3525_Normal	3527_Normal	3531_Normal	3534_Normal	3655_Normal	3660_Normal	3662_Normal	3663_Normal	2671_Tumor	2675_Tumor	2678_Tumor	2679_Tumor	2680_Tumor	2683_Tumor	3496_Tumor	3511_Tumor	3514_Tumor	3516_Tumor	3517_Tumor	3518_Tumor	3520_Tumor	3522_Tumor	3525_Tumor	3527_Tumor	3531_Tumor	3534_Tumor	3655_Tumor	3660_Tumor	3662_Tumor	3663_Tumor	NORM AVG	TUM AVG	[T]/[N]	log2FC	TTEST
[truncated: 210 more rows]

[truncated: 1 more sheets: Cluster Graphs_Up-regulated]
