# Supplementary material for: Colon Cancer-Upregulated Long Non-Coding RNA lincDUSP Regulates Cell Cycle Genes and Potentiates Resistance to Apoptosis
Source: Sci Rep. 2018 May 9;8:7324. doi: 10.1038/s41598-018-25530-5 (PMC5943353; doi:10.1038/s41598-018-25530-5)
Supplement: Supplementary file 3 — Supplementary Dataset 2 [file 41598_2018_25530_MOESM3_ESM.xlsx]

## Sheet: V703_Diff Expressed mRNAs
ensembl_gene_id	gene name	baseMean	log2_FoldChange	Fold Change (lincDUSP/Control)	lfcSE	stat	pvalue	padj	gene_biotype	lincDUSP_KD 1	lincDUSP_KD 2	lincDUSP_KD 3	Neg control 1	Neg Control 2	Neg Control 3
ENSG00000108242	CYP2C18	15.4172	2.62149	6.15385	0.586542	-4.55994	5.1167e-06	6.91904e-05	protein_coding	38	25	17	3	4	6
ENSG00000155657	TTN	13.3644	1.51457	2.85714	0.54807	-2.88169	0.00395549	0.0201886	protein_coding	28	18	14	7	8	6
ENSG00000159173	TNNI1	12.2864	1.47999	2.78947	0.580805	-2.72666	0.00639785	0.0295599	protein_coding	18	16	19	4	7	8
ENSG00000124491	F13A1	20.6054	1.4634	2.75758	0.44029	-3.48865	0.000485463	0.00357945	protein_coding	40	27	24	13	11	9
ENSG00000000005	TNMD	40.9336	1.4634	2.75758	0.330009	-4.6178	3.87831e-06	5.40271e-05	protein_coding	85	49	48	13	27	26
ENSG00000163735	CXCL5	44.7281	1.34453	2.53947	0.303672	-4.6946	2.67133e-06	3.93509e-05	protein_coding	82	47	64	23	32	21
ENSG00000265972	TXNIP	3415.53	1.3356	2.52381	0.132263	-10.5015	8.50435e-26	1.99593e-23	protein_coding	6942	3570	4328	2080	1996	1804
ENSG00000174145	NWD2	40.4269	1.23947	2.36111	0.340629	-3.89088	9.98802e-05	0.000935752	protein_coding	70	62	38	14	32	26
ENSG00000163209	SPRR3	27.2331	1.19265	2.28571	0.392176	-3.2899	0.00100222	0.0065215	protein_coding	41	45	26	17	16	16
ENSG00000073737	DHRS9	32.7022	1.19114	2.28333	0.341967	-3.69143	0.000222993	0.00183687	protein_coding	60	37	40	21	20	19
ENSG00000242386	HLA-DMB	59.3237	1.10962	2.15789	0.259347	-4.51403	6.36086e-06	8.30932e-05	protein_coding	115	71	60	36	40	38
ENSG00000215018	COL28A1	112.679	1.09101	2.13023	0.190808	-6.17031	6.81577e-10	2.18467e-08	protein_coding	183	152	123	66	78	71
ENSG00000124102	PI3	880.329	1.04196	2.05903	0.0856635	-13.101	3.25085e-39	2.36918e-36	protein_coding	1490	1140	928	610	605	513
ENSG00000168497	SDPR	421.891	0.994047	1.99176	0.100786	-10.5841	3.53158e-26	8.57925e-24	protein_coding	736	493	464	275	298	277
ENSG00000183831	ANKRD45	33.2099	0.978305	1.97015	0.342095	-3.11983	0.00180957	0.0105815	protein_coding	53	42	37	27	24	16
ENSG00000179750	APOBEC3B	110.61	0.954196	1.9375	0.189771	-5.51188	3.55013e-08	8.17948e-07	protein_coding	164	136	134	79	73	72
ENSG00000169429	CXCL8	821.571	0.95009	1.93199	0.0827678	-12.376	3.52577e-35	1.8082e-32	protein_coding	1416	848	1003	527	635	529
ENSG00000164266	SPINK1	117.874	0.942707	1.92213	0.18424	-5.46517	4.62469e-08	1.04032e-06	protein_coding	212	128	129	85	77	82
ENSG00000148175	STOM	380.516	0.88976	1.85287	0.106902	-9.06815	1.2106e-19	1.76454e-17	protein_coding	623	463	400	256	291	255
ENSG00000125046	SSUH2	99.4123	0.811097	1.75455	0.201228	-4.34534	1.3906e-05	0.000168319	protein_coding	182	104	100	71	85	64
ENSG00000137267	TUBB2A	81.2382	0.806203	1.7486	0.224242	-3.90706	9.34247e-05	0.000886063	protein_coding	139	71	103	56	66	57
ENSG00000188910	GJB3	46.6043	0.793	1.73267	0.29859	-3.00138	0.00268763	0.014623	protein_coding	61	58	56	24	39	38
ENSG00000163220	S100A9	515.07	0.781383	1.71878	0.0994844	-8.63913	5.66451e-18	6.82056e-16	protein_coding	849	568	551	411	428	306
ENSG00000120885	CLU	173.825	0.779172	1.71615	0.152038	-5.65265	1.57992e-08	4.00679e-07	protein_coding	269	179	211	135	124	125
ENSG00000118985	ELL2	66.0651	0.742842	1.67347	0.241251	-3.49151	0.000480301	0.00354705	protein_coding	89	77	80	47	54	46
ENSG00000120738	EGR1	117.337	0.740241	1.67045	0.181273	-4.5168	6.27814e-06	8.21677e-05	protein_coding	183	138	120	91	86	87
ENSG00000124469	CEACAM8	92.2002	0.710493	1.63636	0.207954	-3.81213	0.000137773	0.00122745	protein_coding	135	106	101	65	65	79
ENSG00000167553	TUBA1C	13088.2	0.693789	1.61753	0.0409478	-18.6311	1.79956e-77	4.98369e-74	protein_coding	21436	13730	13748	10061	10592	9587
ENSG00000091138	SLC26A3	634.789	0.693053	1.6167	0.0840011	-9.16085	5.14915e-20	7.92226e-18	protein_coding	995	674	693	457	508	496
ENSG00000169876	MUC17	1237.07	0.682977	1.60545	0.0878013	-8.90444	5.36541e-19	7.50453e-17	protein_coding	1670	1546	1321	984	927	915
ENSG00000119125	GDA	1383.25	0.661409	1.58163	0.0601073	-12.3905	2.94243e-35	1.56707e-32	protein_coding	2085	1526	1485	1034	1170	1018
ENSG00000146039	SLC17A4	62.213	0.660308	1.58042	0.265047	-2.85308	0.00432978	0.0217084	protein_coding	81	81	64	37	48	58
ENSG00000048052	HDAC9	126.232	0.660112	1.5802	0.175869	-4.28146	1.8567e-05	0.000216594	protein_coding	179	149	135	100	109	84
ENSG00000174749	C4orf32	77.9069	0.633525	1.55135	0.220636	-3.20783	0.00133743	0.00826916	protein_coding	126	79	82	53	73	59
ENSG00000196352	CD55	768.038	0.628545	1.54601	0.0836589	-8.41537	3.91645e-17	4.27016e-15	protein_coding	1171	780	855	629	573	613
ENSG00000165092	ALDH1A1	3304.24	0.623939	1.54108	0.0475806	-14.659	1.17921e-48	1.08857e-45	protein_coding	5193	3510	3396	2611	2713	2527
ENSG00000124772	CPNE5	72.5798	0.618129	1.53488	0.227228	-3.06831	0.00215274	0.0121868	protein_coding	108	73	83	54	57	61
ENSG00000175868	CALCB	456.452	0.61211	1.52849	0.094393	-7.30735	2.72454e-13	1.66932e-11	protein_coding	698	462	503	366	373	349
ENSG00000183914	DNAH2	211.866	0.605803	1.52183	0.139686	-4.92615	8.38664e-07	1.38911e-05	protein_coding	309	245	213	177	161	166
ENSG00000181826	RELL1	300.734	0.598186	1.51381	0.118432	-5.63607	1.73979e-08	4.33289e-07	protein_coding	484	320	292	230	249	245
ENSG00000197747	S100A10	7288.33	0.584277	1.49929	0.0415597	-16.0253	8.50147e-58	1.1772e-54	protein_coding	10836	8017	7461	5804	6158	5589
ENSG00000223531	TRIM31	3444.2	0.576507	1.49123	0.0442679	-14.8825	4.28118e-50	4.56011e-47	protein_coding	5127	3653	3639	2824	2971	2533
ENSG00000175592	FOSL1	102.177	0.575115	1.4898	0.201406	-3.28204	0.00103058	0.00668091	protein_coding	140	114	111	92	69	84
ENSG00000120217	CD274	58.4003	0.567808	1.48227	0.257573	-2.55919	0.0104915	0.0441434	protein_coding	81	67	61	37	56	48
ENSG00000206075	SERPINB5	1150.33	0.559538	1.4738	0.0722587	-8.83195	1.0287e-18	1.34382e-16	protein_coding	1741	1297	1096	914	1003	888
ENSG00000197299	BLM	2146.74	0.549549	1.46363	0.0531922	-11.7518	6.91401e-32	2.73538e-29	protein_coding	3290	2104	2312	1731	1873	1661
ENSG00000156011	PSD3	64.7795	0.547968	1.46203	0.240569	-2.64639	0.00813549	0.0359681	protein_coding	91	66	74	59	55	44
ENSG00000138166	DUSP5	297.15	0.543298	1.4573	0.126503	-4.92334	8.50815e-07	1.40588e-05	protein_coding	428	289	341	220	239	267
ENSG00000116285	ERRFI1	1034.26	0.541209	1.45519	0.0674799	-9.26116	2.02217e-20	3.21851e-18	protein_coding	1491	1055	1140	840	886	807
ENSG00000136982	DSCC1	610.96	0.535657	1.4496	0.0843995	-7.20787	5.68324e-13	3.27899e-11	protein_coding	947	630	609	511	512	485
ENSG00000116741	RGS2	88.3523	0.52498	1.43891	0.209638	-2.80502	0.00503128	0.0244621	protein_coding	149	78	91	76	80	65
ENSG00000145088	EAF2	97.3053	0.515174	1.42917	0.195843	-3.09558	0.00196427	0.0112886	protein_coding	132	108	103	77	87	76
ENSG00000163993	S100P	3206.5	0.511139	1.42518	0.0688963	-8.53428	1.41035e-17	1.57493e-15	protein_coding	4871	3640	2879	2740	2853	2399
ENSG00000137801	THBS1	7241.74	0.504987	1.41911	0.0456258	-12.6206	1.62544e-36	9.78584e-34	protein_coding	11114	7133	7446	6286	6102	5717
ENSG00000113356	POLR3G	625.643	0.504397	1.41853	0.0867681	-6.6572	2.79092e-11	1.16053e-09	protein_coding	963	664	593	495	558	512
ENSG00000124762	CDKN1A	2927.49	0.500337	1.41454	0.0608537	-9.55392	1.24874e-21	2.21684e-19	protein_coding	4242	2861	3226	2660	2423	2219
ENSG00000163898	LIPH	624.582	0.495721	1.41003	0.0866772	-6.68088	2.37504e-11	1.01818e-09	protein_coding	878	663	653	498	524	534
ENSG00000092853	CLSPN	1366.68	0.493967	1.40831	0.0688616	-8.16985	3.08781e-16	3.01105e-14	protein_coding	2146	1306	1394	1059	1246	1136
ENSG00000173467	AGR3	754.296	0.480423	1.39515	0.0767137	-7.29606	2.96326e-13	1.79966e-11	protein_coding	1100	800	748	625	654	619
ENSG00000160712	IL6R	656.44	0.47968	1.39443	0.0825708	-6.7446	1.53446e-11	6.87628e-10	protein_coding	965	671	669	521	570	562
ENSG00000171848	RRM2	4334.32	0.479431	1.39419	0.0495768	-11.109	1.13429e-28	3.34182e-26	protein_coding	6608	4085	4579	3652	3790	3512
ENSG00000123358	NR4A1	295.519	0.477403	1.39224	0.115716	-4.79884	1.59587e-06	2.48852e-05	protein_coding	442	280	318	253	270	224
ENSG00000132510	KDM6B	151.12	0.476791	1.39164	0.17043	-3.20266	0.00136164	0.00839476	protein_coding	236	148	149	156	118	109
ENSG00000139508	SLC46A3	988.643	0.476564	1.39143	0.0707581	-7.83471	4.69911e-15	3.82756e-13	protein_coding	1461	947	1065	790	895	811
ENSG00000179833	SERTAD2	312.23	0.472537	1.38755	0.114191	-4.90847	9.17878e-07	1.50948e-05	protein_coding	437	334	321	246	301	240
ENSG00000154640	BTG3	559.852	0.469882	1.385	0.0851132	-6.49391	8.36369e-11	3.23497e-09	protein_coding	796	574	587	471	493	449
ENSG00000104537	ANXA13	146.619	0.468619	1.38378	0.15902	-3.46936	0.000521704	0.00380212	protein_coding	207	149	156	127	126	117
ENSG00000171431	KRT20	263.131	0.466339	1.3816	0.128497	-4.26279	2.01894e-05	0.000232388	protein_coding	366	265	285	209	214	240
ENSG00000164949	GEM	187.722	0.464625	1.37996	0.148581	-3.55112	0.000383589	0.00292165	protein_coding	301	177	183	171	151	157
ENSG00000065328	MCM10	959.076	0.464301	1.37965	0.0762687	-6.98752	2.79793e-12	1.44026e-10	protein_coding	1506	891	979	767	897	783
ENSG00000104081	BMF	169.671	0.463104	1.3785	0.16411	-3.34619	0.000819294	0.00556738	protein_coding	233	189	168	113	157	158
ENSG00000197885	NKIRAS1	270.21	0.454283	1.3701	0.121121	-4.4078	1.04424e-05	0.000129799	protein_coding	397	254	293	236	249	204
ENSG00000110723	EXPH5	3574.87	0.452347	1.36826	0.0509858	-10.4891	9.69099e-26	2.23652e-23	protein_coding	5098	3637	3708	2791	3299	3004
ENSG00000051180	RAD51	633.644	0.450552	1.36656	0.0845505	-6.25824	3.89346e-10	1.31495e-08	protein_coding	920	621	666	496	575	544
ENSG00000124882	EREG	1280.05	0.44637	1.36261	0.061078	-8.59644	8.22285e-18	9.56822e-16	protein_coding	1856	1277	1320	1110	1116	1042
ENSG00000168398	BDKRB2	509.96	0.444289	1.36064	0.0939635	-5.55191	2.82571e-08	6.69992e-07	protein_coding	755	508	514	387	489	430
ENSG00000104738	MCM4	7643.14	0.442241	1.35871	0.0487274	-10.4493	1.4762e-25	3.35096e-23	protein_coding	11790	7188	7718	6299	6928	6421
ENSG00000229684	TUBB	30538.9	0.441421	1.35794	0.0382893	-13.3497	1.18995e-40	9.69253e-38	protein_coding	46443	30020	30058	26343	27276	24824
ENSG00000123843	C4BPB	276.258	0.438218	1.35493	0.118711	-4.31713	1.58074e-05	0.000187723	protein_coding	416	281	265	227	253	230
ENSG00000117010	ZNF684	143.706	0.436268	1.3531	0.164748	-3.05622	0.00224144	0.012592	protein_coding	226	127	149	129	126	116
ENSG00000127824	TUBA4A	1945.28	0.436237	1.35307	0.0572594	-8.88314	6.49981e-19	8.8238e-17	protein_coding	2908	1868	1988	1710	1675	1614
ENSG00000093009	CDC45	875.222	0.432983	1.35002	0.080225	-6.24223	4.31373e-10	1.44281e-08	protein_coding	1343	788	916	743	763	751
ENSG00000151012	SLC7A11	4058.24	0.42686	1.3443	0.0444133	-11.5455	7.77746e-31	2.91066e-28	protein_coding	5650	4171	4188	3355	3764	3302
ENSG00000164687	FABP5	952.026	0.425406	1.34295	0.0739175	-6.70139	2.06443e-11	8.98934e-10	protein_coding	1448	951	906	847	822	792
ENSG00000174371	EXO1	2330.37	0.420691	1.33857	0.0590829	-8.28496	1.18151e-16	1.22092e-14	protein_coding	3590	2135	2372	1943	2196	1910
ENSG00000104140	RHOV	233.38	0.419783	1.33773	0.132284	-3.66464	0.000247682	0.00200799	protein_coding	370	218	224	192	213	202
ENSG00000148344	PTGES	416.899	0.416374	1.33457	0.0999056	-4.96694	6.8017e-07	1.14161e-05	protein_coding	603	390	447	372	385	322
ENSG00000165244	ZNF367	843.211	0.415534	1.33379	0.07227	-6.8942	5.41698e-12	2.65989e-10	protein_coding	1202	834	873	717	806	658
ENSG00000091129	NRCAM	195.274	0.410763	1.32939	0.140378	-3.44727	0.000566285	0.00407766	protein_coding	290	182	202	163	173	171
ENSG00000142733	MAP3K6	185.939	0.406783	1.32573	0.143779	-3.40446	0.000662959	0.00467889	protein_coding	261	174	204	167	169	146
ENSG00000151287	TEX30	642.892	0.406595	1.32555	0.081244	-5.98582	2.15307e-09	6.39776e-08	protein_coding	931	626	658	575	600	496
ENSG00000198554	WDHD1	2268.42	0.403934	1.32311	0.0553085	-8.6321	6.0237e-18	7.19054e-16	protein_coding	3334	2216	2259	1877	2038	1987
ENSG00000007968	E2F2	865.576	0.402997	1.32225	0.0748234	-6.36572	1.94378e-10	7.02755e-09	protein_coding	1287	820	876	705	802	749
ENSG00000126453	BCL2L12	415.442	0.402279	1.32159	0.105254	-4.54295	5.54736e-06	7.41451e-05	protein_coding	597	425	404	392	336	351
ENSG00000006606	CCL26	130.7	0.395095	1.31503	0.179178	-2.51648	0.0118532	0.0485883	protein_coding	222	113	120	110	129	107
ENSG00000119922	IFIT2	1702.74	0.393742	1.3138	0.0608054	-7.76656	8.0646e-15	6.34492e-13	protein_coding	2414	1748	1666	1535	1460	1441
ENSG00000100479	POLE2	758.564	0.391936	1.31215	0.0747177	-6.28071	3.37024e-10	1.15801e-08	protein_coding	1100	728	774	668	693	622
ENSG00000148841	ITPRIP	218.028	0.388812	1.30931	0.135789	-3.43084	0.000601716	0.00430147	protein_coding	310	227	208	180	189	200
ENSG00000077514	POLD3	1677.16	0.38739	1.30802	0.0559786	-8.24849	1.60404e-16	1.63317e-14	protein_coding	2476	1608	1670	1484	1539	1376
ENSG00000070814	TCOF1	2711.07	0.381347	1.30256	0.0487406	-9.37241	7.08953e-21	1.19718e-18	protein_coding	3933	2682	2654	2327	2465	2324
ENSG00000124767	GLO1	4589.9	0.378953	1.3004	0.0412146	-11.0118	3.35265e-28	9.47432e-26	protein_coding	6720	4447	4534	4009	4260	3805
ENSG00000146670	CDCA5	1583.9	0.376783	1.29844	0.0593374	-7.56549	3.86397e-14	2.70224e-12	protein_coding	2356	1495	1570	1344	1477	1354
ENSG00000131462	TUBG1	827.285	0.376366	1.29807	0.0796864	-5.6371	1.72934e-08	4.3217e-07	protein_coding	1201	828	793	719	707	748
ENSG00000106546	AHR	7061.56	0.373949	1.2959	0.0364496	-12.4685	1.10929e-35	6.14412e-33	protein_coding	9980	7050	7027	6060	6598	5906
ENSG00000151882	CCL28	578.04	0.373691	1.29566	0.0869491	-5.19811	2.01324e-07	3.89893e-06	protein_coding	832	584	556	542	524	456
ENSG00000101003	GINS1	2939.83	0.371429	1.29363	0.0534868	-8.24574	1.64137e-16	1.64696e-14	protein_coding	4420	2678	2960	2568	2745	2462
ENSG00000125266	EFNB2	1539.46	0.371289	1.29351	0.0646896	-6.94578	3.7638e-12	1.91608e-10	protein_coding	2191	1626	1423	1369	1375	1307
ENSG00000165490	DDIAS	726.127	0.370057	1.2924	0.0818561	-5.42151	5.90978e-08	1.29618e-06	protein_coding	1087	699	698	590	728	604
ENSG00000170421	KRT8	22994.9	0.369733	1.29211	0.0368758	-12.333	6.01736e-35	2.87319e-32	protein_coding	32095	22794	23342	20403	22069	18073
ENSG00000181544	FANCB	353.658	0.36804	1.2906	0.106041	-4.17502	2.97961e-05	0.000326156	protein_coding	524	326	358	310	339	287
ENSG00000188229	TUBB4B	9177.77	0.367262	1.2899	0.0474364	-9.2113	3.22189e-20	5.01275e-18	protein_coding	13794	8460	9119	8399	8583	7340
ENSG00000146281	PM20D2	1323.45	0.366555	1.28927	0.0606309	-7.31087	2.65415e-13	1.63342e-11	protein_coding	1907	1252	1347	1145	1228	1122
ENSG00000158417	EIF5B	5122.61	0.36454	1.28747	0.0555363	-7.99146	1.33349e-15	1.18364e-13	protein_coding	7165	5355	4857	4230	4652	4615
ENSG00000163584	RPL22L1	3403.68	0.363049	1.28614	0.0574484	-7.5712	3.69784e-14	2.62585e-12	protein_coding	5063	3309	3238	2724	3356	2947
ENSG00000168496	FEN1	2723.65	0.362326	1.2855	0.0582961	-7.37544	1.63807e-13	1.05993e-11	protein_coding	4115	2439	2744	2321	2565	2347
ENSG00000089195	TRMT6	1684.09	0.361092	1.2844	0.0550569	-8.03142	9.63501e-16	8.77737e-14	protein_coding	2359	1696	1658	1438	1582	1428
ENSG00000132646	PCNA	9267.01	0.359971	1.2834	0.0485044	-8.80255	1.33737e-18	1.69895e-16	protein_coding	13989	8487	9138	7841	8803	7989
ENSG00000075131	TIPIN	940.19	0.357736	1.28141	0.0720973	-6.01376	1.81267e-09	5.43292e-08	protein_coding	1354	928	910	776	879	836
ENSG00000100292	HMOX1	147.95	0.357642	1.28133	0.169213	-2.65538	0.00792185	0.0352374	protein_coding	198	132	171	131	154	106
ENSG00000130234	ACE2	1001.39	0.357579	1.28127	0.0767961	-5.73272	9.88322e-09	2.58213e-07	protein_coding	1352	1034	994	857	865	916
ENSG00000089280	FUS	1213.28	0.357453	1.28116	0.0719011	-6.11517	9.64526e-10	3.0013e-08	protein_coding	1662	1299	1140	1048	1079	1074
ENSG00000176208	ATAD5	1048.7	0.357362	1.28108	0.0693813	-6.30652	2.85381e-10	9.90394e-09	protein_coding	1472	977	1106	881	992	902
ENSG00000113569	NUP155	3890.71	0.357136	1.28088	0.0443429	-9.76182	1.64177e-22	3.15745e-20	protein_coding	5606	3769	3836	3318	3636	3360
ENSG00000162722	TRIM58	201.27	0.356823	1.2806	0.13694	-3.23647	0.00121017	0.00764121	protein_coding	270	197	213	177	188	166
ENSG00000170006	TMEM154	186.319	0.356416	1.28024	0.145743	-2.94781	0.00320034	0.0168668	protein_coding	279	175	181	182	173	141
ENSG00000196584	XRCC2	750.625	0.356212	1.28006	0.0779316	-5.51469	3.49404e-08	8.07712e-07	protein_coding	1111	690	754	640	725	631
ENSG00000137825	ITPKA	251.281	0.355134	1.2791	0.138049	-3.08955	0.00200461	0.0114844	protein_coding	379	203	275	243	237	190
ENSG00000111057	KRT18	16456.4	0.35471	1.27873	0.0420542	-10.339	4.69221e-25	1.03132e-22	protein_coding	23193	17002	15555	13979	15562	14057
ENSG00000101412	E2F1	666.016	0.353319	1.2775	0.0828195	-5.14263	2.70915e-07	5.09886e-06	protein_coding	987	602	676	568	636	569
ENSG00000170345	FOS	781.463	0.352546	1.27681	0.0868338	-5.01843	5.20948e-07	9.10805e-06	protein_coding	1079	743	821	781	694	595
ENSG00000133119	RFC3	3090.05	0.352354	1.27664	0.0496066	-8.55586	1.16998e-17	1.32793e-15	protein_coding	4536	2869	3089	2760	2834	2626
ENSG00000140450	ARRDC4	543.894	0.351607	1.27598	0.0936586	-4.45981	8.2033e-06	0.0001045	protein_coding	837	485	532	506	496	451
ENSG00000196428	TSC22D2	461.842	0.349435	1.27406	0.0937338	-4.57817	4.6907e-06	6.39922e-05	protein_coding	648	431	483	406	428	392
ENSG00000134317	GRHL1	158.565	0.347679	1.27251	0.152947	-2.80392	0.00504861	0.024512	protein_coding	225	159	153	138	158	126
ENSG00000196639	HRH1	528.57	0.347337	1.27221	0.0877986	-4.81316	1.48562e-06	2.34032e-05	protein_coding	764	517	509	471	482	454
ENSG00000115339	GALNT3	2550.13	0.342413	1.26788	0.0513796	-8.19025	2.6069e-16	2.56013e-14	protein_coding	3564	2476	2560	2252	2288	2243
ENSG00000092470	WDR76	1194.1	0.340111	1.26585	0.0706196	-5.82208	5.81195e-09	1.59996e-07	protein_coding	1790	1078	1184	1000	1194	1007
ENSG00000235750	KIAA0040	1885.77	0.339935	1.2657	0.0542766	-7.65256	1.97016e-14	1.44343e-12	protein_coding	2704	1847	1818	1681	1721	1630
ENSG00000101057	MYBL2	1931.37	0.339369	1.2652	0.0546857	-7.63744	2.21579e-14	1.61484e-12	protein_coding	2713	1868	1931	1775	1732	1640
ENSG00000168411	RFWD3	3033.35	0.339357	1.26519	0.0466261	-8.9505	3.53875e-19	5.00011e-17	protein_coding	4317	2972	2954	2581	2915	2600
ENSG00000165304	MELK	2008.76	0.338846	1.26474	0.0567543	-7.22024	5.18949e-13	3.01928e-11	protein_coding	2959	1853	1986	1742	1874	1759
ENSG00000171320	ESCO2	1990.28	0.337611	1.26366	0.054842	-7.4924	6.76263e-14	4.61291e-12	protein_coding	2902	1862	1965	1710	1885	1730
ENSG00000027697	IFNGR1	4223.75	0.337536	1.2636	0.0418384	-9.95611	2.37154e-23	4.75924e-21	protein_coding	5948	4147	4147	3845	3905	3521
ENSG00000129451	KLK10	519.074	0.336076	1.26232	0.0924219	-4.60949	4.03663e-06	5.59512e-05	protein_coding	684	551	507	446	508	426
ENSG00000131876	SNRPA1	1217.93	0.335461	1.26178	0.0659968	-6.27159	3.57371e-10	1.21585e-08	protein_coding	1694	1200	1203	1056	1092	1099
ENSG00000029153	ARNTL2	873.82	0.333522	1.26009	0.0750061	-5.53281	3.15148e-08	7.33422e-07	protein_coding	1200	898	838	735	813	782
ENSG00000054967	RELT	214.325	0.332428	1.25913	0.135894	-3.01633	0.00255858	0.0140145	protein_coding	310	190	224	180	218	177
ENSG00000178053	MLF1	737.051	0.332425	1.25913	0.075622	-5.43493	5.48184e-08	1.21064e-06	protein_coding	1044	737	702	651	698	623
ENSG00000174405	LIG4	674.48	0.331778	1.25856	0.0791527	-5.12457	2.98217e-07	5.54284e-06	protein_coding	988	640	650	596	643	571
ENSG00000143476	DTL	3158.4	0.329866	1.2569	0.0515225	-7.80969	5.73276e-15	4.6422e-13	protein_coding	4620	2906	3135	2680	3062	2740
ENSG00000138814	PPP3CA	2122.39	0.328364	1.25559	0.0513269	-8.00433	1.20122e-15	1.08009e-13	protein_coding	2942	2137	2054	1901	2040	1740
ENSG00000138678	GPAT3	569.242	0.327974	1.25525	0.0890919	-4.56823	4.91866e-06	6.67733e-05	protein_coding	796	544	573	460	548	516
ENSG00000180694	TMEM64	549.609	0.326797	1.25423	0.0893055	-4.49667	6.90271e-06	8.93033e-05	protein_coding	807	534	514	462	554	463
ENSG00000113460	BRIX1	2529.79	0.326753	1.25419	0.0548845	-7.19979	6.0304e-13	3.45054e-11	protein_coding	3754	2368	2414	2224	2344	2238
ENSG00000077152	UBE2T	2604.79	0.326454	1.25393	0.0492376	-8.12867	4.34031e-16	4.14485e-14	protein_coding	3791	2484	2505	2275	2501	2226
ENSG00000196449	YRDC	862.086	0.325651	1.25323	0.0739686	-5.39643	6.79815e-08	1.47315e-06	protein_coding	1273	819	818	743	859	720
ENSG00000126391	FRMD8	554.149	0.325019	1.25268	0.0877191	-4.54226	5.56534e-06	7.43137e-05	protein_coding	815	525	529	470	545	477
ENSG00000151151	IPMK	3224.54	0.322662	1.25064	0.0462403	-8.71586	2.88562e-18	3.5676e-16	protein_coding	4448	3121	3239	2865	2967	2810
ENSG00000053918	KCNQ1	425.769	-0.415037	0.75	0.112014	2.89196	0.00382841	0.0196341	protein_coding	423	345	336	564	477	431
ENSG00000125246	CLYBL	271.612	-0.415548	0.749735	0.121048	2.7874	0.00531322	0.0254575	protein_coding	294	216	197	302	322	319
ENSG00000255690	TRIL	233.882	-0.415628	0.749693	0.127583	2.63689	0.00836694	0.0367683	protein_coding	259	168	184	264	303	248
ENSG00000182473	EXOC7	1983.98	-0.415802	0.749602	0.0528933	6.4506	1.1141e-10	4.18075e-09	protein_coding	2242	1472	1471	2293	2474	2150
ENSG00000143412	ANXA9	996.102	-0.416977	0.748993	0.073455	4.57067	4.86165e-06	6.6129e-05	protein_coding	1100	768	734	1103	1339	1032
ENSG00000138286	FAM149B1	560.881	-0.417749	0.748592	0.0852773	3.98612	6.71623e-05	0.000668432	protein_coding	618	428	416	627	698	628
ENSG00000169499	PLEKHA2	2040.46	-0.417819	0.748555	0.0533394	6.35208	2.12427e-10	7.60071e-09	protein_coding	2207	1499	1605	2425	2423	2247
ENSG00000112304	ACOT13	1140.35	-0.418319	0.748296	0.0708054	4.70978	2.47987e-06	3.69631e-05	protein_coding	1193	804	967	1328	1401	1232
ENSG00000062282	DGAT2	656.894	-0.418398	0.748255	0.0822979	4.16006	3.18162e-05	0.000345266	protein_coding	740	513	462	750	832	710
ENSG00000102805	CLN5	1169.34	-0.419415	0.747728	0.0625697	5.43291	5.54417e-08	1.22051e-06	protein_coding	1272	903	869	1370	1430	1271
ENSG00000170677	SOCS6	2189.77	-0.419716	0.747572	0.0525519	6.47533	9.46057e-11	3.6389e-09	protein_coding	2363	1634	1698	2425	2690	2503
ENSG00000205336	ADGRG1	633.587	-0.419841	0.747507	0.0879803	3.84441	0.000120843	0.00109797	protein_coding	685	528	436	752	786	668
ENSG00000174483	BBS1	310.109	-0.419958	0.747447	0.115431	2.89986	0.00373331	0.019239	protein_coding	323	262	220	365	378	334
ENSG00000121289	CEP89	251.27	-0.420015	0.747417	0.12719	2.6589	0.00783954	0.0349611	protein_coding	260	187	204	286	286	299
ENSG00000105855	ITGB8	1140.14	-0.420262	0.747289	0.0675879	4.96956	6.71034e-07	1.13039e-05	protein_coding	1204	898	861	1231	1463	1271
ENSG00000139178	C1RL	654.513	-0.420332	0.747253	0.0803754	4.18974	2.79276e-05	0.000307403	protein_coding	688	490	522	731	815	729
ENSG00000144445	KANSL1L	412.347	-0.42107	0.746871	0.100509	3.47404	0.000512683	0.00375019	protein_coding	466	302	306	470	485	483
ENSG00000160285	LSS	3508.79	-0.421098	0.746856	0.0484557	7.14405	9.06211e-13	5.01932e-11	protein_coding	3921	2466	2759	4110	4335	3801
ENSG00000108984	MAP2K6	381.714	-0.421211	0.746797	0.102207	3.3386	0.000842031	0.00569039	protein_coding	407	291	293	455	444	428
ENSG00000147130	ZMYM3	656.278	-0.421362	0.746719	0.083095	4.11836	3.81581e-05	0.000404576	protein_coding	715	531	461	772	798	716
ENSG00000044090	CUL7	870.197	-0.421566	0.746614	0.0714413	4.70543	2.53336e-06	3.76389e-05	protein_coding	912	678	670	984	1107	936
ENSG00000141576	RNF157	246.327	-0.421795	0.746495	0.128758	2.64794	0.00809843	0.0358501	protein_coding	261	201	177	264	299	293
ENSG00000145348	TBCK	1350.31	-0.422926	0.74591	0.0585646	5.85336	4.81745e-09	1.34762e-07	protein_coding	1465	1030	1016	1549	1687	1471
ENSG00000143919	CAMKMT	374.305	-0.423564	0.74558	0.105035	3.1793	0.00147632	0.00895819	protein_coding	380	296	294	446	472	383
ENSG00000152782	PANK1	1965.67	-0.424054	0.745327	0.0530446	6.40718	1.48239e-10	5.47378e-09	protein_coding	2085	1534	1485	2256	2493	2099
ENSG00000160293	VAV2	229.154	-0.424117	0.745295	0.129657	2.6181	0.00884197	0.0384531	protein_coding	238	171	185	280	275	242
ENSG00000119514	GALNT12	511.217	-0.425052	0.744812	0.088849	3.8975	9.71906e-05	0.000916132	protein_coding	557	393	378	573	635	575
ENSG00000106070	GRB10	456.456	-0.425072	0.744802	0.09691	3.52594	0.000421985	0.00317739	protein_coding	476	374	332	514	551	522
ENSG00000196754	S100A2	211.523	-0.425473	0.744595	0.135277	2.592	0.00954204	0.0408561	protein_coding	240	163	148	232	272	236
ENSG00000052802	MSMO1	9270.27	-0.425981	0.744332	0.0401628	8.60411	7.69096e-18	9.05132e-16	protein_coding	9881	6821	7331	10813	11054	10421
ENSG00000181982	CCDC149	455.746	-0.426577	0.744025	0.0952107	3.65518	0.000257006	0.00207508	protein_coding	496	351	336	496	570	524
ENSG00000132196	HSD17B7	1506.16	-0.426634	0.743995	0.0598116	5.71328	1.10818e-08	2.85701e-07	protein_coding	1575	1118	1210	1798	1849	1599
ENSG00000184117	NIPSNAP1	4163.97	-0.426737	0.743943	0.041105	8.4518	2.86855e-17	3.15245e-15	protein_coding	4513	3161	3134	4898	5086	4544
ENSG00000151276	MAGI1	667.622	-0.427272	0.743667	0.0793419	4.3612	1.29348e-05	0.000157666	protein_coding	717	524	491	786	825	718
ENSG00000185222	WBP5	447.877	-0.428026	0.743278	0.0997148	3.52508	0.000423356	0.00318598	protein_coding	486	307	368	531	519	512
ENSG00000131067	GGT7	387.122	-0.428308	0.743133	0.106357	3.1708	0.0015202	0.00917745	protein_coding	388	283	330	438	501	408
ENSG00000143303	RRNAD1	634.762	-0.428943	0.742806	0.0846485	4.19673	2.70793e-05	0.000299735	protein_coding	721	432	499	724	807	693
ENSG00000188747	NOXA1	428.52	-0.429251	0.742647	0.127019	2.66777	0.00763576	0.0341785	protein_coding	444	292	375	584	535	377
ENSG00000158286	RNF207	359.961	-0.429331	0.742606	0.116013	2.88275	0.00394216	0.0201354	protein_coding	351	269	309	454	443	354
ENSG00000100802	C14orf93	244.919	-0.429684	0.742424	0.12703	2.79534	0.00518453	0.0250233	protein_coding	278	193	166	285	308	265
ENSG00000099954	CECR2	366.561	-0.430634	0.741935	0.111016	3.07319	0.00211786	0.0120482	protein_coding	357	290	296	414	423	434
ENSG00000197978	GOLGA6L9	218.53	-0.43154	0.74147	0.133359	2.61926	0.00881197	0.0383347	protein_coding	229	154	182	245	268	249
ENSG00000129473	BCL2L2	608.224	-0.431637	0.74142	0.0833528	4.26726	1.97885e-05	0.000228153	protein_coding	672	463	442	686	746	695
ENSG00000122035	RASL11A	1145.67	-0.432043	0.741212	0.0704814	5.01188	5.39011e-07	9.37649e-06	protein_coding	1257	795	921	1397	1433	1181
ENSG00000142102	ATHL1	2353.84	-0.432267	0.741096	0.0654007	5.223	1.76046e-07	3.46648e-06	protein_coding	2451	1716	1930	2705	3180	2342
ENSG00000109084	TMEM97	4435.67	-0.432973	0.740734	0.0422006	8.46901	2.47481e-17	2.7415e-15	protein_coding	4939	3245	3327	5092	5610	4838
ENSG00000153721	CNKSR3	247.242	-0.433043	0.740698	0.128971	2.69329	0.00707498	0.0320678	protein_coding	249	182	206	304	281	275
ENSG00000148120	C9orf3	999.948	-0.433145	0.740646	0.0676667	5.2858	1.25156e-07	2.56747e-06	protein_coding	1110	717	766	1136	1240	1125
ENSG00000165816	VWA2	579.494	-0.433173	0.740631	0.0927073	3.75412	0.000173954	0.00149148	protein_coding	620	474	408	680	768	580
ENSG00000112655	PTK7	434.263	-0.433813	0.740302	0.0954472	3.73565	0.000187234	0.00158863	protein_coding	480	318	328	487	552	482
ENSG00000266714	MYO15B	573.682	-0.434325	0.74004	0.0875628	4.01428	5.96275e-05	0.000602673	protein_coding	615	411	460	681	739	588
ENSG00000160445	ZER1	387.08	-0.43472	0.739837	0.101227	3.45284	0.000554721	0.00400272	protein_coding	406	294	301	446	501	406
ENSG00000144040	SFXN5	252.034	-0.43533	0.739524	0.127358	2.7894	0.00528059	0.0253538	protein_coding	275	189	189	260	339	284
ENSG00000124177	CHD6	1392.03	-0.436256	0.73905	0.059719	5.94307	2.79727e-09	8.1033e-08	protein_coding	1473	1081	1040	1601	1691	1571
ENSG00000178038	ALS2CL	817.678	-0.436306	0.739024	0.0783922	4.53633	5.72405e-06	7.58477e-05	protein_coding	900	592	629	930	1103	837
ENSG00000124523	SIRT5	601.567	-0.437064	0.738636	0.0843575	4.29113	1.77766e-05	0.000208958	protein_coding	677	438	445	728	750	634
ENSG00000196154	S100A4	245.777	-0.437475	0.738426	0.125981	2.90478	0.00367507	0.0189883	protein_coding	283	168	187	292	305	267
ENSG00000177732	SOX12	288.934	-0.437938	0.738189	0.116812	3.12266	0.00179222	0.0104934	protein_coding	331	203	216	346	365	305
ENSG00000135093	USP30	500.595	-0.43828	0.738014	0.0950857	3.78714	0.000152389	0.001333	protein_coding	542	400	351	544	622	586
ENSG00000121964	GTDC1	327.708	-0.438772	0.737762	0.113405	3.13035	0.00174596	0.0102616	protein_coding	339	270	235	403	383	358
ENSG00000126709	IFI6	4215.25	-0.439552	0.737363	0.138875	2.56585	0.0102925	0.043438	protein_coding	4440	3377	3051	5767	4734	4238
ENSG00000170949	ZNF160	640.844	-0.439929	0.737171	0.093007	3.85514	0.000115664	0.00105926	protein_coding	673	421	558	743	774	724
ENSG00000104518	GSDMD	879.092	-0.441239	0.736502	0.0887513	4.07251	4.65085e-05	0.00048385	protein_coding	974	597	707	1102	1156	835
ENSG00000075223	SEMA3C	2807.05	-0.441561	0.736338	0.0577686	6.19193	5.94327e-10	1.92732e-08	protein_coding	2911	2266	2045	3116	3413	3279
ENSG00000144908	ALDH1L1	3162.77	-0.441818	0.736206	0.0471988	7.67924	1.6004e-14	1.19788e-12	protein_coding	3427	2455	2284	3632	3985	3475
ENSG00000169245	CXCL10	236.795	-0.441939	0.736145	0.128035	2.79182	0.00524121	0.0252256	protein_coding	250	187	174	263	314	253
ENSG00000135919	SERPINE2	2167.68	-0.442997	0.735605	0.0621822	5.74156	9.38085e-09	2.46952e-07	protein_coding	2218	1789	1563	2472	2611	2489
ENSG00000171680	PLEKHG5	671.683	-0.44346	0.735369	0.0845783	4.26984	1.95609e-05	0.000226283	protein_coding	720	473	541	820	857	681
ENSG00000124104	SNX21	263.554	-0.443919	0.735135	0.122597	2.98414	0.00284377	0.0152923	protein_coding	287	198	195	334	314	277
ENSG00000167615	LENG8	489.449	-0.444481	0.734848	0.105154	3.33954	0.000839176	0.00567663	protein_coding	497	367	397	598	662	456
ENSG00000142687	KIAA0319L	1318.22	-0.444533	0.734822	0.063584	5.68961	1.27327e-08	3.25895e-07	protein_coding	1372	1043	974	1513	1590	1509
ENSG00000106049	HIBADH	3253.95	-0.444679	0.734748	0.0438302	8.29568	1.07962e-16	1.12402e-14	protein_coding	3464	2483	2435	3774	4033	3601
ENSG00000169857	AVEN	438.647	-0.445252	0.734456	0.0996867	3.75241	0.000175142	0.00149981	protein_coding	500	319	315	475	555	514
ENSG00000168468	ATF6B	1408.4	-0.445361	0.7344	0.0671026	5.42132	5.91597e-08	1.29618e-06	protein_coding	1493	1153	979	1680	1710	1546
ENSG00000054282	SDCCAG8	900.015	-0.44617	0.733989	0.0719302	5.03631	4.74587e-07	8.37374e-06	protein_coding	938	660	717	1000	1145	1009
ENSG00000131730	CKMT2	1041.54	-0.446489	0.733827	0.0671882	5.42447	5.81253e-08	1.27756e-06	protein_coding	1089	793	795	1250	1240	1158
ENSG00000132182	NUP210	1563.42	-0.447196	0.733467	0.0571495	6.45233	1.10141e-10	4.14435e-09	protein_coding	1687	1165	1174	1891	1888	1710
ENSG00000181192	DHTKD1	1411.01	-0.447221	0.733454	0.0600957	6.13087	8.73987e-10	2.75048e-08	protein_coding	1528	1096	1011	1665	1746	1545
ENSG00000167771	RCOR2	335.785	-0.448015	0.733051	0.110554	3.28972	0.00100288	0.0065227	protein_coding	356	259	250	408	436	336
ENSG00000198133	TMEM229B	217.852	-0.448146	0.732984	0.133055	2.78185	0.00540504	0.0257992	protein_coding	233	166	161	267	251	246
ENSG00000214717	ZBED1	985.984	-0.448747	0.732679	0.0672472	5.45426	4.91779e-08	1.09656e-06	protein_coding	1050	724	764	1135	1265	1064
ENSG00000178826	TMEM139	1649.46	-0.449159	0.73247	0.0595603	6.11636	9.57359e-10	2.98571e-08	protein_coding	1729	1307	1205	1858	2138	1794
ENSG00000104870	FCGRT	926.795	-0.449393	0.732351	0.0785453	4.69432	2.67498e-06	3.93629e-05	protein_coding	995	674	717	1197	1125	936
ENSG00000111203	ITFG2	543.114	-0.449729	0.73218	0.0871703	4.25051	2.1328e-05	0.000243269	protein_coding	584	420	393	613	679	616
ENSG00000176410	DNAJC30	212.163	-0.450275	0.731903	0.132173	2.79835	0.00513638	0.0248509	protein_coding	228	158	160	248	269	229
ENSG00000186272	ZNF17	236.926	-0.450777	0.731649	0.128173	2.89529	0.00378811	0.0194637	protein_coding	250	182	176	262	287	282
ENSG00000025434	NR1H3	1296.18	-0.451231	0.731419	0.0647342	5.71716	1.08319e-08	2.81407e-07	protein_coding	1397	1021	918	1497	1680	1384
ENSG00000068024	HDAC4	455.342	-0.451802	0.731129	0.103728	3.59213	0.00032799	0.00255438	protein_coding	493	308	371	588	555	460
ENSG00000084676	NCOA1	687.724	-0.453173	0.730435	0.0825085	4.5224	6.11412e-06	8.03246e-05	protein_coding	725	489	550	760	846	809
ENSG00000215271	HOMEZ	565.652	-0.453198	0.730422	0.0883533	4.23771	2.25813e-05	0.000255482	protein_coding	615	430	410	708	696	588
ENSG00000105443	CYTH2	1306.61	-0.453834	0.7301	0.0609299	6.12148	9.2713e-10	2.89796e-08	protein_coding	1396	951	1010	1569	1636	1393
ENSG00000167508	MVD	1413.41	-0.453869	0.730082	0.0802481	4.6388	3.50442e-06	4.977e-05	protein_coding	1526	947	1165	1802	1806	1375
ENSG00000143153	ATP1B1	16833.3	-0.453876	0.730079	0.041769	8.80576	1.29964e-18	1.67267e-16	protein_coding	17261	13258	12579	19485	20417	19130
ENSG00000157827	FMNL2	1369.52	-0.454098	0.729967	0.0679441	5.35687	8.46753e-08	1.80384e-06	protein_coding	1350	1107	1041	1567	1656	1569
ENSG00000168350	DEGS2	564.605	-0.454539	0.729743	0.11447	3.18852	0.00143004	0.00871174	protein_coding	583	380	487	758	718	511
ENSG00000164855	TMEM184A	997.923	-0.455175	0.729422	0.0848814	4.28166	1.85503e-05	0.000216582	protein_coding	1021	739	801	1250	1321	940
ENSG00000159128	IFNGR2	1647.89	-0.455367	0.729325	0.0567982	6.6302	3.35233e-11	1.38566e-09	protein_coding	1780	1211	1242	2013	2029	1762
ENSG00000179085	DPM3	463.861	-0.455679	0.729167	0.104937	3.47097	0.000518576	0.0037853	protein_coding	472	338	380	567	623	442
ENSG00000140807	NKD1	1008.2	-0.455714	0.729149	0.0698024	5.26724	1.38489e-07	2.79951e-06	protein_coding	1015	767	797	1212	1241	1084
ENSG00000108771	DHX58	266.596	-0.456557	0.728723	0.1199	3.15984	0.00157854	0.00945715	protein_coding	291	192	202	327	329	284
ENSG00000134824	FADS2	7542.72	-0.457923	0.728034	0.0485252	7.91981	2.37869e-15	2.04582e-13	protein_coding	8381	5173	5843	9183	9451	8009
ENSG00000198718	FAM179B	405.754	-0.458299	0.727844	0.0987377	3.85704	0.000114769	0.00105175	protein_coding	447	291	305	472	525	436
ENSG00000161048	NAPEPLD	665.024	-0.45874	0.727621	0.0842129	4.57667	4.72431e-06	6.43873e-05	protein_coding	736	479	492	724	828	794
ENSG00000117305	HMGCL	1753.3	-0.45987	0.727052	0.0536129	7.03673	1.96801e-12	1.0441e-10	protein_coding	1848	1321	1322	2039	2233	1905
ENSG00000138639	ARHGAP24	173.945	-0.461195	0.726384	0.148982	2.61409	0.00894666	0.0387988	protein_coding	194	127	125	194	209	211
ENSG00000075651	PLD1	425.601	-0.461359	0.726302	0.100677	3.76226	0.000168388	0.00145185	protein_coding	444	348	296	480	533	485
ENSG00000172318	B3GALT1	254.378	-0.462056	0.725951	0.12586	3.02849	0.00245777	0.0135805	protein_coding	263	203	183	293	298	303
ENSG00000180357	ZNF609	1595.88	-0.462127	0.725915	0.0615698	6.19474	5.83823e-10	1.8977e-08	protein_coding	1696	1272	1116	1908	1973	1745
ENSG00000145982	FARS2	581.654	-0.463315	0.725318	0.089009	4.23194	2.31683e-05	0.000261248	protein_coding	590	469	425	637	745	664
ENSG00000141258	SGSM2	647.881	-0.463554	0.725198	0.0874464	4.2386	2.24922e-05	0.000254869	protein_coding	636	479	537	751	847	680
ENSG00000164294	GPX8	587.671	-0.464501	0.724722	0.089111	4.18066	2.9067e-05	0.000319437	protein_coding	580	467	451	706	754	607
ENSG00000130881	LRP3	308.375	-0.464537	0.724704	0.14849	2.66637	0.00766744	0.034304	protein_coding	361	177	257	430	389	278
ENSG00000173281	PPP1R3B	628.743	-0.465414	0.724263	0.0977039	3.81116	0.000138317	0.00123045	protein_coding	600	441	556	762	744	699
ENSG00000151150	ANK3	1032.85	-0.466135	0.723901	0.0672271	5.713	1.11004e-08	2.85701e-07	protein_coding	1074	786	775	1250	1244	1146
ENSG00000205978	NYNRIN	397.176	-0.466493	0.723722	0.102254	3.81054	0.000138662	0.00123159	protein_coding	442	288	289	447	535	426
ENSG00000152078	TMEM56	163.902	-0.466613	0.723661	0.159215	2.50693	0.0121785	0.0496937	protein_coding	184	119	116	205	175	199
ENSG00000140718	FTO	700.755	-0.466716	0.72361	0.0797002	4.96096	7.01447e-07	1.1755e-05	protein_coding	790	506	500	837	856	789
ENSG00000154358	OBSCN	3682.04	-0.466876	0.72353	0.116083	3.33221	0.000861582	0.005797	protein_coding	4002	2470	2965	4711	4762	3570
ENSG00000144852	NR1I2	1412.9	-0.467015	0.72346	0.059169	6.49965	8.05093e-11	3.14032e-09	protein_coding	1473	1082	1050	1696	1733	1554
ENSG00000103888	CEMIP	9679.12	-0.467575	0.723179	0.0385166	9.95467	2.4062e-23	4.7598e-21	protein_coding	10041	7492	7152	11459	11972	10703
ENSG00000125877	ITPA	1808.37	-0.467669	0.723132	0.0586762	6.71233	1.91547e-11	8.3935e-10	protein_coding	2021	1264	1351	2042	2370	1999
ENSG00000197119	SLC25A29	709.201	-0.468072	0.72293	0.0828183	4.71986	2.36012e-06	3.53687e-05	protein_coding	778	505	533	899	887	726
ENSG00000112667	DNPH1	1172.62	-0.468253	0.722839	0.0762222	4.97433	6.54749e-07	1.11107e-05	protein_coding	1207	916	871	1468	1531	1143
ENSG00000012171	SEMA3B	206.929	-0.470094	0.721918	0.14719	2.56308	0.0103747	0.0437451	protein_coding	204	138	185	230	285	215
ENSG00000114796	KLHL24	1218.87	-0.470755	0.721587	0.0739279	5.13054	2.88918e-07	5.39153e-06	protein_coding	1186	1006	900	1376	1497	1412
ENSG00000153029	MR1	964.463	-0.4717	0.721114	0.0709504	5.54903	2.87251e-08	6.79925e-07	protein_coding	1031	738	690	1082	1201	1127
ENSG00000049239	H6PD	1605.87	-0.472332	0.720799	0.0603508	6.36426	1.96236e-10	7.07625e-09	protein_coding	1603	1265	1211	1902	1973	1784
ENSG00000187231	SESTD1	847.621	-0.472518	0.720706	0.0727874	5.48392	4.16008e-08	9.42793e-07	protein_coding	937	604	624	987	1043	974
ENSG00000063176	SPHK2	486.409	-0.47277	0.72058	0.108341	3.588	0.000333227	0.00258498	protein_coding	517	316	410	606	650	469
ENSG00000084693	AGBL5	599.197	-0.473364	0.720283	0.0850459	4.62945	3.66634e-06	5.15864e-05	protein_coding	637	460	430	743	729	648
ENSG00000111275	ALDH2	7036.67	-0.473577	0.720177	0.0381443	10.2135	1.72581e-24	3.56675e-22	protein_coding	7324	5287	5307	8410	8859	7611
ENSG00000170430	MGMT	414.592	-0.474095	0.719918	0.102874	3.8353	0.000125409	0.00113203	protein_coding	450	308	301	526	530	415
ENSG00000166619	BLCAP	5004.32	-0.474211	0.71986	0.0515741	7.68074	1.58177e-14	1.19037e-12	protein_coding	5447	3483	3854	6141	6459	5159
ENSG00000112972	HMGCS1	19083.2	-0.474286	0.719823	0.0354269	11.0219	2.99536e-28	8.641e-26	protein_coding	19690	14091	14743	22408	23471	21532
ENSG00000182621	PLCB1	1499.93	-0.474309	0.719811	0.0585543	6.68757	2.26902e-11	9.78789e-10	protein_coding	1554	1146	1115	1705	1881	1714
ENSG00000172037	LAMB2	1060.83	-0.475769	0.719083	0.0699809	5.63739	1.72649e-08	4.3217e-07	protein_coding	1111	842	745	1287	1292	1173
ENSG00000111728	ST8SIA1	740.394	-0.475888	0.719024	0.0751265	5.28401	1.26387e-07	2.58888e-06	protein_coding	791	536	559	889	920	814
ENSG00000101868	POLA1	1650.21	-0.476021	0.718958	0.0625294	6.51562	7.23897e-11	2.86394e-09	protein_coding	1884	1115	1222	1925	2101	1845
ENSG00000048471	SNX29	203.598	-0.476264	0.718837	0.13506	2.95688	0.00310767	0.0164369	protein_coding	221	145	153	239	255	228
ENSG00000103152	MPG	746.675	-0.47762	0.718161	0.0844087	4.73727	2.16615e-06	3.27811e-05	protein_coding	817	502	587	930	965	759
ENSG00000181409	AATK	431.854	-0.478081	0.717932	0.115583	3.33208	0.00086199	0.005797	protein_coding	429	300	368	563	560	405
ENSG00000130005	GAMT	365.587	-0.478287	0.717829	0.124598	3.09687	0.00195573	0.0112509	protein_coding	354	237	335	466	447	377
ENSG00000123700	KCNJ2	284.394	-0.478302	0.717822	0.11986	3.29389	0.000988106	0.0064448	protein_coding	302	203	220	332	389	289
ENSG00000267680	ZNF224	244.868	-0.478463	0.717742	0.12522	3.17501	0.00149833	0.00906792	protein_coding	259	182	182	269	321	278
ENSG00000162836	ACP6	660.615	-0.47954	0.717206	0.0822119	4.8901	1.00786e-06	1.63993e-05	protein_coding	722	490	472	813	844	691
ENSG00000108448	TRIM16L	367.443	-0.479672	0.717141	0.108896	3.72128	0.000198218	0.00167361	protein_coding	394	276	263	452	414	435
ENSG00000177548	RABEP2	368.721	-0.479703	0.717125	0.124328	3.13247	0.00173345	0.0102141	protein_coding	376	240	322	464	498	346
ENSG00000150347	ARID5B	1091.96	-0.479709	0.717122	0.0708321	5.7234	1.04413e-08	2.72281e-07	protein_coding	1198	806	777	1190	1402	1286
ENSG00000120915	EPHX2	1438.48	-0.480402	0.716778	0.0583309	6.85996	6.88809e-12	3.34664e-10	protein_coding	1525	1080	1052	1738	1802	1562
ENSG00000106384	MOGAT3	402.349	-0.480579	0.71669	0.104639	3.78578	0.000153225	0.00133946	protein_coding	415	272	335	454	530	442
ENSG00000085063	CD59	2779.55	-0.480786	0.716587	0.0499121	8.08699	6.11565e-16	5.76077e-14	protein_coding	3001	2059	2012	3114	3581	3174
ENSG00000148057	IDNK	233.347	-0.481271	0.716346	0.133779	3.05604	0.00224279	0.0125936	protein_coding	266	178	152	292	299	241
ENSG00000134240	HMGCS2	2670.93	-0.481725	0.716121	0.0495358	8.15773	3.41393e-16	3.28283e-14	protein_coding	2905	1968	1928	3162	3468	2867
ENSG00000123892	RAB38	342.857	-0.482114	0.715928	0.105624	3.83276	0.000126715	0.00114159	protein_coding	371	250	251	402	433	383
ENSG00000179163	FUCA1	2133.58	-0.482303	0.715834	0.0509701	7.86877	3.58159e-15	2.96972e-13	protein_coding	2238	1601	1577	2434	2717	2415
ENSG00000006756	ARSD	2512.92	-0.482579	0.715697	0.0581402	6.78491	1.16161e-11	5.32608e-10	protein_coding	2567	2014	1793	2872	3319	2715
ENSG00000120708	TGFBI	16885.4	-0.482969	0.715504	0.0417074	9.61973	6.60016e-22	1.20253e-19	protein_coding	17845	13114	11929	19478	21862	18601
ENSG00000184227	ACOT1	364.588	-0.483197	0.715391	0.102872	3.89487	9.82513e-05	0.000923616	protein_coding	379	270	276	437	460	396
ENSG00000115756	HPCAL1	254.675	-0.484789	0.714602	0.126439	3.21528	0.00130317	0.00808829	protein_coding	270	178	198	330	299	275
ENSG00000101474	APMAP	3028.34	-0.485882	0.71406	0.0468336	8.68281	3.86096e-18	4.73121e-16	protein_coding	3253	2194	2247	3545	3958	3272
ENSG00000124126	PREX1	233.431	-0.486121	0.713942	0.128313	3.19185	0.00141364	0.00863463	protein_coding	257	162	175	281	304	247
ENSG00000099326	MZF1	285.484	-0.487418	0.7133	0.135502	2.9798	0.00288433	0.0154684	protein_coding	297	178	249	380	356	279
ENSG00000241186	TDGF1	1199.88	-0.487603	0.713209	0.0718913	5.57165	2.52342e-08	6.06628e-07	protein_coding	1197	983	849	1386	1477	1384
ENSG00000169994	MYO7B	1415.36	-0.487787	0.713118	0.0608789	6.5744	4.8851e-11	1.97213e-09	protein_coding	1417	1062	1098	1694	1779	1543
ENSG00000162078	ZG16B	203.556	-0.487817	0.713103	0.150427	2.6447	0.00817646	0.0361146	protein_coding	210	145	162	212	307	206
ENSG00000169562	GJB1	671.725	-0.488806	0.712615	0.0812293	5.06641	4.05395e-07	7.28081e-06	protein_coding	732	496	478	826	859	709
ENSG00000171425	ZNF581	333.002	-0.488846	0.712595	0.112703	3.56117	0.0003692	0.00283074	protein_coding	338	239	266	411	436	336
ENSG00000001626	CFTR	22549.7	-0.489074	0.712482	0.0369922	10.9492	6.70545e-28	1.85701e-25	protein_coding	23307	17136	16609	25581	28916	25578
ENSG00000225312	HSD17B8	280.394	-0.489468	0.712288	0.123297	3.30807	0.000939427	0.00620031	protein_coding	304	208	201	325	395	281
ENSG00000175309	PHYKPL	928.959	-0.490419	0.711818	0.0736055	5.46504	4.62797e-08	1.04032e-06	protein_coding	940	712	697	1047	1250	1003
ENSG00000106526	ACTR3C	140.705	-0.490599	0.71173	0.164732	2.52731	0.0114939	0.0475095	protein_coding	158	92	108	165	188	150
ENSG00000135318	NT5E	802.152	-0.490712	0.711674	0.0791326	5.10747	3.26507e-07	6.00418e-06	protein_coding	804	647	573	906	1016	922
ENSG00000172086	KRCC1	635.06	-0.490935	0.711564	0.0906765	4.51839	6.23104e-06	8.16284e-05	protein_coding	659	415	532	717	808	732
ENSG00000133742	CA1	1442.28	-0.491572	0.71125	0.0592151	6.94761	3.71532e-12	1.89838e-10	protein_coding	1514	1075	1059	1631	1836	1662
ENSG00000242612	DECR2	425.956	-0.492477	0.710804	0.097712	4.21354	2.51397e-05	0.000280282	protein_coding	452	300	327	516	553	449
ENSG00000103253	HAGHL	287.103	-0.492516	0.710784	0.156484	2.50688	0.0121803	0.0496937	protein_coding	275	177	273	379	390	251
ENSG00000106069	CHN2	239.219	-0.493293	0.710402	0.132554	3.02666	0.00247272	0.0136468	protein_coding	226	192	183	304	283	259
ENSG00000164808	SPIDR	992.408	-0.49469	0.709714	0.066539	6.2274	4.74243e-10	1.56353e-08	protein_coding	1036	738	732	1166	1235	1130
ENSG00000005206	SPPL2B	278.679	-0.495028	0.709548	0.136845	3.01409	0.00257748	0.0140957	protein_coding	295	171	240	363	365	267
ENSG00000133056	PIK3C2B	2676.98	-0.495296	0.709416	0.0551529	7.45823	8.76924e-14	5.86607e-12	protein_coding	2713	2105	1925	3199	3224	3082
ENSG00000127580	WDR24	207.053	-0.496008	0.709066	0.15332	2.65324	0.00797223	0.0354159	protein_coding	213	146	165	278	280	181
ENSG00000162496	DHRS3	661.798	-0.496272	0.708936	0.0874321	4.63556	3.55979e-06	5.04529e-05	protein_coding	647	487	532	833	832	685
ENSG00000105523	FAM83E	433.952	-0.496842	0.708656	0.100184	4.14145	3.4512e-05	0.000370743	protein_coding	456	300	341	544	558	446
ENSG00000130714	POMT1	495.263	-0.498699	0.707744	0.0913943	4.60331	4.15826e-06	5.74072e-05	protein_coding	533	364	355	614	627	528
ENSG00000181392	SYNE4	383.362	-0.499243	0.707478	0.101297	4.07972	4.50899e-05	0.000472247	protein_coding	385	288	292	455	489	420
ENSG00000149809	TM7SF2	612.599	-0.499594	0.707306	0.0826024	5.14062	2.73832e-07	5.14484e-06	protein_coding	670	438	441	745	770	675
ENSG00000168159	RNF187	3786.04	-0.49995	0.707131	0.0450864	9.30967	1.28226e-20	2.11374e-18	protein_coding	4013	2845	2701	4472	4921	4125
ENSG00000187210	GCNT1	1360.1	-0.501016	0.706609	0.0624799	6.79884	1.05464e-11	4.88413e-10	protein_coding	1457	935	1040	1557	1723	1577
ENSG00000172828	CES3	1375.39	-0.50152	0.706362	0.0611549	6.84543	7.62451e-12	3.66586e-10	protein_coding	1420	1048	996	1688	1727	1489
ENSG00000163346	PBXIP1	1085.63	-0.501693	0.706277	0.0754595	5.46178	4.71376e-08	1.05788e-06	protein_coding	1096	873	765	1264	1471	1136
ENSG00000183856	IQGAP3	6121.9	-0.501851	0.7062	0.039308	10.7997	3.4517e-27	9.12031e-25	protein_coding	6496	4352	4586	7400	7581	6874
ENSG00000010219	DYRK4	281.585	-0.502142	0.706058	0.117517	3.61259	0.000303158	0.0023844	protein_coding	304	212	195	323	369	315
ENSG00000141179	PCTP	560.81	-0.5025	0.705882	0.0865634	4.89441	9.86009e-07	1.60816e-05	protein_coding	602	410	404	685	727	594
ENSG00000130695	CEP85	839.177	-0.5025	0.705882	0.072079	5.8001	6.62768e-09	1.80302e-07	protein_coding	856	612	644	993	1081	918
ENSG00000076555	ACACB	154.824	-0.502717	0.705776	0.157633	2.66417	0.00771797	0.0345078	protein_coding	164	117	110	176	216	162
ENSG00000187535	IFT140	1809.74	-0.504395	0.704956	0.0699331	6.07818	1.21552e-09	3.7403e-08	protein_coding	1929	1188	1449	2283	2330	1864
ENSG00000116191	RALGPS2	205.212	-0.504473	0.704918	0.145585	2.94535	0.00322588	0.0169778	protein_coding	216	132	168	220	252	260
ENSG00000132530	XAF1	2283.65	-0.504596	0.704858	0.0567938	7.54369	4.56845e-14	3.14723e-12	protein_coding	2418	1709	1619	2845	2702	2605
ENSG00000054793	ATP9A	1257.21	-0.504653	0.70483	0.067399	6.1485	7.8221e-10	2.47855e-08	protein_coding	1224	949	979	1415	1618	1439
ENSG00000169084	DHRSX	467.085	-0.504734	0.70479	0.0965312	4.37015	1.24162e-05	0.000151745	protein_coding	489	361	327	526	635	509
ENSG00000099953	MMP11	139.639	-0.505142	0.704591	0.166222	2.63435	0.00842987	0.0369862	protein_coding	160	100	93	175	167	159
ENSG00000196150	ZNF250	231.546	-0.506868	0.703748	0.130135	3.2271	0.0012505	0.00782098	protein_coding	234	172	176	259	317	251
ENSG00000166398	KIAA0355	618.099	-0.508234	0.703083	0.0816317	5.21056	1.88276e-07	3.67709e-06	protein_coding	630	467	454	733	774	699
ENSG00000170266	GLB1	3052.22	-0.508297	0.703052	0.0482294	8.86368	7.74173e-19	1.03077e-16	protein_coding	3186	2331	2154	3679	3851	3381
ENSG00000024862	CCDC28A	341.631	-0.509514	0.702459	0.10907	3.8853	0.000102205	0.000954951	protein_coding	344	252	261	376	456	388
ENSG00000105429	MEGF8	224.777	-0.5115	0.701493	0.131552	3.22918	0.00124146	0.00779262	protein_coding	227	165	172	274	298	232
ENSG00000149179	C11orf49	416.284	-0.511809	0.701342	0.100221	4.34605	1.38609e-05	0.000168214	protein_coding	442	299	304	529	493	468
ENSG00000168679	SLC16A4	234.797	-0.514327	0.700119	0.131302	3.20602	0.00134587	0.00831231	protein_coding	222	190	174	276	307	254
ENSG00000136161	RCBTB2	247.072	-0.514341	0.700113	0.126352	3.46333	0.000533529	0.00387403	protein_coding	267	186	168	311	312	264
ENSG00000139132	FGD4	1112.14	-0.515507	0.699547	0.067455	6.38971	1.66195e-10	6.05607e-09	protein_coding	1113	791	876	1293	1394	1287
ENSG00000143156	NME7	760.048	-0.515861	0.699375	0.0762999	5.71476	1.09858e-08	2.84338e-07	protein_coding	788	564	551	864	961	896
ENSG00000196950	SLC39A10	3888.42	-0.517241	0.698707	0.0454071	9.599	8.07232e-22	1.45166e-19	protein_coding	3992	2877	2857	4453	4912	4555
ENSG00000136872	ALDOB	266.089	-0.517607	0.698529	0.124369	3.54735	0.000389135	0.00295738	protein_coding	277	197	191	303	316	333
ENSG00000198911	SREBF2	4762.32	-0.517652	0.698508	0.0452079	9.52482	1.65336e-21	2.89798e-19	protein_coding	4731	3610	3549	5752	5903	5367
ENSG00000090565	RAB11FIP3	485.191	-0.519097	0.697809	0.100113	4.25452	2.09501e-05	0.000239749	protein_coding	465	381	364	619	621	494
ENSG00000165996	HACD1	234.963	-0.521205	0.69679	0.127027	3.44457	0.000571979	0.00411225	protein_coding	235	171	180	281	291	269
ENSG00000137103	TMEM8B	150.739	-0.522227	0.696296	0.163782	2.65563	0.00791593	0.0352223	protein_coding	149	109	118	204	185	151
ENSG00000179476	C14orf28	141.892	-0.522678	0.696078	0.163523	2.69473	0.00704466	0.0319932	protein_coding	148	111	96	162	192	156
ENSG00000140025	EFCAB11	330.894	-0.523789	0.695542	0.10821	4.12774	3.66346e-05	0.000390795	protein_coding	350	243	234	403	409	377
ENSG00000166548	TK2	303.206	-0.524058	0.695413	0.112074	3.986	6.71956e-05	0.000668432	protein_coding	321	213	224	360	383	347
ENSG00000140443	IGF1R	421.821	-0.524395	0.695251	0.101682	4.36672	1.26124e-05	0.000154007	protein_coding	441	336	277	502	545	469
ENSG00000160991	ORAI2	311.649	-0.524684	0.695111	0.116526	3.82922	0.000128553	0.00115589	protein_coding	339	219	224	362	439	324
ENSG00000016391	CHDH	1430.23	-0.524947	0.694984	0.0586296	7.57826	3.50233e-14	2.49983e-12	protein_coding	1495	1013	1067	1691	1881	1572
ENSG00000075213	SEMA3A	3116.66	-0.52545	0.694742	0.0500363	8.86396	7.7222e-19	1.03077e-16	protein_coding	3187	2396	2187	3655	3928	3601
ENSG00000182179	UBA7	1210.92	-0.526095	0.694432	0.0646721	6.85334	7.2145e-12	3.48081e-10	protein_coding	1230	902	886	1520	1496	1330
ENSG00000065320	NTN1	464.324	-0.526484	0.694245	0.0965811	4.6618	3.13448e-06	4.49774e-05	protein_coding	487	326	345	589	545	534
ENSG00000124313	IQSEC2	145.955	-0.526841	0.694073	0.162473	2.68967	0.00715218	0.0323593	protein_coding	141	111	111	187	185	151
ENSG00000114841	DNAH1	163.046	-0.526957	0.694017	0.161925	2.67879	0.00738895	0.033176	protein_coding	157	117	132	216	215	154
ENSG00000215252	GOLGA8B	215.693	-0.527411	0.693798	0.137407	3.21211	0.00131762	0.00815604	protein_coding	214	147	176	235	289	250
ENSG00000137491	SLCO2B1	856.504	-0.527714	0.693653	0.0799305	5.61035	2.01922e-08	4.95922e-07	protein_coding	913	648	581	1082	1124	882
ENSG00000148450	MSRB2	967.795	-0.528211	0.693414	0.0696172	6.45858	1.05687e-10	3.99849e-09	protein_coding	1002	700	709	1117	1205	1155
ENSG00000187193	MT1X	329.633	-0.528215	0.693412	0.125719	3.58434	0.000337933	0.00261709	protein_coding	341	222	258	464	366	354
ENSG00000116260	QSOX1	2380.57	-0.530815	0.692164	0.0582906	7.74175	9.80573e-15	7.62809e-13	protein_coding	2428	1679	1811	3004	2800	2746
ENSG00000131781	FMO5	184.263	-0.531245	0.691958	0.146421	3.02568	0.00248074	0.0136801	protein_coding	174	140	142	213	223	223
ENSG00000229809	ZNF688	136.38	-0.531816	0.691684	0.176949	2.53386	0.0112813	0.0468401	protein_coding	144	94	103	183	187	123
ENSG00000166816	LDHD	368.814	-0.531955	0.691617	0.125709	3.62528	0.000288647	0.00228917	protein_coding	406	235	283	502	494	340
ENSG00000229637	PRAC2	115.22	-0.532061	0.691566	0.178626	2.51181	0.0120114	0.0491205	protein_coding	118	84	85	141	152	122
ENSG00000175938	ORAI3	164.496	-0.532408	0.6914	0.152925	2.96592	0.00301783	0.0160476	protein_coding	173	118	119	216	204	173
ENSG00000086730	LAT2	140.717	-0.533357	0.690945	0.171658	2.63088	0.00851641	0.0373068	protein_coding	147	90	114	188	183	137
ENSG00000113269	RNF130	1176.46	-0.534254	0.690515	0.0682054	6.81296	9.56122e-12	4.47278e-10	protein_coding	1292	830	812	1381	1462	1406
ENSG00000196220	SRGAP3	228.516	-0.534641	0.69033	0.138737	3.13648	0.00170988	0.0101096	protein_coding	203	190	171	256	302	259
ENSG00000173406	DAB1	335.956	-0.534669	0.690317	0.124123	3.49901	0.000466997	0.00346544	protein_coding	292	287	248	402	404	392
ENSG00000107242	PIP5K1B	1508.88	-0.535135	0.690094	0.0623536	7.19718	6.14685e-13	3.50269e-11	protein_coding	1488	1147	1106	1710	1939	1772
ENSG00000108641	B9D1	236.459	-0.53538	0.689977	0.137008	3.40614	0.000658876	0.00465482	protein_coding	271	180	141	283	317	258
ENSG00000106665	CLIP2	2013.51	-0.536779	0.689308	0.058935	7.67521	1.65153e-14	1.2295e-12	protein_coding	2043	1373	1587	2455	2631	2172
ENSG00000121989	ACVR2A	625.579	-0.536915	0.689243	0.0827436	5.55342	2.80135e-08	6.65357e-07	protein_coding	663	454	440	712	824	723
ENSG00000173599	PC	281.243	-0.537979	0.688735	0.118116	3.81921	0.000133877	0.00119832	protein_coding	277	219	201	331	368	313
ENSG00000159182	PRAC1	730.655	-0.538081	0.688686	0.0785471	5.81155	6.18961e-09	1.69048e-07	protein_coding	746	495	573	861	943	830
ENSG00000154079	SDHAF4	119.723	-0.539055	0.688222	0.178018	2.58953	0.00961072	0.041112	protein_coding	127	76	95	138	161	134
ENSG00000118513	MYB	4302.73	-0.539455	0.688031	0.0421401	10.9054	1.08576e-27	2.94795e-25	protein_coding	4484	3086	3122	5010	5684	4846
ENSG00000187720	THSD4	1384.57	-0.539466	0.688026	0.0612689	7.48882	6.94969e-14	4.71727e-12	protein_coding	1425	1039	972	1721	1736	1537
ENSG00000188677	PARVB	790.192	-0.539649	0.687938	0.0758109	6.01425	1.80727e-09	5.42847e-08	protein_coding	807	596	559	953	1048	851
ENSG00000141753	IGFBP4	1430.4	-0.54034	0.687609	0.0633424	7.32877	2.32271e-13	1.45133e-11	protein_coding	1522	968	1067	1810	1809	1554
ENSG00000121210	KIAA0922	146.028	-0.540568	0.6875	0.163412	2.8277	0.00468844	0.0231618	protein_coding	154	101	108	154	201	173
ENSG00000167074	TEF	270.094	-0.540568	0.6875	0.122339	3.8311	0.000127573	0.00114857	protein_coding	291	179	201	333	322	321
ENSG00000114480	GBE1	1158.91	-0.541792	0.686917	0.0750985	6.19082	5.98517e-10	1.93637e-08	protein_coding	1198	746	928	1420	1400	1361
ENSG00000021645	NRXN3	307.008	-0.541875	0.686878	0.11783	3.92104	8.81675e-05	0.000849318	protein_coding	308	208	243	379	358	368
ENSG00000160746	ANO10	506.782	-0.542647	0.68651	0.0925065	4.94883	7.46593e-07	1.24555e-05	protein_coding	515	382	360	583	696	552
ENSG00000144749	LRIG1	819.584	-0.542781	0.686446	0.079692	5.86196	4.57438e-09	1.28222e-07	protein_coding	876	615	545	916	1087	963
ENSG00000184305	CCSER1	394.423	-0.542968	0.686357	0.100797	4.52961	5.9094e-06	7.80797e-05	protein_coding	390	300	286	468	518	436
ENSG00000021355	SERPINB1	5763.86	-0.54299	0.686347	0.0445987	10.3325	5.02487e-25	1.08718e-22	protein_coding	5910	4336	4041	6626	7603	6587
ENSG00000157500	APPL1	308.457	-0.544105	0.685817	0.115061	4.0099	6.07433e-05	0.000611274	protein_coding	314	237	213	343	414	357
ENSG00000108515	ENO3	131.335	-0.544699	0.685535	0.176584	2.64453	0.00818034	0.0361203	protein_coding	142	81	104	170	178	129
ENSG00000196739	COL27A1	394.747	-0.544913	0.685433	0.105639	4.28115	1.85933e-05	0.000216719	protein_coding	372	285	317	453	530	438
ENSG00000006118	TMEM132A	220.532	-0.545532	0.685139	0.144529	3.07208	0.00212573	0.0120734	protein_coding	200	166	178	268	312	214
ENSG00000065534	MYLK	246.214	-0.545741	0.685039	0.127632	3.68954	0.000224659	0.0018473	protein_coding	257	174	178	288	294	307
ENSG00000170917	NUDT6	155.858	-0.545917	0.684956	0.16449	2.94467	0.00323304	0.0170026	protein_coding	177	107	103	190	175	200
ENSG00000163995	ABLIM2	615.95	-0.546046	0.684895	0.0835727	5.58972	2.2743e-08	5.50563e-07	protein_coding	648	438	442	772	800	659
ENSG00000157379	DHRS1	352.568	-0.546877	0.6845	0.109547	4.20166	2.64968e-05	0.000294937	protein_coding	345	283	242	408	456	407
ENSG00000198959	TGM2	119.554	-0.547232	0.684332	0.184862	2.5171	0.0118324	0.0485236	protein_coding	126	83	88	162	161	111
ENSG00000133106	EPSTI1	1572.67	-0.548211	0.683868	0.0733013	6.35493	2.08528e-10	7.48053e-09	protein_coding	1586	1249	1048	2049	1887	1742
ENSG00000162636	FAM102B	2405.23	-0.548279	0.683835	0.0511711	9.15892	5.242e-20	7.97648e-18	protein_coding	2475	1746	1727	2753	3110	2835
ENSG00000148814	LRRC27	316.928	-0.548452	0.683753	0.123189	3.77748	0.000158426	0.00137883	protein_coding	334	248	205	371	459	321
ENSG00000164574	GALNT10	1415.64	-0.54881	0.683584	0.0620498	7.5579	4.0964e-14	2.83615e-12	protein_coding	1464	1072	966	1649	1845	1629
ENSG00000258818	RNASE4	447.898	-0.549273	0.683364	0.1055	4.48088	7.43363e-06	9.55554e-05	protein_coding	457	289	359	525	531	561
ENSG00000167608	TMC4	677.892	-0.549986	0.683027	0.0849478	5.38068	7.42066e-08	1.59308e-06	protein_coding	643	528	499	812	903	730
ENSG00000134986	NREP	285.175	-0.553193	0.68151	0.119017	3.96578	7.31562e-05	0.000722019	protein_coding	292	219	193	364	360	309
ENSG00000185215	TNFAIP2	158.71	-0.554042	0.681109	0.162351	2.88433	0.00392244	0.0200533	protein_coding	164	122	107	195	229	153
ENSG00000132821	VSTM2L	673.165	-0.555107	0.680607	0.086266	5.44324	5.23192e-08	1.161e-06	protein_coding	673	468	519	871	871	697
ENSG00000176715	ACSF3	1272.64	-0.555566	0.68039	0.0623211	7.58591	3.30161e-14	2.38677e-12	protein_coding	1295	896	949	1559	1675	1381
ENSG00000168209	DDIT4	5624.51	-0.555956	0.680206	0.144006	3.28132	0.00103321	0.00668711	protein_coding	5673	3451	4742	7371	7046	5968
ENSG00000073849	ST6GAL1	1962.73	-0.556238	0.680073	0.0600721	7.89927	2.80533e-15	2.35427e-13	protein_coding	1995	1520	1321	2282	2547	2282
ENSG00000073910	FRY	201.172	-0.556276	0.680055	0.164663	2.75462	0.0058761	0.0275818	protein_coding	170	130	191	264	238	220
ENSG00000174469	CNTNAP2	263.444	-0.556482	0.679958	0.12964	3.70529	0.000211148	0.00175707	protein_coding	270	202	176	294	318	341
ENSG00000173517	PEAK1	1194.38	-0.557532	0.679463	0.0653835	7.26807	3.64662e-13	2.1765e-11	protein_coding	1193	822	923	1425	1504	1395
ENSG00000262334	RPH3AL	341.924	-0.557768	0.679352	0.11009	4.25724	2.06962e-05	0.000237432	protein_coding	324	242	273	416	433	386
ENSG00000126217	MCF2L	500.562	-0.557974	0.679256	0.0965531	5.07745	3.82527e-07	6.95124e-06	protein_coding	565	332	344	637	645	545
ENSG00000118762	PKD2	164.95	-0.558534	0.678992	0.153937	3.05117	0.00227953	0.0127637	protein_coding	154	117	133	202	201	192
ENSG00000095066	HOOK2	1039.45	-0.560152	0.678231	0.0730618	6.53816	6.22823e-11	2.47823e-09	protein_coding	1061	722	778	1346	1345	1085
ENSG00000160703	NLRX1	359.361	-0.560881	0.677888	0.107142	4.50664	6.58627e-06	8.5795e-05	protein_coding	377	261	248	465	457	385
ENSG00000184489	PTP4A3	155.49	-0.562123	0.677305	0.159854	2.96268	0.00304976	0.0161739	protein_coding	151	102	129	183	213	168
ENSG00000198919	DZIP3	319.876	-0.562767	0.677003	0.11707	4.05396	5.03581e-05	0.000519604	protein_coding	315	255	216	363	446	352
ENSG00000095585	BLNK	203.258	-0.564663	0.676113	0.135996	3.59312	0.000326742	0.00254896	protein_coding	217	142	142	245	269	227
ENSG00000161395	PGAP3	539.299	-0.564861	0.67602	0.0874506	5.50714	3.64711e-08	8.37505e-07	protein_coding	543	381	401	629	724	607
ENSG00000162897	FCAMR	169.791	-0.565318	0.675806	0.149785	3.28384	0.00102403	0.00664781	protein_coding	185	110	124	203	227	190
ENSG00000112715	VEGFA	3122.08	-0.565674	0.67564	0.0507674	9.5019	2.06102e-21	3.56736e-19	protein_coding	3104	2170	2381	3914	3880	3536
ENSG00000115904	SOS1	928.149	-0.567914	0.674591	0.073883	6.56273	5.28318e-11	2.12047e-09	protein_coding	910	682	678	1078	1152	1135
ENSG00000120833	SOCS2	421.426	-0.568608	0.674267	0.0979098	5.01459	5.3148e-07	9.26877e-06	protein_coding	438	288	309	534	531	470
ENSG00000089876	DHX32	1883.89	-0.568776	0.674188	0.053338	9.26371	1.97452e-20	3.17921e-18	protein_coding	1995	1310	1326	2276	2425	2168
ENSG00000136010	ALDH1L2	421.891	-0.569062	0.674055	0.111439	4.42278	9.74367e-06	0.000122322	protein_coding	436	342	256	493	522	519
ENSG00000163703	CRELD1	288.92	-0.569366	0.673913	0.121141	4.11937	3.79909e-05	0.000403421	protein_coding	322	189	202	373	379	306
ENSG00000183049	CAMK1D	951.111	-0.570227	0.673511	0.0689206	7.09204	1.32148e-12	7.17592e-11	protein_coding	955	694	680	1114	1222	1122
ENSG00000166949	SMAD3	784.087	-0.570577	0.673347	0.0840066	5.85019	4.91026e-09	1.37081e-07	protein_coding	778	570	567	979	900	965
ENSG00000157350	ST3GAL2	423.924	-0.571477	0.672927	0.101237	4.82753	1.38234e-06	2.19258e-05	protein_coding	429	329	281	531	554	459
ENSG00000243649	CFB	704.571	-0.572059	0.672656	0.0872625	5.63012	1.80086e-08	4.46892e-07	protein_coding	704	556	462	882	849	829
ENSG00000048342	CC2D2A	384.665	-0.572211	0.672585	0.104512	4.79891	1.59533e-06	2.48852e-05	protein_coding	424	260	263	445	516	447
ENSG00000111785	RIC8B	803.163	-0.57268	0.672367	0.0747771	6.54046	6.1331e-11	2.44741e-09	protein_coding	801	552	613	949	1065	910
ENSG00000083750	RRAGB	197.634	-0.57299	0.672222	0.142485	3.52149	0.000429123	0.00322063	protein_coding	209	136	139	246	229	245
ENSG00000140398	NEIL1	131.552	-0.573039	0.672199	0.176245	2.86675	0.00414714	0.0209965	protein_coding	148	98	78	175	164	143
ENSG00000176155	CCDC57	457.056	-0.575044	0.671266	0.0980945	4.9784	6.41126e-07	1.09197e-05	protein_coding	455	341	323	540	640	487
ENSG00000185112	FAM43A	316.26	-0.5756	0.671007	0.120041	4.05613	4.98929e-05	0.000515573	protein_coding	307	210	256	409	420	323
ENSG00000102048	ASB9	177.322	-0.576071	0.670788	0.147892	3.34615	0.000819406	0.00556738	protein_coding	180	116	138	227	229	191
ENSG00000131791	PRKAB2	1027.74	-0.577076	0.670321	0.0712329	6.9255	4.34447e-12	2.18756e-10	protein_coding	1011	757	739	1159	1338	1243
ENSG00000057704	TMCC3	330.839	-0.577785	0.669992	0.112254	4.42354	9.70984e-06	0.000122007	protein_coding	326	252	228	400	400	403
ENSG00000133678	TMEM254	229.904	-0.578101	0.669845	0.145715	3.45001	0.000560556	0.00404272	protein_coding	240	192	130	261	294	284
ENSG00000187908	DMBT1	219.829	-0.580478	0.668742	0.134406	3.77083	0.000162704	0.00140898	protein_coding	230	142	165	275	265	263
ENSG00000138735	PDE5A	195.929	-0.580916	0.668539	0.148693	3.27873	0.00104274	0.00673453	protein_coding	179	130	167	253	250	209
ENSG00000148204	CRB2	220.85	-0.581369	0.668329	0.139629	3.46767	0.000524988	0.00382204	protein_coding	198	180	158	279	290	233
ENSG00000131089	ARHGEF9	615.747	-0.581439	0.668297	0.0817135	6.15769	7.38147e-10	2.34968e-08	protein_coding	631	442	430	740	787	722
ENSG00000100100	PIK3IP1	403.665	-0.582524	0.667794	0.110384	4.55886	5.14309e-06	6.94794e-05	protein_coding	419	291	277	556	515	407
ENSG00000176463	SLCO3A1	503.719	-0.582615	0.667752	0.0971123	5.20602	1.92931e-07	3.75741e-06	protein_coding	522	360	348	543	679	620
ENSG00000128596	CCDC136	112.785	-0.583225	0.66747	0.183895	2.81867	0.00482227	0.0237123	protein_coding	129	72	76	136	147	132
ENSG00000196604	POTEF	129.477	-0.583445	0.667368	0.178688	2.78235	0.00539661	0.0257768	protein_coding	132	87	98	161	191	123
ENSG00000125354	SEPT6	150.669	-0.586272	0.666062	0.157485	3.22769	0.00124793	0.00781139	protein_coding	154	104	109	193	186	172
ENSG00000204852	TCTN1	108.813	-0.586762	0.665835	0.192689	2.63739	0.00835457	0.0367295	protein_coding	118	74	75	126	166	109
ENSG00000160094	ZNF362	130.204	-0.588022	0.665254	0.178617	2.72095	0.00650955	0.029986	protein_coding	109	99	106	168	164	140
ENSG00000138613	APH1B	187.683	-0.58813	0.665205	0.146731	3.38674	0.00070728	0.00494133	protein_coding	175	152	128	216	253	215
ENSG00000020181	ADGRA2	947.763	-0.588921	0.66484	0.0800176	6.23357	4.55928e-10	1.51396e-08	protein_coding	918	652	735	1198	1295	974
ENSG00000180891	CUEDC1	243.281	-0.589025	0.664792	0.128098	3.9426	8.0602e-05	0.000788203	protein_coding	238	160	193	306	311	272
ENSG00000173137	ADCK5	279.464	-0.589912	0.664384	0.137981	3.57422	0.000351273	0.0027113	protein_coding	261	186	232	367	393	262
ENSG00000145569	FAM105A	790.668	-0.590457	0.664133	0.0756837	6.7436	1.54511e-11	6.90165e-10	protein_coding	796	529	597	989	1003	902
ENSG00000149054	ZNF215	433.262	-0.592691	0.663105	0.0975165	5.26997	1.36446e-07	2.76224e-06	protein_coding	449	307	299	501	596	494
ENSG00000151632	AKR1C2	483.616	-0.593104	0.662915	0.0924147	5.62292	1.87754e-08	4.64256e-07	protein_coding	514	328	336	570	635	572
ENSG00000189431	RASSF10	513.733	-0.593456	0.662753	0.101541	4.8802	1.05976e-06	1.71232e-05	protein_coding	463	382	397	664	681	529
ENSG00000152127	MGAT5	4546.59	-0.594093	0.662461	0.0474437	10.7987	3.49084e-27	9.12031e-25	protein_coding	4529	3403	3094	5414	5853	5377
ENSG00000056998	GYG2	221.934	-0.59478	0.662145	0.131029	3.87555	0.000106385	0.000986301	protein_coding	211	162	164	270	287	254
ENSG00000145284	SCD5	292.58	-0.595729	0.66171	0.119483	4.39569	1.10422e-05	0.000136275	protein_coding	314	183	215	375	361	340
ENSG00000197140	ADAM32	108.382	-0.595934	0.661616	0.185632	2.72733	0.00638485	0.0295196	protein_coding	101	76	85	129	144	123
ENSG00000106780	MEGF9	679.187	-0.596602	0.66131	0.0845883	6.09686	1.08171e-09	3.35088e-08	protein_coding	680	523	443	795	885	809
ENSG00000197457	STMN3	144.211	-0.597241	0.661017	0.17634	2.92153	0.00348314	0.0181354	protein_coding	148	84	119	194	198	139
ENSG00000102837	OLFM4	93438.7	-0.598882	0.660265	0.0325267	16.1298	1.57649e-58	2.42552e-55	protein_coding	96705	64157	65850	115905	119261	108199
ENSG00000127663	KDM4B	352.811	-0.598956	0.660232	0.119189	4.32197	1.54646e-05	0.000184125	protein_coding	349	220	286	477	452	366
ENSG00000172456	FGGY	362.897	-0.599659	0.65991	0.109791	4.6971	2.63883e-06	3.89552e-05	protein_coding	359	253	267	394	509	429
ENSG00000113360	DROSHA	1007.01	-0.600304	0.659615	0.0719075	7.16716	7.65687e-13	4.30995e-11	protein_coding	972	743	717	1151	1313	1223
ENSG00000141376	BCAS3	261.423	-0.600829	0.659375	0.124534	4.16027	3.17867e-05	0.000345216	protein_coding	261	203	169	309	353	298
ENSG00000215788	TNFRSF25	142.312	-0.601545	0.659048	0.163014	3.22274	0.00126969	0.00791957	protein_coding	151	94	101	178	194	153
ENSG00000133943	C14orf159	1508.3	-0.601855	0.658906	0.0571844	9.10656	8.50322e-20	1.26607e-17	protein_coding	1514	1076	1061	1787	2006	1748
ENSG00000105516	DBP	117.376	-0.601916	0.658879	0.197768	2.52253	0.0116513	0.0479801	protein_coding	99	76	107	160	151	117
ENSG00000123933	MXD4	803.173	-0.602665	0.658537	0.0983518	5.21238	1.86428e-07	3.65131e-06	protein_coding	781	547	616	1116	1070	766
ENSG00000250722	SEPP1	459.73	-0.60658	0.656752	0.111271	4.72552	2.29527e-06	3.45088e-05	protein_coding	439	354	311	536	531	614
ENSG00000139192	TAPBPL	427.707	-0.607552	0.656309	0.0967795	5.4684	4.54109e-08	1.02411e-06	protein_coding	441	304	290	523	574	480
ENSG00000115008	IL1A	133.442	-0.608809	0.655738	0.211686	2.53088	0.0113778	0.0471683	protein_coding	129	66	125	166	136	186
ENSG00000092969	TGFB2	405.71	-0.61087	0.654802	0.102077	5.14478	2.6783e-07	5.05265e-06	protein_coding	386	310	279	510	509	470
ENSG00000196549	MME	7897.22	-0.611208	0.654648	0.0426857	12.3118	7.82895e-35	3.61358e-32	protein_coding	7616	5716	5660	9329	10212	9470
ENSG00000108469	RECQL5	324.973	-0.61177	0.654393	0.110092	4.78479	1.71168e-06	2.63939e-05	protein_coding	314	238	230	411	421	363
ENSG00000134323	MYCN	425.893	-0.611895	0.654337	0.103093	5.07291	3.91786e-07	7.08233e-06	protein_coding	410	325	291	532	588	448
ENSG00000186153	WWOX	116.257	-0.611993	0.654292	0.187632	2.85261	0.00433613	0.021723	protein_coding	124	67	91	139	170	122
ENSG00000083444	PLOD1	1327.78	-0.612319	0.654145	0.140516	3.83054	0.000127861	0.00115042	protein_coding	1362	772	1070	1761	1647	1490
ENSG00000145012	LPP	1993.94	-0.61329	0.653704	0.0578599	9.03463	1.64555e-19	2.37354e-17	protein_coding	1877	1412	1502	2382	2686	2261
ENSG00000132744	ACY3	218.274	-0.613926	0.653416	0.133032	4.01461	5.95441e-05	0.000602269	protein_coding	220	155	151	286	279	240
ENSG00000041880	PARP3	364.933	-0.61424	0.653274	0.106515	5.03626	4.74715e-07	8.37374e-06	protein_coding	367	271	240	452	453	439
ENSG00000102898	NUTF2	2201.49	-0.615491	0.652708	0.0527251	10.2514	1.16688e-24	2.44816e-22	protein_coding	2301	1478	1536	2735	2936	2472
ENSG00000185513	L3MBTL1	122.015	-0.615608	0.652655	0.183892	2.89808	0.00375454	0.019334	protein_coding	125	74	96	140	184	128
ENSG00000184434	LRRC19	558.485	-0.616157	0.652406	0.0865628	6.18272	6.30051e-10	2.03364e-08	protein_coding	550	388	404	657	724	676
ENSG00000138190	EXOC6	839.75	-0.616578	0.652216	0.0803958	6.58848	4.44358e-11	1.80971e-09	protein_coding	805	641	570	948	1143	1000
ENSG00000175928	LRRN1	104.214	-0.617171	0.651948	0.201026	2.70288	0.00687413	0.0313628	protein_coding	109	87	55	126	133	126
ENSG00000196189	SEMA4A	172.56	-0.618341	0.65142	0.149554	3.53804	0.000403114	0.0030519	protein_coding	159	130	124	220	219	195
ENSG00000102575	ACP5	227.339	-0.618848	0.65119	0.13538	3.97409	7.06495e-05	0.000699774	protein_coding	228	148	171	309	292	239
ENSG00000138449	SLC40A1	3649.74	-0.620795	0.650313	0.051975	10.2885	7.94399e-25	1.69231e-22	protein_coding	3474	2721	2540	4419	4613	4400
ENSG00000091262	ABCC6	470.417	-0.621488	0.65	0.0945075	5.69952	1.20143e-08	3.08077e-07	protein_coding	470	339	322	573	652	515
ENSG00000162599	NFIA	2978.92	-0.622752	0.649431	0.0483886	11.1448	7.59128e-29	2.33592e-26	protein_coding	2888	2139	2107	3556	3857	3572
ENSG00000122884	P4HA1	3719.01	-0.623152	0.649251	0.189783	2.84089	0.0044988	0.022368	protein_coding	3517	2145	3223	4906	4323	4456
ENSG00000136883	KIF12	375.108	-0.623801	0.648959	0.107804	5.06967	3.98516e-07	7.17588e-06	protein_coding	393	241	270	448	536	409
ENSG00000125148	MT2A	393.158	-0.625152	0.648352	0.104454	5.25869	1.45083e-07	2.91154e-06	protein_coding	404	265	275	528	491	437
ENSG00000100968	NFATC4	164.555	-0.629542	0.646382	0.157679	3.40074	0.000672042	0.00472374	protein_coding	151	110	132	196	236	176
ENSG00000162542	TMCO4	679.985	-0.629696	0.646312	0.0795565	6.91106	4.81033e-12	2.396e-10	protein_coding	688	481	461	825	930	767
ENSG00000203666	EFCAB2	78.8916	-0.635236	0.643836	0.218906	2.51354	0.0119526	0.0489379	protein_coding	75	49	64	91	107	94
ENSG00000081277	PKP1	91.5428	-0.636957	0.643068	0.206043	2.69453	0.00704886	0.0319935	protein_coding	89	70	59	98	124	117
ENSG00000182489	XKRX	125.097	-0.638812	0.642241	0.173549	3.19553	0.00139576	0.00856496	protein_coding	121	91	86	142	174	148
ENSG00000197548	ATG7	874.078	-0.639598	0.641892	0.074752	7.58375	3.35717e-14	2.40864e-12	protein_coding	916	568	606	1133	1135	988
ENSG00000108187	PBLD	202.067	-0.640854	0.641333	0.136306	4.08905	4.33143e-05	0.000454718	protein_coding	196	144	141	251	270	229
ENSG00000139793	MBNL2	2742.68	-0.642427	0.640634	0.0574607	9.65836	4.53066e-22	8.36481e-20	protein_coding	2572	2078	1855	3372	3502	3280
ENSG00000102181	CD99L2	243.067	-0.642564	0.640573	0.132002	4.26892	1.96425e-05	0.000227036	protein_coding	251	179	151	301	347	259
ENSG00000066248	NGEF	732.013	-0.64316	0.640309	0.0765774	7.30138	2.84827e-13	1.73744e-11	protein_coding	709	518	514	915	981	823
ENSG00000106236	NPTX2	428.129	-0.644758	0.6396	0.106451	5.40578	6.45254e-08	1.40706e-06	protein_coding	464	305	255	505	595	501
ENSG00000051382	PIK3CB	617.152	-0.645077	0.639459	0.083829	6.66223	2.69701e-11	1.13168e-09	protein_coding	585	445	435	732	844	715
ENSG00000197381	ADARB1	92.9235	-0.646726	0.638728	0.200457	2.79783	0.00514479	0.0248829	protein_coding	90	64	67	117	131	98
ENSG00000144354	CDCA7	1080.4	-0.648295	0.638034	0.0720707	7.89435	2.91827e-15	2.4343e-13	protein_coding	1084	698	788	1239	1515	1274
ENSG00000163393	SLC22A15	231.171	-0.64871	0.63785	0.133764	4.13009	3.62626e-05	0.000387445	protein_coding	202	172	172	282	317	257
ENSG00000134030	CTIF	225.529	-0.649132	0.637664	0.131726	4.32763	1.5072e-05	0.00018007	protein_coding	222	147	166	295	282	262
ENSG00000214290	COLCA2	139.971	-0.650486	0.637066	0.172031	3.21663	0.00129708	0.00805771	protein_coding	121	117	92	169	190	159
ENSG00000148584	A1CF	199.207	-0.651798	0.636486	0.140623	4.07652	4.57143e-05	0.00047738	protein_coding	193	138	140	243	243	254
ENSG00000105088	OLFM2	155.093	-0.653858	0.635579	0.157976	3.62081	0.000293685	0.00231983	protein_coding	154	116	98	195	214	170
ENSG00000107104	KANK1	2146.54	-0.655014	0.635069	0.051078	11.3189	1.05776e-29	3.32881e-27	protein_coding	2148	1469	1468	2621	2797	2589
ENSG00000076716	GPC4	126.468	-0.655124	0.635021	0.192482	3.14703	0.00164938	0.00980634	protein_coding	146	79	76	166	136	172
ENSG00000197410	DCHS2	98.3822	-0.656046	0.634615	0.200928	2.78536	0.00534686	0.0255979	protein_coding	83	72	76	134	121	109
ENSG00000023171	GRAMD1B	189.799	-0.657666	0.633903	0.150731	3.72048	0.000198842	0.00167752	protein_coding	159	137	149	218	247	237
ENSG00000100344	PNPLA3	640.843	-0.657948	0.633779	0.0799988	7.21965	5.21219e-13	3.0198e-11	protein_coding	631	447	438	787	856	749
ENSG00000228594	C1orf233	141.391	-0.657955	0.633776	0.167468	3.39195	0.000693958	0.00485315	protein_coding	131	91	112	178	198	151
ENSG00000169231	THBS3	375.741	-0.659017	0.63331	0.107444	5.29556	1.18651e-07	2.44489e-06	protein_coding	345	257	284	435	527	437
ENSG00000075420	FNDC3B	2389.67	-0.659679	0.633019	0.0504395	11.5125	1.14129e-30	3.95086e-28	protein_coding	2345	1628	1671	3047	3039	2830
ENSG00000087076	HSD17B14	116.466	-0.66073	0.632558	0.191715	2.9057	0.00366434	0.0189541	protein_coding	92	98	82	150	145	135
ENSG00000132613	MTSS1L	333.515	-0.664703	0.630819	0.110155	5.26044	1.43714e-07	2.88825e-06	protein_coding	318	245	223	424	451	371
ENSG00000083123	BCKDHB	850.582	-0.665126	0.630633	0.0739175	7.80574	5.91523e-15	4.76211e-13	protein_coding	789	595	617	1031	1157	985
ENSG00000163803	PLB1	79.2506	-0.665412	0.630508	0.220712	2.60663	0.00914392	0.0395181	protein_coding	71	56	59	112	98	85
ENSG00000170961	HAS2	426.916	-0.666361	0.630094	0.0993584	5.91828	3.2532e-09	9.28806e-08	protein_coding	418	304	283	553	530	512
ENSG00000133048	CHI3L1	84.4781	-0.667156	0.629747	0.213742	2.71181	0.0066917	0.0307024	protein_coding	80	64	55	115	115	86
ENSG00000125772	GPCPD1	4670.73	-0.667434	0.629625	0.0499535	11.5313	9.17772e-31	3.34431e-28	protein_coding	4251	3343	3364	5673	6136	5595
ENSG00000102032	RENBP	484.499	-0.667753	0.629486	0.095265	6.10056	1.05698e-09	3.2816e-08	protein_coding	458	362	320	613	659	539
ENSG00000080503	SMARCA2	1165.19	-0.668243	0.629273	0.0639287	9.14968	5.70998e-20	8.59414e-18	protein_coding	1121	778	844	1446	1574	1339
ENSG00000148090	AUH	436.214	-0.66884	0.629012	0.116666	4.88817	1.01776e-06	1.65216e-05	protein_coding	367	280	372	526	567	527
ENSG00000010318	PHF7	88.528	-0.670248	0.628399	0.206465	2.80453	0.00503894	0.024481	protein_coding	81	63	64	113	125	93
ENSG00000132635	PCED1A	215.875	-0.671311	0.627936	0.133465	4.41308	1.0191e-05	0.000127016	protein_coding	210	151	147	281	290	238
ENSG00000136305	CIDEB	217.263	-0.671706	0.627764	0.133655	4.43238	9.3198e-06	0.000117533	protein_coding	213	136	162	265	289	260
ENSG00000106003	LFNG	332.545	-0.674377	0.626603	0.111694	5.32702	9.98368e-08	2.10097e-06	protein_coding	328	206	248	431	441	376
ENSG00000181513	ACBD4	263.845	-0.674572	0.626518	0.122442	4.80264	1.5659e-06	2.45005e-05	protein_coding	248	194	177	332	361	295
ENSG00000103056	SMPD3	229.705	-0.680082	0.62413	0.147369	4.00733	6.14101e-05	0.000617087	protein_coding	213	136	189	319	311	232
ENSG00000059758	CDK17	749.565	-0.68175	0.623409	0.0842539	7.2877	3.1528e-13	1.89812e-11	protein_coding	793	482	488	1011	957	860
ENSG00000061656	SPAG4	88.1187	-0.682464	0.6231	0.219173	2.70569	0.00681626	0.0311643	protein_coding	77	49	79	113	109	107
ENSG00000174738	NR1D2	1353.1	-0.683431	0.622682	0.0667139	8.98035	2.69914e-19	3.85309e-17	protein_coding	1265	990	902	1617	1769	1684
ENSG00000121104	FAM117A	80.4575	-0.683816	0.622517	0.215361	2.78296	0.00538652	0.0257408	protein_coding	76	61	51	95	111	96
ENSG00000085741	WNT11	91.1237	-0.684798	0.622093	0.213554	2.80708	0.00499929	0.0243493	protein_coding	90	69	55	124	134	86
ENSG00000133134	BEX2	168.555	-0.685395	0.621835	0.154736	3.90855	9.28503e-05	0.000881823	protein_coding	160	126	107	195	218	219
ENSG00000151532	VTI1A	795.138	-0.685534	0.621776	0.0791819	7.5667	3.82825e-14	2.69085e-12	protein_coding	741	524	591	931	1103	951
ENSG00000064309	CDON	62.2205	-0.686692	0.621277	0.247274	2.51857	0.0117831	0.0483672	protein_coding	67	35	44	78	77	80
ENSG00000176046	NUPR1	2286.18	-0.687215	0.621051	0.0569518	10.5135	7.49003e-26	1.78818e-23	protein_coding	2104	1524	1700	2753	3104	2722
ENSG00000056558	TRAF1	147.093	-0.689493	0.620072	0.167462	3.71152	0.000206015	0.00172681	protein_coding	160	91	95	164	217	177
ENSG00000182185	RAD51B	436.072	-0.691473	0.619221	0.0950537	6.44033	1.19216e-10	4.44954e-09	protein_coding	428	295	295	539	592	513
ENSG00000183023	SLC8A1	111.737	-0.691878	0.619048	0.183953	3.3321	0.000861924	0.005797	protein_coding	107	77	76	131	144	145
ENSG00000173376	NDNF	135.092	-0.691878	0.619048	0.20766	2.91538	0.00355255	0.0184448	protein_coding	116	71	125	191	139	174
ENSG00000139292	LGR5	279.918	-0.70027	0.615457	0.124068	4.99026	6.02977e-07	1.03463e-05	protein_coding	278	179	196	364	405	292
ENSG00000166046	TCP11L2	176.395	-0.702357	0.614568	0.158891	3.77887	0.000157541	0.00137286	protein_coding	138	129	138	218	224	217
ENSG00000183853	KIRREL	1088.08	-0.703165	0.614223	0.0671659	9.27601	1.75945e-20	2.86625e-18	protein_coding	1037	706	779	1385	1402	1319
ENSG00000111859	NEDD9	736.028	-0.709452	0.611552	0.205211	3.0035	0.00266897	0.0145386	protein_coding	643	428	623	1062	870	838
ENSG00000123836	PFKFB2	8723.14	-0.712169	0.610402	0.0371175	17.0243	5.42113e-65	1.07238e-61	protein_coding	8410	5934	5831	10634	11941	10477
ENSG00000111653	ING4	224.74	-0.712812	0.61013	0.13432	4.61461	3.93839e-06	5.47539e-05	protein_coding	198	158	162	275	322	252
ENSG00000015413	DPEP1	1715.86	-0.717315	0.608228	0.0597822	10.668	1.43628e-26	3.55145e-24	protein_coding	1658	1065	1239	2109	2361	2044
ENSG00000174136	RGMB	1973.27	-0.718409	0.607767	0.0548096	11.6982	1.30149e-31	5.00603e-29	protein_coding	1926	1297	1331	2362	2693	2438
ENSG00000092621	PHGDH	2522.25	-0.718457	0.607747	0.0521304	12.1873	3.63113e-34	1.62194e-31	protein_coding	2411	1755	1655	3183	3527	2868
ENSG00000183044	ABAT	752.154	-0.719177	0.607444	0.0765158	8.30968	9.59582e-17	1.00662e-14	protein_coding	697	517	516	923	999	926
ENSG00000139540	SLC39A5	72.9609	-0.719584	0.607273	0.228916	2.73297	0.0062767	0.0290778	protein_coding	61	49	57	85	99	91
ENSG00000146416	AIG1	470.157	-0.721131	0.606622	0.0926007	6.88796	5.65989e-12	2.76935e-10	protein_coding	437	326	318	593	625	564
ENSG00000197557	TTC30A	135.012	-0.721208	0.606589	0.174818	3.69991	0.000215674	0.00178936	protein_coding	140	88	85	189	190	137
ENSG00000092964	DPYSL2	122.796	-0.721536	0.606452	0.177312	3.62805	0.000285574	0.00227091	protein_coding	116	88	78	156	151	158
ENSG00000140057	AK7	91.8265	-0.723291	0.605714	0.203696	3.2042	0.00135439	0.00835379	protein_coding	94	52	66	120	119	111
ENSG00000125966	MMP24	80.9071	-0.726006	0.604575	0.217026	2.92507	0.00344384	0.0179611	protein_coding	70	63	52	106	106	94
ENSG00000143226	FCGR2A	62.1621	-0.72677	0.604255	0.25223	2.50962	0.0120861	0.0493969	protein_coding	53	53	36	73	86	76
ENSG00000038427	VCAN	418.578	-0.727044	0.604141	0.0996366	6.51402	7.31677e-11	2.88648e-09	protein_coding	408	269	286	494	585	515
ENSG00000164010	ERMAP	132.679	-0.727474	0.60396	0.176504	3.63753	0.00027527	0.0021944	protein_coding	125	102	78	151	198	156
ENSG00000171243	SOSTDC1	571.089	-0.728148	0.603678	0.0900746	7.16637	7.70104e-13	4.31726e-11	protein_coding	546	410	357	695	818	662
ENSG00000183734	ASCL2	964.4	-0.728203	0.603655	0.0778625	8.23331	1.82111e-16	1.80121e-14	protein_coding	888	627	698	1311	1305	1050
ENSG00000077063	CTTNBP2	383.382	-0.732687	0.601782	0.101588	6.39465	1.60918e-10	5.8948e-09	protein_coding	358	267	253	481	523	455
ENSG00000189079	ARID2	1474.29	-0.734653	0.600962	0.0609938	10.6856	1.18937e-26	2.99439e-24	protein_coding	1374	1021	977	1772	2016	1823
ENSG00000196151	WDSUB1	398.599	-0.739176	0.599081	0.0997643	6.63828	3.17354e-11	1.31569e-09	protein_coding	391	254	268	511	544	469
ENSG00000198203	SULT1C2	540.522	-0.743286	0.597377	0.0886	7.39771	1.38556e-13	9.04994e-12	protein_coding	483	375	372	687	736	636
ENSG00000104892	KLC3	92.3564	-0.745071	0.596639	0.232014	2.9063	0.00365728	0.0189255	protein_coding	99	44	70	136	139	82
ENSG00000160180	TFF3	287.265	-0.750972	0.594203	0.12303	5.55558	2.76695e-08	6.59448e-07	protein_coding	296	168	192	394	367	343
ENSG00000162882	HAAO	76.975	-0.751813	0.593857	0.227258	2.92858	0.00340514	0.0177727	protein_coding	67	52	55	82	104	107
ENSG00000167191	GPRC5B	61.5646	-0.75336	0.59322	0.25065	2.74886	0.00598036	0.0279764	protein_coding	63	39	38	77	73	86
ENSG00000103528	SYT17	76.9646	-0.756729	0.591837	0.224003	3.04158	0.00235342	0.0130927	protein_coding	72	51	51	103	89	102
ENSG00000138079	SLC3A1	347.56	-0.760993	0.59009	0.109293	6.25173	4.05937e-10	1.36102e-08	protein_coding	327	231	228	422	456	454
ENSG00000147174	ACRC	66.0844	-0.76209	0.589641	0.259318	2.52443	0.0115885	0.0478219	protein_coding	49	49	50	62	100	89
ENSG00000182600	C2orf82	98.5104	-0.762501	0.589474	0.228598	2.94027	0.00327928	0.0172131	protein_coding	92	56	76	153	147	80
ENSG00000180340	FZD2	58.6198	-0.762961	0.589286	0.264998	2.52438	0.0115903	0.0478219	protein_coding	49	35	48	90	74	60
ENSG00000101298	SNPH	78.0462	-0.764112	0.588816	0.231296	3.04052	0.00236174	0.013132	protein_coding	89	48	42	102	120	82
ENSG00000142765	SYTL1	124.192	-0.76433	0.588727	0.179042	3.84741	0.000119376	0.00108678	protein_coding	123	69	90	169	172	138
ENSG00000188385	JAKMIP3	51.8094	-0.76626	0.58794	0.267618	2.57125	0.0101331	0.0428569	protein_coding	49	36	32	60	71	68
ENSG00000115652	UXS1	520.846	-0.767124	0.587588	0.0975136	7.02997	2.06576e-12	1.09178e-10	protein_coding	479	382	313	629	700	669
ENSG00000007516	BAIAP3	90.7676	-0.770518	0.586207	0.21217	3.21925	0.00128527	0.00799869	protein_coding	79	49	76	118	121	109
ENSG00000095932	SMIM24	521.911	-0.775045	0.58437	0.0883918	7.8653	3.68224e-15	3.035e-13	protein_coding	486	343	345	679	692	638
ENSG00000183578	TNFAIP8L3	90.8076	-0.775847	0.584046	0.208344	3.35445	0.000795237	0.00542981	protein_coding	89	67	49	123	126	102
ENSG00000160862	AZGP1	2393.79	-0.776468	0.583794	0.0567373	12.1481	5.86878e-34	2.53953e-31	protein_coding	2173	1687	1522	3085	3375	2759
ENSG00000133315	MACROD1	515.114	-0.777087	0.583544	0.122179	5.54064	3.01372e-08	7.07306e-07	protein_coding	436	335	385	768	719	494
ENSG00000140262	TCF12	1466.92	-0.779066	0.582744	0.0583621	11.9659	5.36205e-33	2.18377e-30	protein_coding	1366	972	958	1815	2033	1808
ENSG00000145358	DDIT4L	190.849	-0.781238	0.581867	0.146	4.81836	1.44741e-06	2.29055e-05	protein_coding	185	108	137	237	279	223
ENSG00000113758	DBN1	123.285	-0.784941	0.580376	0.180017	3.9277	8.57604e-05	0.000829277	protein_coding	122	76	80	166	184	129
ENSG00000174514	MFSD4	98.9712	-0.785102	0.580311	0.202505	3.55997	0.000370897	0.00283903	protein_coding	107	58	59	114	151	121
ENSG00000133466	C1QTNF6	67.002	-0.786456	0.579767	0.244034	2.80935	0.00496422	0.0242126	protein_coding	52	41	56	82	96	79
ENSG00000081181	ARG2	1488.22	-0.786458	0.579766	0.190065	3.71083	0.000206583	0.00172968	protein_coding	1320	801	1197	1964	1790	1969
ENSG00000114268	PFKFB4	457.865	-0.786862	0.579603	0.277136	2.57863	0.00991926	0.0421584	protein_coding	425	220	378	718	498	549
ENSG00000131591	C1orf159	133.853	-0.78799	0.579151	0.212462	3.31553	0.000914704	0.00607769	protein_coding	123	64	113	221	170	127
ENSG00000203896	LIME1	86.5565	-0.789274	0.578635	0.217708	3.30708	0.000942745	0.00621628	protein_coding	89	43	63	122	120	95
ENSG00000109107	ALDOC	1449.63	-0.7904	0.578184	0.206328	3.40678	0.000657343	0.00464637	protein_coding	1262	784	1182	2119	1749	1715
ENSG00000145882	PCYOX1L	167.685	-0.791328	0.577812	0.1502	4.72964	2.2492e-06	3.38898e-05	protein_coding	156	114	105	210	236	203
ENSG00000177694	NAALADL2	123.601	-0.793148	0.577083	0.178798	3.98327	6.79726e-05	0.000675676	protein_coding	118	87	72	164	181	135
ENSG00000115414	FN1	266.567	-0.795139	0.576288	0.137845	5.17312	2.30219e-07	4.3789e-06	protein_coding	240	209	144	361	336	332
ENSG00000111052	LIN7A	111.724	-0.795767	0.576037	0.182813	3.94457	7.9945e-05	0.000782603	protein_coding	109	68	73	148	153	133
ENSG00000116117	PARD3B	154.609	-0.796593	0.575707	0.156899	4.61581	3.9156e-06	5.44918e-05	protein_coding	153	95	98	206	209	186
ENSG00000132016	C19orf57	133.011	-0.805272	0.572254	0.178147	4.11515	3.8693e-05	0.000408993	protein_coding	132	68	97	186	183	150
ENSG00000137501	SYTL2	2598.91	-0.80882	0.570849	0.0492367	14.7486	3.14181e-49	3.10748e-46	protein_coding	2372	1726	1667	3249	3676	3174
ENSG00000154856	APCDD1	231.069	-0.812958	0.569214	0.130461	5.68469	1.31051e-08	3.34808e-07	protein_coding	230	140	144	304	321	278
ENSG00000261115	TMEM178B	935.511	-0.815291	0.568294	0.0729704	10.1076	5.11427e-24	1.04143e-21	protein_coding	879	626	567	1151	1322	1173
ENSG00000170011	MYRIP	250.93	-0.82369	0.564995	0.125157	5.9123	3.37367e-09	9.61219e-08	protein_coding	222	170	160	338	336	303
ENSG00000131374	TBC1D5	1543.14	-0.824248	0.564776	0.0591891	12.5003	7.43518e-36	4.28979e-33	protein_coding	1373	1032	991	1924	2168	1921
ENSG00000130203	APOE	152.521	-0.827939	0.563333	0.183496	4.12628	3.68676e-05	0.000392394	protein_coding	153	77	108	239	210	151
ENSG00000137171	KLC4	737.423	-0.831187	0.562067	0.0771235	9.69816	3.06986e-22	5.74438e-20	protein_coding	667	482	472	953	1060	871
ENSG00000042832	TG	2284.02	-0.835072	0.560555	0.0492274	15.3008	7.55799e-53	9.51413e-50	protein_coding	2061	1467	1480	3008	3157	2769
ENSG00000132535	DLG4	73.0496	-0.835076	0.560554	0.236958	3.31726	0.000909055	0.00605177	protein_coding	83	40	39	94	98	97
ENSG00000166681	NGFRAP1	467.113	-0.83667	0.559934	0.0927947	8.11981	4.66922e-16	4.42841e-14	protein_coding	416	300	307	608	652	567
ENSG00000243444	PALM2	67.9283	-0.845829	0.556391	0.24021	3.22277	0.00126959	0.00791957	protein_coding	63	40	45	81	86	99
ENSG00000164932	CTHRC1	88.9893	-0.846335	0.556196	0.213688	3.55877	0.000372593	0.00284886	protein_coding	74	59	60	99	120	128
ENSG00000163864	NMNAT3	156.272	-0.847997	0.555556	0.155865	4.88595	1.02932e-06	1.66825e-05	protein_coding	134	101	105	199	220	193
ENSG00000100097	LGALS1	82.3452	-0.851575	0.55418	0.219955	3.47807	0.000505029	0.00370435	protein_coding	71	54	54	126	108	89
ENSG00000103269	RHBDL1	164.854	-0.85201	0.554012	0.159196	4.81412	1.47853e-06	2.33179e-05	protein_coding	145	95	119	235	232	181
ENSG00000134569	LRP4	78.2417	-0.85561	0.552632	0.252541	3.07227	0.00212434	0.0120705	protein_coding	63	45	60	89	84	131
ENSG00000213213	CCDC183	103.862	-0.855778	0.552567	0.19232	4.03781	5.39519e-05	0.000552568	protein_coding	95	63	68	150	140	119
ENSG00000187134	AKR1C1	107.968	-0.864345	0.549296	0.18895	4.19417	2.73873e-05	0.000302176	protein_coding	102	68	64	134	145	147
ENSG00000171298	GAA	46.6753	-0.86535	0.548913	0.286034	2.74572	0.0060378	0.028188	protein_coding	42	32	27	71	60	53
ENSG00000112818	MEP1A	209.696	-0.866938	0.548309	0.137295	5.74176	9.36961e-09	2.46952e-07	protein_coding	191	121	142	260	301	267
ENSG00000139324	TMTC3	1021.55	-0.867977	0.547915	0.068445	11.5222	1.01998e-30	3.62144e-28	protein_coding	915	638	654	1286	1415	1327
ENSG00000159307	SCUBE1	47.4846	-0.87317	0.545946	0.295211	2.57975	0.00988728	0.0420375	protein_coding	31	37	33	71	60	54
ENSG00000172748	ZNF596	46.1951	-0.87317	0.545946	0.299597	2.75638	0.00584452	0.0274895	protein_coding	53	26	22	72	60	53
ENSG00000106688	SLC1A1	269.245	-0.877863	0.544173	0.125692	6.31316	2.734e-10	9.53593e-09	protein_coding	233	154	192	374	372	318
ENSG00000101333	PLCB4	24359.2	-0.883643	0.541997	0.0435836	18.2832	1.1272e-74	2.6014e-71	protein_coding	21264	16289	14734	32029	35153	29289
ENSG00000151490	PTPRO	1138.41	-0.886411	0.540958	0.0668621	12.1401	6.4786e-34	2.71846e-31	protein_coding	1070	693	687	1467	1667	1395
ENSG00000156219	ART3	348.896	-0.888621	0.54013	0.110777	7.33916	2.14938e-13	1.35902e-11	protein_coding	315	205	227	438	472	473
ENSG00000185269	NOTUM	40.8361	-0.889297	0.539877	0.313666	2.59482	0.00946403	0.0405974	protein_coding	39	21	28	66	57	40
ENSG00000071242	RPS6KA2	98.7929	-0.889926	0.539642	0.204134	3.92031	8.84347e-05	0.000850385	protein_coding	82	67	62	107	153	131
ENSG00000100078	PLA2G3	845.951	-0.894249	0.538027	0.073384	11.13	8.95985e-29	2.69711e-26	protein_coding	771	505	535	1157	1187	1022
ENSG00000068615	REEP1	45.6898	-0.899933	0.535912	0.297452	2.77701	0.00548616	0.0261414	protein_coding	40	23	34	53	58	70
ENSG00000127415	IDUA	56.6375	-0.900464	0.535714	0.261141	3.0748	0.00210645	0.0119885	protein_coding	43	36	41	81	79	64
ENSG00000122711	SPINK4	53.6249	-0.909397	0.532407	0.279616	3.09551	0.00196473	0.0112886	protein_coding	60	29	26	79	65	72
ENSG00000104765	BNIP3L	1480.29	-0.913826	0.530776	0.2878	2.84673	0.00441709	0.0220107	protein_coding	1153	693	1267	2156	1795	1914
ENSG00000175497	DPP10	164.495	-0.919	0.528875	0.152273	5.52013	3.38746e-08	7.85698e-07	protein_coding	147	105	96	216	234	208
ENSG00000155792	DEPTOR	153.924	-0.922491	0.527597	0.159374	5.253	1.49639e-07	2.98997e-06	protein_coding	132	98	95	215	225	176
ENSG00000167476	JSRP1	137.667	-0.923649	0.527174	0.212584	3.89872	9.67032e-05	0.000913403	protein_coding	115	78	98	239	199	114
ENSG00000139182	CLSTN3	184.879	-0.923649	0.527174	0.150516	5.48902	4.04165e-08	9.18962e-07	protein_coding	141	123	124	254	267	215
ENSG00000188039	NWD1	129.617	-0.924051	0.527027	0.175672	4.73139	2.22985e-06	3.36714e-05	protein_coding	105	85	83	178	196	144
ENSG00000177989	ODF3B	94.6956	-0.925999	0.526316	0.236819	3.51587	0.000438316	0.00327896	protein_coding	79	44	77	151	143	86
ENSG00000005448	WDR54	134.797	-0.927068	0.525926	0.178915	4.74859	2.04844e-06	3.10677e-05	protein_coding	119	65	100	191	182	167
ENSG00000143365	RORC	575.943	-0.932146	0.524078	0.0933566	9.07822	1.10361e-19	1.62571e-17	protein_coding	486	397	325	729	827	749
ENSG00000147257	GPC3	58.1548	-0.939627	0.521368	0.252309	3.41559	0.000636449	0.00451944	protein_coding	52	36	34	77	84	73
ENSG00000129158	SERGEF	377.394	-0.941523	0.520683	0.109302	8.0016	1.22813e-15	1.09716e-13	protein_coding	361	227	205	523	517	483
ENSG00000055732	MCOLN3	37.2264	-0.943416	0.52	0.3193	2.72219	0.006485	0.0298928	protein_coding	34	23	21	42	56	52
ENSG00000124785	NRN1	119.095	-0.952105	0.516878	0.200853	4.28308	1.84322e-05	0.000215385	protein_coding	86	71	88	164	136	174
ENSG00000107099	DOCK8	44.4123	-0.952171	0.516854	0.300629	2.86204	0.00420919	0.0212253	protein_coding	34	22	36	66	59	53
ENSG00000135773	CAPN9	41.7989	-0.957936	0.514793	0.315083	2.85856	0.00425567	0.0214363	protein_coding	41	27	19	48	54	67
ENSG00000241973	PI4KA	1257.85	-0.961241	0.513615	0.0681959	12.9322	2.96172e-38	1.9529e-35	protein_coding	1066	770	767	1748	1658	1662
ENSG00000125144	MT1G	243.339	-0.971145	0.510101	0.134647	6.6265	3.43734e-11	1.41237e-09	protein_coding	219	138	148	349	373	268
ENSG00000163827	LRRC2	96.2372	-0.97427	0.508997	0.202339	4.39981	1.08348e-05	0.000133955	protein_coding	79	57	62	113	143	133
ENSG00000174080	CTSF	32.2862	-0.978305	0.507576	0.352463	2.55705	0.0105563	0.0442951	protein_coding	30	17	20	53	49	30
ENSG00000117152	RGS4	53.4542	-0.980192	0.506912	0.271932	3.3399	0.000838093	0.00567208	protein_coding	48	35	27	83	67	67
ENSG00000171877	FRMD5	949.242	-0.982499	0.506102	0.071737	12.6284	1.47298e-36	9.27109e-34	protein_coding	819	561	569	1253	1315	1283
ENSG00000082068	WDR70	550.761	-0.986544	0.504685	0.0876505	10.3792	3.08275e-25	6.88497e-23	protein_coding	482	308	341	740	793	708
ENSG00000166813	KIF7	54.9525	-0.987176	0.504464	0.263579	3.4268	0.000610737	0.00435024	protein_coding	47	30	36	76	86	62
ENSG00000109610	SOD3	280.748	-0.987444	0.504371	0.144419	6.22748	4.74005e-10	1.56353e-08	protein_coding	236	164	177	449	418	277
ENSG00000175806	MSRA	171.385	-0.987616	0.50431	0.149664	6.04031	1.53822e-09	4.67101e-08	protein_coding	142	101	108	225	252	219
ENSG00000115041	KCNIP3	31.6115	-0.988859	0.503876	0.349803	2.59764	0.00938655	0.0403813	protein_coding	28	23	14	41	50	38
ENSG00000198535	C2CD4A	139.944	-1	0.5	0.175722	5.13029	2.89298e-07	5.39153e-06	protein_coding	103	87	94	165	224	179
ENSG00000163618	CADPS	455.267	-1.01091	0.496233	0.104264	8.80534	1.3046e-18	1.67267e-16	protein_coding	357	305	260	608	705	545
ENSG00000184949	FAM227A	130.037	-1.01643	0.49434	0.175614	5.2808	1.2862e-07	2.62685e-06	protein_coding	100	77	85	160	193	177
ENSG00000206468	UBD	180.567	-1.0254	0.491275	0.149739	6.39401	1.61589e-10	5.90377e-09	protein_coding	169	100	97	241	271	233
ENSG00000010319	SEMA3G	40.8348	-1.02615	0.491018	0.326924	2.84671	0.0044174	0.0220107	protein_coding	31	34	17	66	58	43
ENSG00000164124	TMEM144	1487.35	-1.02633	0.490957	0.0622269	15.0625	2.85956e-51	3.29969e-48	protein_coding	1161	904	921	2002	2149	1931
ENSG00000122507	BBS9	166.965	-1.02984	0.489766	0.15756	5.93397	2.95696e-09	8.53021e-08	protein_coding	126	100	109	227	261	196
ENSG00000198513	ATL1	75.0259	-1.03797	0.487013	0.226727	4.19616	2.71478e-05	0.000300012	protein_coding	59	43	48	112	106	90
ENSG00000112494	UNC93A	45.5732	-1.0391	0.486631	0.303168	3.14161	0.0016802	0.00995538	protein_coding	36	34	21	49	72	66
ENSG00000131044	TTLL9	44.8832	-1.0391	0.486631	0.300788	3.29498	0.000984282	0.00642591	protein_coding	48	24	19	62	65	60
ENSG00000149260	CAPN5	321.861	-1.04111	0.485953	0.123614	7.67123	1.70357e-14	1.26146e-12	protein_coding	238	219	183	472	436	409
ENSG00000123094	RASSF8	41.7751	-1.04281	0.48538	0.30886	3.10732	0.00188792	0.0109564	protein_coding	32	20	31	53	56	62
ENSG00000184903	IMMP2L	283.83	-1.0464	0.484175	0.124289	7.73378	1.04397e-14	8.03104e-13	protein_coding	227	150	189	363	435	371
ENSG00000049089	COL9A2	180.201	-1.05326	0.481879	0.166921	5.74387	9.2539e-09	2.45007e-07	protein_coding	140	91	128	258	295	192
ENSG00000060566	CREB3L3	47.4436	-1.06746	0.477157	0.289473	3.39819	0.000678327	0.00475875	protein_coding	39	26	29	77	70	50
ENSG00000168874	ATOH8	62.4907	-1.07985	0.473077	0.254941	3.89694	9.74167e-05	0.000917639	protein_coding	50	35	38	101	93	66
ENSG00000116299	KIAA1324	626.641	-1.08152	0.472532	0.0943517	10.7078	9.36088e-27	2.40037e-24	protein_coding	529	324	377	815	874	914
ENSG00000134193	REG4	173.555	-1.08821	0.470345	0.153862	6.62878	3.38465e-11	1.39486e-09	protein_coding	155	98	88	228	256	241
ENSG00000166173	LARP6	32.2666	-1.0902	0.469697	0.365983	2.6391	0.00831263	0.036611	protein_coding	16	20	26	51	43	38
ENSG00000148600	CDHR1	46.911	-1.09212	0.469072	0.299518	3.3579	0.000785365	0.00537802	protein_coding	34	21	36	57	65	72
ENSG00000266524	GDF10	52.6543	-1.09576	0.46789	0.277227	3.6337	0.000279391	0.00222468	protein_coding	38	31	33	86	65	67
ENSG00000104371	DKK4	154.169	-1.10915	0.463566	0.159763	6.47015	9.79055e-11	3.7554e-09	protein_coding	128	90	81	220	218	207
ENSG00000214456	PLIN5	38.8905	-1.10962	0.463415	0.331818	3.10271	0.00191754	0.0110773	protein_coding	34	28	14	52	69	43
ENSG00000152990	ADGRA3	1356.25	-1.1102	0.46323	0.0639387	16.1442	1.24742e-58	2.15912e-55	protein_coding	1121	745	767	1776	2108	1800
ENSG00000196511	TPK1	53.2035	-1.11548	0.461538	0.270882	3.766	0.000165881	0.00143291	protein_coding	36	35	31	76	74	71
ENSG00000124664	SPDEF	42.2783	-1.12776	0.457627	0.309855	3.31875	0.0009042	0.00603105	protein_coding	29	20	32	60	68	49
ENSG00000187474	FPR3	97.9364	-1.13327	0.455882	0.238094	4.31016	1.63136e-05	0.000192743	protein_coding	61	43	82	160	132	116
ENSG00000111885	MAN1A1	310.287	-1.13728	0.454615	0.118461	8.89024	6.0976e-19	8.35975e-17	protein_coding	231	174	186	435	429	436
ENSG00000129946	SHC2	48.121	-1.14032	0.453659	0.290261	3.69899	0.000216457	0.00179368	protein_coding	45	22	26	73	79	53
ENSG00000167676	PLIN4	35.1671	-1.14336	0.452703	0.331133	3.1636	0.00155831	0.0093573	protein_coding	25	20	22	51	57	40
ENSG00000182752	PAPPA	68.3238	-1.15256	0.449827	0.239654	4.49632	6.91411e-06	8.93095e-05	protein_coding	56	31	43	100	99	90
ENSG00000107159	CA9	1290.77	-1.16111	0.447169	0.317355	3.3593	0.000781414	0.00536186	protein_coding	895	514	1016	2006	1658	1759
ENSG00000176244	ACBD7	69.195	-1.16251	0.446735	0.241017	4.4588	8.2418e-06	0.000104894	protein_coding	49	45	36	90	99	102
ENSG00000115760	BIRC6	5686.79	-1.16747	0.445202	0.0509582	21.3187	7.6159e-101	3.51524e-97	protein_coding	4380	2977	3355	7587	8451	8023
ENSG00000158014	SLC30A2	41.2876	-1.18004	0.441341	0.325702	3.47934	0.00050266	0.0036919	protein_coding	44	19	16	57	74	48
ENSG00000102038	SMARCA1	20.7533	-1.19033	0.438202	0.439147	2.59793	0.00937881	0.0403694	protein_coding	20	11	8	25	30	34
ENSG00000119943	PYROXD2	47.3965	-1.19162	0.437811	0.286885	3.83555	0.000125285	0.00113165	protein_coding	33	31	24	63	73	65
ENSG00000135842	FAM129A	34.2721	-1.20263	0.434483	0.356117	3.06579	0.00217094	0.0122637	protein_coding	20	25	18	35	60	50
ENSG00000118922	KLF12	22.756	-1.2076	0.43299	0.412329	2.71295	0.00666869	0.030607	protein_coding	16	10	16	34	34	29
ENSG00000090661	CERS4	25.1609	-1.23133	0.425926	0.394579	2.87368	0.00405719	0.020624	protein_coding	17	14	15	40	41	27
ENSG00000141469	SLC14A1	24.8799	-1.23133	0.425926	0.394636	2.96861	0.00299148	0.015938	protein_coding	23	11	12	37	39	32
ENSG00000180767	CHST13	25.7706	-1.23983	0.423423	0.417731	2.73864	0.00616946	0.0286962	protein_coding	18	15	14	53	37	21
ENSG00000112964	GHR	47.2726	-1.24616	0.421569	0.29188	4.04633	5.20272e-05	0.000534834	protein_coding	39	20	27	63	67	74
ENSG00000151651	ADAM8	73.8847	-1.25306	0.419558	0.238844	4.81202	1.49413e-06	2.34838e-05	protein_coding	45	42	46	116	114	87
ENSG00000148053	NTRK2	189.834	-1.25389	0.419315	0.145045	8.05896	7.69464e-16	7.10318e-14	protein_coding	136	102	105	280	285	253
ENSG00000158623	COPG2	524.106	-1.25998	0.417549	0.0907498	13.0157	9.96524e-39	6.89943e-36	protein_coding	400	285	262	747	812	709
ENSG00000187239	FNBP1	411.441	-1.26109	0.41723	0.103594	11.4129	3.60428e-30	1.16066e-27	protein_coding	306	228	207	592	597	587
ENSG00000188175	HEPACAM2	27.2498	-1.26793	0.415254	0.386361	3.04043	0.00236238	0.013132	protein_coding	19	19	11	33	49	36
ENSG00000010818	HIVEP2	634.466	-1.26947	0.414812	0.0898794	13.2295	5.93056e-40	4.56225e-37	protein_coding	460	310	367	923	909	909
ENSG00000184564	SLITRK6	60.1443	-1.27302	0.413793	0.254809	4.69324	2.68916e-06	3.94876e-05	protein_coding	46	30	32	95	88	78
ENSG00000158813	EDA	33.274	-1.28728	0.409722	0.344232	3.49764	0.000469386	0.0034813	protein_coding	23	17	19	55	44	45
ENSG00000157404	KIT	224.308	-1.28736	0.409701	0.365613	3.31941	0.00090209	0.00602859	protein_coding	159	75	163	384	252	333
ENSG00000189045	ANKDD1B	305.698	-1.29011	0.408919	0.123804	9.74401	1.95686e-22	3.71187e-20	protein_coding	210	155	176	447	425	451
ENSG00000057593	F7	43.0322	-1.29474	0.407609	0.335265	3.47058	0.000519345	0.00378892	protein_coding	18	30	27	75	58	51
ENSG00000205436	EXOC3L4	19.3621	-1.30485	0.404762	0.455277	2.65651	0.00789549	0.0351427	protein_coding	12	8	14	23	32	29
ENSG00000164659	KIAA1324L	43.271	-1.30666	0.404255	0.313481	3.83886	0.000123608	0.00111796	protein_coding	26	22	28	49	78	61
ENSG00000240583	AQP1	43.9195	-1.31818	0.401042	0.297998	4.17708	2.95275e-05	0.000323727	protein_coding	33	22	22	63	63	66
ENSG00000167123	CERCAM	32.0185	-1.33758	0.395683	0.376027	3.27812	0.001045	0.006743	protein_coding	17	11	27	46	46	47
ENSG00000172915	NBEA	30.1008	-1.34395	0.393939	0.362251	3.4868	0.000488828	0.00359851	protein_coding	21	18	13	48	42	42
ENSG00000106772	PRUNE2	217.763	-1.34641	0.39327	0.146532	8.5604	1.12472e-17	1.28711e-15	protein_coding	135	122	117	302	317	332
ENSG00000011028	MRC2	25.396	-1.39391	0.380531	0.401057	3.22573	0.00125651	0.00785148	protein_coding	16	16	11	36	48	29
ENSG00000131558	EXOC4	2526.81	-1.41307	0.375511	0.0530203	24.9895	7.95835e-138	5.50996e-134	protein_coding	1670	1303	1253	3679	4061	3514
ENSG00000104903	LYL1	17.9212	-1.41504	0.375	0.468423	2.86505	0.00416945	0.0210709	protein_coding	13	7	10	24	28	28
ENSG00000204175	GPRIN2	13.7861	-1.43063	0.370968	0.534089	2.53199	0.0113417	0.0470486	protein_coding	10	5	8	22	23	17
ENSG00000155974	GRIP1	19.0597	-1.43812	0.369048	0.469086	2.86949	0.0041113	0.0208379	protein_coding	10	11	10	26	23	35
ENSG00000133424	LARGE	422.928	-1.45622	0.364447	0.101146	13.6345	2.49802e-42	2.16188e-39	protein_coding	300	200	195	634	691	582
ENSG00000091428	RAPGEF4	13.1469	-1.49033	0.355932	0.54861	2.53683	0.011186	0.0465282	protein_coding	7	8	6	20	20	19
ENSG00000069535	MAOB	16.8079	-1.49304	0.355263	0.494539	2.80042	0.00510356	0.0247268	protein_coding	9	8	10	20	34	22
ENSG00000189283	FHIT	35.6505	-1.50696	0.351852	0.34065	4.21515	2.49609e-05	0.000278737	protein_coding	25	13	19	62	50	50
ENSG00000124225	PMEPA1	276.941	-1.52014	0.348653	0.124962	11.4954	1.39136e-30	4.58719e-28	protein_coding	180	128	132	438	456	368
ENSG00000139625	MAP3K12	21.5682	-1.54189	0.343434	0.431807	3.37032	0.000750819	0.00518017	protein_coding	14	9	11	34	39	26
ENSG00000124493	GRM4	39.2301	-1.56112	0.338889	0.328235	4.44923	8.61788e-06	0.000109479	protein_coding	22	19	20	52	77	51
ENSG00000185532	PRKG1	28.8681	-1.57424	0.335821	0.391911	3.89846	9.68047e-05	0.000913739	protein_coding	24	6	15	44	45	45
ENSG00000172478	C2orf54	123.712	-1.59004	0.332162	0.192575	7.76782	7.98472e-15	6.31796e-13	protein_coding	70	65	54	214	198	157
ENSG00000102010	BMX	23.9082	-1.61073	0.327434	0.443184	3.54141	0.000397996	0.00301649	protein_coding	22	11	4	38	46	29
ENSG00000129682	FGF13	35.9342	-1.62015	0.325301	0.341943	4.49495	6.95855e-06	8.97996e-05	protein_coding	21	12	21	54	56	56
ENSG00000168675	LDLRAD4	12.7544	-1.63472	0.322034	0.566341	2.69603	0.0070171	0.0319204	protein_coding	6	6	7	22	22	15
ENSG00000179603	GRM8	93.4154	-1.6389	0.321101	0.220909	7.06447	1.61231e-12	8.65333e-11	protein_coding	61	50	29	139	165	132
ENSG00000148288	GBGT1	26.8214	-1.64386	0.32	0.425624	3.62682	0.000286936	0.00227952	protein_coding	15	19	6	50	47	28
ENSG00000120693	SMAD9	13.07	-1.68281	0.311475	0.569084	2.76896	0.00562354	0.0266493	protein_coding	6	4	9	22	23	16
ENSG00000139970	RTN1	21.0464	-1.77138	0.292929	0.450986	3.70866	0.000208358	0.00174118	protein_coding	9	8	12	32	32	35
ENSG00000113946	CLDN16	24.4772	-1.89482	0.268908	0.422349	4.32863	1.50037e-05	0.00017941	protein_coding	15	11	6	37	41	41
ENSG00000148655	C10orf11	26.3194	-1.95561	0.257812	0.405874	4.5803	4.64309e-06	6.34052e-05	protein_coding	11	12	10	43	44	41
ENSG00000079308	TNS1	23.0373	-1.98706	0.252252	0.49159	3.82527	0.000130628	0.00117226	protein_coding	7	5	16	46	24	41
ENSG00000166436	TRIM66	148.922	-2.1084	0.231903	0.177267	11.4966	1.37181e-30	4.58719e-28	protein_coding	78	45	50	240	256	250
ENSG00000108947	EFNB3	12.4257	-2.14684	0.225806	0.602443	3.38573	0.0007099	0.00494964	protein_coding	4	6	4	19	23	20
ENSG00000186417	GLDN	42.3342	-2.17333	0.221698	0.332476	6.22694	4.75642e-10	1.56442e-08	protein_coding	14	15	18	72	73	67
ENSG00000111224	PARP11	52.8528	-2.20271	0.217228	0.309057	6.8	1.04618e-11	4.86123e-10	protein_coding	19	13	26	97	96	74
ENSG00000185420	SMYD3	864.16	-2.3769	0.192523	0.0807574	28.3914	2.58581e-177	3.58057e-173	protein_coding	339	254	267	1468	1566	1433
ENSG00000139173	TMEM117	357.724	-2.67988	0.156054	0.123569	21.0459	2.49299e-98	8.63012e-95	protein_coding	127	81	91	639	690	587
ENSG00000154127	UBASH3B	61.758	-2.6939	0.154545	0.293397	8.9006	5.55452e-19	7.69134e-17	protein_coding	20	17	14	122	107	101
