# Supplementary material for: Colon Cancer-Upregulated Long Non-Coding RNA lincDUSP Regulates Cell Cycle Genes and Potentiates Resistance to Apoptosis
Source: Sci Rep. 2018 May 9;8:7324. doi: 10.1038/s41598-018-25530-5 (PMC5943353; doi:10.1038/s41598-018-25530-5)
Supplement: Supplementary file 4 — Supplementary Dataset 3 [file 41598_2018_25530_MOESM4_ESM.xlsx]

## Sheet: NCI_PID_Enriched_Pathways
NCIPIDPathwayLongName	NCIPIDPathwayShortName	NCIPIDPathID	NumGenesInPathway	NumGenesDiffExpressed	PercentGenesDiffExpressed	HyperGeom_PVal	BH (False Discovery Rate)	Genes
ATR signaling pathway	atr_pathway	200038	39	8	20.5128	1.93e-07	2.16e-05	HIBADH,MCM7,RFC2,RFC3,RAD51,CDC6,TIPIN,TIMELESS
Direct p53 effectors	p53downstreampathway	200120	138	11	7.97101	8.54e-05	0.00637288	PCNA,ATF3,S100A2,BDKRB2,SERPINB5,CDKN1A,CSE1L,CXCL5,E2F1,DUSP5,SESN1
E2F transcription factor network	e2f_pathway	200032	74	7	9.45946	0.000296117	0.0165826	MELK,POLA1,MYBL2,CCND3,CDKN1A,E2F1,CDC6
Validated targets of C-MYC transcriptional repression	myc_represspathway	200201	63	6	9.52381	0.000595844	0.025969	LGALS1,CLU,CDKN1A,HMGCS2,MXD4,TMEM126A
Fanconi anemia pathway	fanconi_pathway	200002	47	5	10.6383	0.000695598	0.025969	HIBADH,RFC2,RFC3,BLM,UBE2T
Plexin-D1 Signaling	plexind1_pathway	200122	24	3	12.5	0.00204366	0.0567452	PIP5K1B,VEGFA,SEMA3C
p73 transcription factor network	p73pathway	200017	79	6	7.59494	0.00227994	0.0567452	HIBADH,MELK,S100A2,CDKN1A,DDX39A,RAD51
CD40/CD40L signaling	cd40_pathway	200037	31	3	9.67742	0.00533129	0.0940013	TDP2,C4BPA,TRAF1
Circadian rhythm pathway	circadianpathway	200081	16	2	12.5	0.0054292	0.0940013	HIBADH,TIMELESS
AP-1 transcription factor network	ap1_pathway	200138	70	5	7.14286	0.00545543	0.0940013	MT2A,MELK,IL8,FOSL1,ATF3
Validated transcriptional targets of TAp63 isoforms	tap63pathway	200204	54	4	7.40741	0.00792561	0.118356	DHRS3,S100A2,SERPINB5,CDKN1A
ATF-2 transcription factor network	atf2_pathway	200136	59	4	6.77966	0.0114321	0.160049	IL8,ATF3,SERPINB5,DUSP5
Signaling events mediated by PRL	prlsignalingeventspathway	200007	23	2	8.69565	0.0152454	0.189013	PTP4A3,CDKN1A
Beta3 integrin cell surface interactions	integrin3_pathway	200043	43	3	6.97674	0.0168568	0.189013	VEGFA,SDC4,TGFBI
Regulation of retinoblastoma protein	rb_1pathway	200224	65	4	6.15385	0.0168762	0.189013	CCND3,CDKN1A,DDX39A,E2F1
Endogenous TLR signaling	toll_endogenous_pathway	200209	25	2	8	0.0191416	0.194497	S100A9,MYD88
p38 MAPK signaling pathway	p38_mkk3_6pathway	200018	27	2	7.40741	0.0235367	0.194497	MAP3K6,TXN
Signaling events mediated by HDAC Class III	hdac_classiii_pathway	200025	27	2	7.40741	0.0235367	0.194497	CDKN1A,TUBB2A
Calcineurin-regulated NFAT-dependent transcription in lymphocytes	nfat_tfpathway	200050	48	3	6.25	0.0243122	0.194497	IL8,FOSL1,E2F1
Validated transcriptional targets of deltaNp63 isoforms	deltanp63pathway	200187	48	3	6.25	0.0243122	0.194497	IL1A,BDKRB2,RAB38
Wnt signaling network	wnt_signaling_pathway	200067	28	2	7.14286	0.0259216	0.200222	IGFBP4,CTHRC1
Beta2 integrin cell surface interactions	integrin2_pathway	200139	29	2	6.89655	0.0284312	0.210864	TGFBI,SPON2
Calcium signaling in the CD4+ TCR pathway	tcrcalciumpathway	200186	30	2	6.66667	0.0310649	0.210864	FOSL1,PPP3CA
IL2 signaling events mediated by STAT5	il2_stat5pathway	200185	30	2	6.66667	0.0310649	0.210864	CCND3,DDX39A
BARD1 signaling events	bard1pathway	200206	30	2	6.66667	0.0310649	0.210864	PCNA,RAD51
Regulation of Ras family activation	ras_pathway	200213	31	2	6.45161	0.033822	0.222827	LGALS1,LGALS3
RAC1 signaling pathway	rac1_pathway	200223	54	3	5.55556	0.0355266	0.22737	PIP5K1B,NOXA1,IQGAP3
Syndecan-4-mediated signaling events	syndecan_4_pathway	200135	32	2	6.25	0.0367018	0.228367	SDCBP,SDC4
Syndecan-2-mediated signaling events	syndecan_2_pathway	200193	33	2	6.06061	0.0397032	0.229307	SDCBP,IL8
IL1-mediated signaling events	il1pathway	200089	34	2	5.88235	0.0428251	0.229307	IL1A,MYD88
HIF-2-alpha transcription factor network	hif2pathway	200036	34	2	5.88235	0.0428251	0.229307	VEGFA,EFNA1
ATM pathway	atm_pathway	200072	34	2	5.88235	0.0428251	0.229307	BLM,CXCL5
C-MYB transcription factor network	cmyb_pathway	200154	84	4	4.7619	0.0444881	0.229307	CA1,CDKN1A,DDX39A,PPP3CA
IL2 signaling events mediated by PI3K	il2_pi3kpathway	200118	35	2	5.71429	0.0460661	0.229307	E2F1,UGCG
HIV-1 Nef: Negative effector of Fas and TNF-alpha	hivnefpathway	200156	36	2	5.55556	0.0494247	0.240677	CXCL5,TRAF1
Validated transcriptional targets of AP1 family members Fra1 and Fra2	fra_pathway	200055	37	2	5.40541	0.0528994	0.246864	IL8,FOSL1
