# Supplementary material for: Colon Cancer-Upregulated Long Non-Coding RNA lincDUSP Regulates Cell Cycle Genes and Potentiates Resistance to Apoptosis
Source: Sci Rep. 2018 May 9;8:7324. doi: 10.1038/s41598-018-25530-5 (PMC5943353; doi:10.1038/s41598-018-25530-5)
Supplement: Supplementary file 5 — Supplementary Dataset 4 [file 41598_2018_25530_MOESM5_ESM.xlsx]

## Sheet: V703_lincDUSP_hg38_5FE
Chromosome	Start	End		-LOG10 p-value	Fold_Enrichment
chr1	9925	10668	744	169.13	6.86
chr1	763043	763797	755	76.23	6.28
chr1	1052418	1053774	1357	228.6	6.12
chr1	1176637	1177829	1193	143.5	6.06
chr1	1696306	1697571	1266	207.22	7.53
chr1	1749067	1750164	1098	106.58	6.41
chr1	2944398	2945427	1030	67.72	5.23
chr1	5386538	5388225	1688	787.56	13.81
chr1	5744267	5745304	1038	113.94	6.22
chr1	7394336	7395243	908	52.69	6.02
chr1	7864934	7865867	934	81.39	6.28
chr1	8152602	8153575	974	83.47	5.52
chr1	8648841	8649509	669	62.01	6.02
chr1	9293526	9294793	1268	164.81	6.42
chr1	9349390	9350657	1268	344.15	9.84
chr1	9375602	9376775	1174	81.66	7.1
chr1	9410687	9411579	893	88.37	6.24
chr1	9556227	9557207	981	94.12	7.46
chr1	10896764	10898015	1252	107.73	5.8
chr1	11373211	11374866	1656	387	9.87
chr1	12584359	12585872	1514	113.86	5.28
chr1	14230316	14231238	923	62.31	6.28
chr1	14425676	14426668	993	86.14	7.33
chr1	14996316	14997065	750	54.57	5.21
chr1	16512205	16513420	1216	142.36	6.97
chr1	16664856	16666046	1191	119.69	6.43
chr1	16741468	16742651	1184	134.18	6.72
chr1	18059075	18059994	920	60.49	5.56
chr1	20453377	20455447	2071	624.29	9.02
chr1	20529498	20530553	1056	160.3	8.53
chr1	23391830	23393191	1362	140.25	6.27
chr1	24538407	24539352	946	142.82	8.95
chr1	24616671	24617442	772	56.81	5.49
chr1	24886942	24888067	1126	86.36	5.83
chr1	27086115	27087138	1024	128.31	6.39
chr1	28209309	28210188	880	55.77	6.02
chr1	29607842	29608834	993	94.9	6.8
chr1	31386251	31388122	1872	699.61	9.05
chr1	31772078	31773930	1853	113.23	5.19
chr1	32508781	32509654	874	145.6	7.59
chr1	33590556	33591407	852	59.01	5.49
chr1	35019913	35020848	936	85.45	6.28
chr1	35291546	35292471	926	61.96	5.76
chr1	36613243	36614582	1340	173.61	6.4
chr1	36761546	36762851	1306	178.02	6.43
chr1	37431273	37432397	1125	196.76	7.89
chr1	37527542	37528393	852	79.88	6.8
chr1	37579566	37580598	1033	121.16	7.59
chr1	37989469	37990606	1138	152.09	7.65
chr1	38008783	38009911	1129	62.2	5.24
chr1	38013140	38014046	907	91.07	5.33
chr1	39277437	39278298	862	121.39	8.37
chr1	39809743	39810609	867	57.25	5.49
chr1	40099173	40100118	946	106.77	6.54
chr1	41328734	41329934	1201	111.85	5.32
chr1	41423796	41425750	1955	2626.49	18.97
chr1	41936002	41936896	895	54.1	5.49
chr1	42241246	42242303	1058	121.82	7.33
chr1	45596038	45597059	1022	169.63	9.16
chr1	45864463	45865438	976	146.62	8.37
chr1	46053577	46054393	817	55.35	5.23
chr1	46776929	46778063	1135	92.35	5.23
chr1	46910513	46911532	1020	104.42	8.37
chr1	46969737	46970720	984	110.13	6.17
chr1	47111723	47112565	843	52.38	5.49
chr1	47725568	47726601	1034	83.53	5.84
chr1	48908946	48909864	919	74.93	7.59
chr1	48952876	48953894	1019	66.08	5.1
chr1	49426860	49428043	1184	208.83	7.87
chr1	50311450	50312526	1077	56.84	5.46
chr1	50521524	50522262	739	98	6.02
chr1	50959108	50959969	862	109.59	6.31
chr1	51804114	51805466	1353	314.35	10.2
chr1	52714142	52715310	1169	67.23	5.99
chr1	56411404	56412212	809	64.36	6.28
chr1	57448317	57449021	705	79.36	6.28
chr1	58384536	58385485	950	298.93	11.51
chr1	59525689	59526560	872	99.79	6.54
chr1	61654385	61655495	1111	111.2	6.46
chr1	62265750	62267075	1326	421.2	11.09
chr1	62670701	62671530	830	57.72	5.23
chr1	63752702	63753680	979	79.54	6.02
chr1	64515369	64516206	838	77.48	5.49
chr1	66232502	66233448	947	71.31	5.76
chr1	67105080	67106193	1114	99.52	7.59
chr1	67112214	67113070	857	112.13	7.33
chr1	68597142	68598087	946	97.43	8.11
chr1	68962339	68963283	945	59.77	5.23
chr1	69221466	69222196	731	89.48	6.28
chr1	70423201	70424152	952	87.56	6.54
chr1	71178527	71179446	920	79.03	6.54
chr1	71228516	71229544	1029	103.05	6.02
chr1	72105239	72106113	875	82.1	5.61
chr1	72128519	72129394	876	89.81	7.06
chr1	72855007	72855969	963	73.35	6.28
chr1	73236416	73237375	960	104.52	6.54
chr1	74950721	74951840	1120	145.51	7.06
chr1	75987784	75988929	1146	209.93	9.42
chr1	76420081	76420882	802	53.23	5.76
chr1	76651097	76652258	1162	259.02	14.65
chr1	78173937	78174582	646	69.93	5.76
chr1	78197467	78198353	887	70.79	5.23
chr1	78407854	78408870	1017	100.32	7.33
chr1	78680945	78682085	1141	104.42	5.76
chr1	79560387	79561179	793	86.63	5.66
chr1	81142946	81144035	1090	150.97	8.63
chr1	81773538	81774248	711	56.35	5.49
chr1	82213202	82214101	900	65.08	6.28
chr1	82424786	82425809	1024	103.81	5.23
chr1	83107218	83107967	750	55.51	5.49
chr1	83405133	83406129	997	73.12	5.49
chr1	84965941	84966911	971	98.19	8.11
chr1	86600116	86601107	992	99.56	7.06
chr1	88207922	88209031	1110	291.48	10.99
chr1	88456772	88457904	1133	143.21	6.8
chr1	88890767	88892245	1479	872.88	16.78
chr1	89908495	89909647	1153	170.2	9.68
chr1	89983579	89984450	872	72.78	6.02
chr1	91386902	91387859	958	109.39	6.37
chr1	91559607	91560731	1125	193.03	8.34
chr1	94405877	94406650	774	56.57	5.49
chr1	95092251	95093367	1117	276.87	11.25
chr1	97042333	97043028	696	62.58	5.23
chr1	98500487	98501414	928	54.2	6.02
chr1	98637945	98638555	611	52.74	6.28
chr1	99620967	99621705	739	88.14	6.28
chr1	103538134	103539019	886	51.39	5.49
chr1	104212937	104213608	672	75.2	6.54
chr1	109676701	109677674	974	86.66	5.24
chr1	110394933	110396053	1121	76.98	5.13
chr1	110403446	110404360	915	55.61	6.02
chr1	112425787	112426571	785	80.81	5.23
chr1	114047889	114049033	1145	360.53	10.88
chr1	114164813	114165916	1104	76.38	5.83
chr1	115132732	115133703	972	66.78	5.01
chr1	115313624	115314773	1150	136.81	7.8
chr1	116283719	116284632	914	67.35	5.76
chr1	116817815	116818708	894	81.45	6.66
chr1	116973665	116974725	1061	63.96	5.34
chr1	118914650	118915637	988	104.77	6.28
chr1	119535212	119536007	796	79.15	6.02
chr1	120467667	120468537	871	77.19	5.23
chr1	120531924	120532951	1028	131.84	8.9
chr1	120841984	120842797	814	59.65	5.23
chr1	120886766	120887564	799	57.5	5.49
chr1	121107300	121108361	1062	54.81	5.24
chr1	121233846	121235070	1225	225.16	8.59
chr1	121287143	121288251	1109	137.5	8.9
chr1	121744955	121746512	1558	150.09	7.33
chr1	121749268	121751577	2310	366.59	8.37
chr1	121754783	121755726	944	75.81	6.54
chr1	121773099	121773971	873	64.4	5.76
chr1	122461855	122463210	1356	188.8	10.2
chr1	122496087	122497164	1078	109.41	9.83
chr1	122503190	122504336	1147	150.73	7.06
chr1	122513023	122515382	2360	223.44	6.28
chr1	122517060	122519346	2287	230.03	5.76
chr1	122524099	122525090	992	99.56	6.54
chr1	122526165	122527024	860	83.16	6.54
chr1	122540425	122541532	1108	118.47	6.02
chr1	122544091	122545434	1344	170.7	8.11
chr1	122548916	122551363	2448	241.82	5.23
chr1	122551882	122554379	2498	371.63	8.9
chr1	122570968	122571992	1025	90.32	6.8
chr1	122598205	122599127	923	54.74	5.49
chr1	122609584	122610584	1001	72.63	5.23
chr1	122627221	122628132	912	88.93	5.76
chr1	122628360	122629676	1317	191.01	6.54
chr1	122630038	122631018	981	79.28	6.02
chr1	122631390	122632335	946	55.93	5.23
chr1	122637984	122638871	888	121.71	7.85
chr1	122646860	122648596	1737	186.76	8.63
chr1	122652419	122653256	838	73.14	5.23
chr1	122656679	122657853	1175	160.85	9.94
chr1	122661678	122662639	962	81.83	7.59
chr1	122663521	122664477	957	66.08	5.49
chr1	122667571	122669276	1706	137.77	7.33
chr1	122670060	122670912	853	62.86	5.23
chr1	122670963	122672007	1045	123.99	6.54
chr1	122672321	122673024	704	84.3	5.49
chr1	122674802	122675968	1167	100.75	5.23
chr1	122678466	122679983	1518	116.79	5.49
chr1	122691149	122692097	949	71.05	5.23
chr1	122692408	122694199	1792	169.08	5.49
chr1	122694366	122695464	1099	124.63	6.54
chr1	122699387	122701508	2122	200.63	6.02
chr1	122719934	122721007	1074	197.51	15.7
chr1	122723186	122723887	702	53.4	5.49
chr1	122741280	122742481	1202	126.93	5.76
chr1	122755767	122756769	1003	102.44	7.85
chr1	122766610	122767444	835	57.12	5.49
chr1	122797850	122799683	1834	218.6	6.02
chr1	122826784	122828019	1236	99.87	5.23
chr1	122828443	122829353	911	63.74	7.59
chr1	122829848	122830947	1100	149.13	7.06
chr1	122838796	122839477	682	55.96	5.23
chr1	122840111	122841078	968	81.02	5.76
chr1	122869969	122871165	1197	167.03	7.33
chr1	122877003	122878638	1636	130.35	5.49
chr1	122893994	122895443	1450	143.76	5.76
chr1	122906984	122907863	880	80.27	5.49
chr1	122912169	122913845	1677	279.67	9.94
chr1	122919774	122920486	713	68.95	5.23
chr1	122928785	122929807	1023	113.26	5.76
chr1	122937794	122938720	927	78.07	5.23
chr1	122942696	122945409	2714	307.02	5.76
chr1	122961257	122962344	1088	136.21	7.06
chr1	122986359	122987056	698	100.38	5.76
chr1	122996728	122997724	997	77.19	6.54
chr1	122997986	122998797	812	76.8	6.02
chr1	123002688	123003677	990	165.33	11.77
chr1	123013084	123014036	953	78.81	8.37
chr1	123016089	123016901	813	81.13	6.28
chr1	123019110	123020031	922	54.85	5.49
chr1	123025085	123026704	1620	124.14	5.76
chr1	123050739	123051885	1147	107.98	5.23
chr1	123057081	123058193	1113	82.82	5.49
chr1	123058406	123059386	981	140.42	10.73
chr1	123078785	123079727	943	63.84	5.49
chr1	123081609	123082413	805	56.77	5.23
chr1	123087881	123088883	1003	102.44	5.23
chr1	123089273	123090035	763	108.91	6.28
chr1	123092860	123093684	825	62.32	6.28
chr1	123097924	123098889	966	77.08	5.76
chr1	123103429	123104076	648	52.07	6.28
chr1	123106971	123108074	1104	143.35	7.06
chr1	123130015	123130900	886	62.81	6.28
chr1	123135509	123136306	798	61.66	5.49
chr1	123136716	123137636	921	83.21	7.59
chr1	123146441	123147541	1101	169.8	9.68
chr1	123147836	123148691	856	62.49	5.49
chr1	123154059	123154839	781	51.81	5.23
chr1	123165159	123166059	901	64.95	6.02
chr1	123172553	123173454	902	145.29	9.16
chr1	123185127	123186123	997	94.32	6.02
chr1	123190009	123190880	872	52.91	6.02
chr1	123193025	123194058	1034	116.21	6.54
chr1	123195157	123196085	929	156.09	9.16
chr1	123203580	123204301	722	101.08	6.8
chr1	123225352	123226209	858	160.2	10.2
chr1	123234473	123235279	807	60.52	5.49
chr1	123238476	123239449	974	80.21	7.06
chr1	123243995	123244787	793	70.74	5.49
chr1	123262922	123263910	989	82.42	5.23
chr1	123278166	123279038	873	64.4	5.76
chr1	123305414	123306285	872	60.55	5.23
chr1	123318892	123319739	848	103.8	5.49
chr1	123339445	123340386	942	102.69	6.28
chr1	123345777	123346506	730	62.22	5.23
chr1	123346644	123347522	879	76.08	8.63
chr1	123350801	123351663	863	91.82	7.06
chr1	123352183	123353171	989	86.69	7.33
chr1	123354169	123354928	760	66.68	6.28
chr1	123377159	123377930	772	69.33	6.02
chr1	123388467	123389493	1027	122.17	7.06
chr1	123390407	123391153	747	59.97	6.8
chr1	123393333	123394369	1037	145.42	6.8
chr1	123401580	123402378	799	53.58	5.49
chr1	123415020	123416794	1775	124.73	5.76
chr1	123428407	123429321	915	84.06	8.37
chr1	123433139	123433998	860	101.77	5.23
chr1	123438040	123439004	965	123.01	5.76
chr1	123447113	123448071	959	73.86	6.02
chr1	123451236	123452122	887	66.69	5.23
chr1	123455301	123456029	729	66.66	5.76
chr1	123460453	123461175	723	81.2	6.8
chr1	123466560	123467486	927	54.31	5.76
chr1	123489044	123490152	1109	123.01	6.54
chr1	123495115	123495993	879	55.88	6.28
chr1	123529664	123530470	807	64.62	6.8
chr1	123531959	123532927	969	76.69	6.8
chr1	123542367	123542964	598	98.67	7.06
chr1	123551396	123552061	666	96.02	6.28
chr1	123554798	123555603	806	77.68	5.76
chr1	123557635	123558551	917	83.77	5.49
chr1	123558954	123560073	1120	107.49	5.49
chr1	123573336	123574087	752	59.33	6.28
chr1	123587286	123588384	1099	110.64	11.25
chr1	123597912	123598729	818	59.16	5.23
chr1	123618265	123619207	943	107.26	6.54
chr1	123632034	123632858	825	54.42	5.23
chr1	123635153	123636132	980	238.15	11.77
chr1	123645954	123646927	974	67.98	5.23
chr1	123648119	123649050	932	139.34	6.28
chr1	123659959	123660739	781	90.81	5.49
chr1	123664948	123665960	1013	114.88	7.33
chr1	123683726	123684475	750	55.51	5.49
chr1	123696725	123697522	798	70.05	5.23
chr1	123699656	123700631	976	63.85	7.33
chr1	123714471	123715323	853	58.89	5.23
chr1	123715646	123716556	911	112.62	7.33
chr1	123720741	123721519	779	68.36	6.02
chr1	123743166	123743999	834	61.2	6.02
chr1	123750936	123751751	816	80.69	6.54
chr1	123751934	123752801	868	61.03	5.76
chr1	123753036	123754327	1292	104.99	7.06
chr1	123762397	123763222	826	79.21	5.49
chr1	123776879	123777797	919	66.74	5.49
chr1	123783016	123784039	1024	220.84	10.47
chr1	123812053	123812805	753	59.2	5.23
chr1	123818320	123821051	2732	294.51	5.76
chr1	123825577	123826234	658	54.93	6.02
chr1	123829418	123830184	767	65.72	5.49
chr1	123848105	123849593	1489	165.52	7.59
chr1	123857028	123857530	503	50.39	6.02
chr1	123863016	123863986	971	102.79	6.02
chr1	123881272	123882080	809	64.36	6.28
chr1	123884478	123885449	972	84.74	6.28
chr1	123887457	123888297	841	68.49	6.28
chr1	123892256	123893502	1247	106.87	5.23
chr1	123925759	123927959	2201	195.46	6.07
chr1	123929881	123930920	1040	129.97	11.5
chr1	123947617	123948413	797	61.78	6.28
chr1	123952050	123952814	765	61.78	5.49
chr1	123979675	123981402	1728	151.87	6.28
chr1	123984995	123986010	1016	128.97	6.54
chr1	123988277	123989023	747	64.17	6.02
chr1	123991264	123992013	750	81.6	5.23
chr1	124005250	124006358	1109	123.01	9.94
chr1	124012154	124013523	1370	186.49	7.22
chr1	124014572	124016541	1970	254.2	7.33
chr1	124017793	124018339	547	76.85	6.8
chr1	124033035	124033961	927	50.69	5.49
chr1	124040189	124041065	877	94.28	6.8
chr1	124044183	124045556	1374	233.08	9.95
chr1	124053373	124054841	1469	83.62	5.23
chr1	124056447	124057503	1057	104.71	5.83
chr1	124064458	124065530	1073	128.97	9.16
chr1	124077975	124078723	749	63.9	6.28
chr1	124098011	124099344	1334	363.83	11.25
chr1	124118901	124119936	1036	93.12	6.28
chr1	124162862	124163804	943	52.61	5.23
chr1	124166839	124168764	1926	227.25	8.9
chr1	124169207	124170212	1006	101.99	6.28
chr1	124179321	124179878	558	55.81	5.23
chr1	124189519	124190299	781	121.19	6.54
chr1	124192293	124193164	872	90.43	6.02
chr1	124210690	124211825	1136	147.67	7.06
chr1	124220818	124221575	758	66.95	5.23
chr1	124221958	124223467	1510	79.28	5.23
chr1	124224857	124225821	965	99.1	7.59
chr1	124228119	124228910	792	84.34	5.76
chr1	124231058	124232896	1839	149.34	5.49
chr1	124250224	124251255	1032	141.21	7.06
chr1	124252361	124253367	1007	88.5	5.49
chr1	124258601	124259203	603	62.71	5.49
chr1	124259536	124260497	962	95	6.28
chr1	124282934	124283933	1000	126.81	6.54
chr1	124296273	124297961	1689	115.44	5.23
chr1	124317777	124318720	944	75.81	7.59
chr1	124320556	124321498	943	97.89	6.28
chr1	124336046	124336757	712	56.22	5.49
chr1	124352379	124353136	758	109.85	6.54
chr1	124363393	124364181	789	54.76	5.49
chr1	124364411	124365159	749	63.9	6.02
chr1	124376684	124377781	1098	149.5	8.37
chr1	124384961	124385681	721	55.08	5.23
chr1	124400085	124400907	823	168.21	10.2
chr1	124412512	124413311	800	61.4	5.76
chr1	124420547	124421568	1022	113.42	6.54
chr1	124422480	124423452	973	68.1	5.76
chr1	124423519	124424457	939	68.27	5.49
chr1	124441780	124442703	924	66.12	6.8
chr1	124456107	124457009	903	85.79	7.33
chr1	124457216	124458088	873	81.27	6.02
chr1	124467304	124468143	840	100.28	7.85
chr1	124483824	124484345	522	61.37	5.23
chr1	124491931	124492652	722	63.3	5.23
chr1	124502215	124502969	755	50.97	5.76
chr1	124507283	124508247	965	103.73	7.06
chr1	124509940	124510923	984	62.93	5.23
chr1	124513758	124514704	947	186.04	10.47
chr1	124532506	124533724	1219	115.24	5.49
chr1	124538064	124539006	943	97.89	5.49
chr1	124540189	124540998	810	86.17	5.23
chr1	124547083	124548116	1034	97.81	5.49
chr1	124561788	124562843	1056	126.99	6.54
chr1	124563731	124564756	1026	77.58	6.54
chr1	124578976	124579958	983	280.63	15.9
chr1	124588362	124589240	879	89.36	6.28
chr1	124591493	124592315	823	84.17	6.28
chr1	124594548	124595464	917	75.19	6.02
chr1	124602694	124604343	1650	158.83	5.76
chr1	124611879	124613626	1748	150.38	5.06
chr1	124613865	124615690	1826	195.96	7.59
chr1	124615704	124616674	971	68.34	6.28
chr1	124616957	124617976	1020	153.89	8.37
chr1	124634330	124634902	573	77.24	6.28
chr1	124639130	124639888	759	54.41	5.49
chr1	124645158	124646029	872	77.05	6.28
chr1	124656435	124657300	866	77.89	5.23
chr1	124678874	124679675	802	92.15	5.49
chr1	124679924	124680797	874	94.75	7.33
chr1	124683638	124684617	980	75.27	6.54
chr1	124684896	124685625	730	53.96	6.8
chr1	124685980	124686932	953	130.2	5.76
chr1	124687995	124688844	850	75.79	6.28
chr1	124694043	124695103	1061	126.14	6.02
chr1	124696170	124697045	876	64.03	5.23
chr1	124713477	124714292	816	51.64	5.76
chr1	124719292	124720305	1014	100.77	5.76
chr1	124721467	124722364	898	91.03	6.8
chr1	124730858	124732639	1782	144.38	5.76
chr1	124732922	124733731	810	56.18	5.76
chr1	124735762	124736650	889	126.66	8.37
chr1	124740858	124741700	843	158.52	8.8
chr1	124757185	124758241	1057	125.49	10.93
chr1	124762478	124763530	1053	95.07	6.02
chr1	124768354	124769298	945	63.6	6.02
chr1	124922959	124923714	756	50.86	7.06
chr1	124936399	124937339	941	60.23	6.28
chr1	125063668	125064934	1267	212.58	8.74
chr1	125066517	125067923	1407	159.92	5.49
chr1	125068942	125069966	1025	173.77	8.93
chr1	125070590	125071415	826	54.31	5.23
chr1	125073412	125076252	2841	250.68	6.97
chr1	125079860	125082166	2307	479.84	12.63
chr1	144021511	144022726	1216	78.08	5.54
chr1	144367118	144367823	706	65.53	5.23
chr1	144420713	144421785	1073	146.17	7.95
chr1	144991752	144992826	1075	169.46	9.03
chr1	145045355	145046473	1119	110.84	5.75
chr1	145289129	145290322	1194	178.21	8.74
chr1	145571599	145572739	1141	149.74	8.39
chr1	145574206	145575266	1061	92.9	5.73
chr1	146064047	146064966	920	70.66	6.02
chr1	146118263	146119204	942	71.73	5.36
chr1	146659692	146660643	952	51.67	5.76
chr1	146995860	146996904	1045	80.41	6.52
chr1	147033528	147034662	1135	265.9	10.99
chr1	147147268	147147973	706	65.53	5.76
chr1	147304875	147305988	1114	131.76	8.11
chr1	148476580	148477450	871	99.96	5.23
chr1	148484961	148486383	1423	121.14	5.49
chr1	148530670	148531746	1077	95.53	6.08
chr1	148536505	148538848	2344	190.64	5.21
chr1	148549082	148550072	991	52.8	5.35
chr1	148965917	148966902	986	82.82	7.06
chr1	148988166	148989362	1197	160.36	8.01
chr1	149053280	149054311	1032	173.43	7.92
chr1	149556014	149557102	1089	91.72	6.94
chr1	149580746	149581656	911	59.85	5.23
chr1	150512817	150514811	1995	173.8	6.82
chr1	150696808	150697795	988	51.45	6.01
chr1	151676962	151678142	1181	260.33	11.51
chr1	152350681	152353901	3221	1091.95	10.2
chr1	152751887	152753010	1124	158.34	8.74
chr1	152775592	152776646	1055	72.96	5.46
chr1	154712552	154715190	2639	386.66	7.82
chr1	155149011	155150148	1138	113.72	6.12
chr1	156202272	156203326	1055	74.8	6.06
chr1	158052884	158054091	1208	66.58	5.13
chr1	158389092	158390250	1159	303.48	12.82
chr1	158975768	158976762	995	90.61	6.06
chr1	159096065	159097237	1173	157.73	7.98
chr1	159688748	159689556	809	115.81	6.54
chr1	160334315	160335222	908	72.2	5.76
chr1	160724154	160725359	1206	165.79	8.01
chr1	161887189	161888386	1198	120.95	5.52
chr1	161948853	161949937	1085	121.78	6.28
chr1	162433729	162435061	1333	280.14	8.12
chr1	162792030	162793262	1233	214.6	8.96
chr1	163042920	163044007	1088	211.55	7.06
chr1	163429479	163430462	984	145.07	7.33
chr1	163802221	163803472	1252	255.63	9.77
chr1	164717061	164718090	1030	95.75	6.68
chr1	165248805	165249673	869	57.26	5.64
chr1	165515059	165516142	1084	173.22	8.37
chr1	165982597	165983842	1246	92.25	5.07
chr1	166209942	166210691	750	101.07	6.28
chr1	166341540	166342559	1020	79.64	6.46
chr1	166398425	166399408	984	87.39	6.28
chr1	166421051	166422124	1074	95.45	5.69
chr1	166491747	166492662	916	72.38	5.24
chr1	166557305	166558254	950	75.02	5.76
chr1	166573925	166574872	948	72.4	6.31
chr1	166593759	166594797	1039	81.86	6.74
chr1	166806936	166807801	866	96.63	6.86
chr1	166863045	166864149	1105	103.31	5.41
chr1	167055436	167057745	2310	1002.83	11.31
chr1	167389001	167390203	1203	445.93	13.63
chr1	168220677	168221862	1186	85.3	5.06
chr1	168781912	168783027	1116	69.43	5.36
chr1	169143109	169144213	1105	118.94	7.59
chr1	169240437	169241566	1130	207.8	8.9
chr1	169882682	169883893	1212	147.17	6.82
chr1	170214834	170215731	898	82.09	5.49
chr1	170406525	170407463	939	93.93	5.76
chr1	170639181	170640129	949	73	6.17
chr1	170646615	170647578	964	77.35	6.28
chr1	171630060	171631149	1090	71.36	5.08
chr1	171916557	171917462	906	80.97	5.23
chr1	172356881	172357852	972	68.22	6.02
chr1	172358218	172359891	1674	422.07	12.2
chr1	172718353	172719839	1487	841.44	19.87
chr1	172924570	172925396	827	57.9	6.53
chr1	173381660	173382806	1147	156.8	8.07
chr1	173423504	173424758	1255	118.08	6.31
chr1	173579045	173580008	964	65.25	5.49
chr1	174055192	174056176	985	156.65	7.4
chr1	174120137	174121017	881	56.39	6.85
chr1	174322119	174323188	1070	97.03	5.76
chr1	174364451	174365426	976	83.18	5.98
chr1	174494567	174495713	1147	362.43	13.71
chr1	174796901	174798227	1327	232.46	8.5
chr1	175029410	175030573	1164	112.04	5.51
chr1	175031015	175032322	1308	200.08	8.07
chr1	175231806	175232966	1161	79.39	5.48
chr1	175276350	175277553	1204	170.89	7.85
chr1	175610244	175611239	996	77.14	5.9
chr1	175810010	175810959	950	157.21	10.99
chr1	175965787	175966839	1053	90.73	5.84
chr1	176019506	176020100	595	78.18	5.03
chr1	176195310	176196218	909	67.98	5.23
chr1	176443320	176444350	1031	126.37	8.63
chr1	176551218	176552412	1195	134.26	6.56
chr1	177061809	177062946	1138	121.05	6.75
chr1	177686343	177687584	1242	107.3	5.73
chr1	178011276	178012168	893	58.09	5.49
chr1	178105654	178106733	1080	91.31	5.49
chr1	178176933	178178496	1564	131.65	6.8
chr1	178249100	178250291	1192	112.91	5.64
chr1	178334960	178336148	1189	138.51	6.54
chr1	178462801	178464024	1224	96.89	6.06
chr1	179489687	179490990	1304	760.54	19.88
chr1	180488335	180489402	1068	76.36	5.23
chr1	181046324	181047715	1392	209.13	6.96
chr1	181135508	181137918	2411	3100	24.24
chr1	181695502	181696316	815	63.58	5.49
chr1	182423844	182425209	1366	176.18	6.37
chr1	182494100	182494978	879	56.13	5.05
chr1	182811495	182812909	1415	153.87	6.02
chr1	183057631	183058558	928	78.06	5.23
chr1	183074355	183075528	1174	232.8	8.93
chr1	183086669	183087693	1025	91.25	7.16
chr1	183124552	183125926	1375	205.93	6.93
chr1	183959816	183960572	757	50.74	5.23
chr1	184187905	184189051	1147	150.73	8.63
chr1	184300505	184301380	876	60.07	5.49
chr1	184832158	184833436	1279	254.61	8.65
chr1	185065006	185066136	1131	115.37	6.01
chr1	185163105	185164241	1137	125.82	5.76
chr1	185343596	185344734	1139	98.22	5.34
chr1	185616720	185617862	1143	188.29	9.68
chr1	186223892	186225025	1134	132.56	7.73
chr1	186531168	186532440	1273	292.5	10.14
chr1	186657246	186658223	978	54.45	5.85
chr1	186776829	186777975	1147	92.2	5.94
chr1	186788154	186789059	906	128.64	7.33
chr1	187413140	187414267	1128	124.66	7.06
chr1	187850847	187851955	1109	104.04	6.87
chr1	188175705	188176754	1050	99.92	7.06
chr1	188597814	188598726	913	102.63	6.28
chr1	188638539	188639621	1083	76.67	5.24
chr1	188782205	188783355	1151	214.5	8.11
chr1	188858444	188859696	1253	272.62	10.47
chr1	189445064	189445942	879	55.88	5.76
chr1	189640719	189641803	1085	76.01	5.58
chr1	190420293	190421015	723	58.94	5.23
chr1	190755200	190756108	909	63.98	5.49
chr1	190979670	190980662	993	181.4	10.47
chr1	191344488	191345461	974	97.73	6.02
chr1	191592035	191593055	1021	86.57	5.23
chr1	192072176	192072863	688	87.01	6.54
chr1	192280208	192282464	2257	782.19	18.31
chr1	192430648	192431682	1035	88.93	6.8
chr1	192751711	192752715	1005	51.37	5.7
chr1	192987226	192988598	1373	93.73	6.39
chr1	193419845	193420786	942	80.29	5.49
chr1	193634484	193635380	897	77.9	6.54
chr1	193745527	193746415	889	66.44	6.54
chr1	193899006	193900175	1170	195.86	9.18
chr1	193917453	193918480	1028	185.02	9.68
chr1	194067184	194068312	1129	216.07	11.14
chr1	194429213	194430985	1773	121.8	6.86
chr1	194768056	194769105	1050	169.32	9.16
chr1	194859645	194860834	1190	221.11	9.28
chr1	195280726	195281650	925	70.02	6.28
chr1	195721459	195722608	1150	84.44	5.06
chr1	196001404	196002472	1069	131.31	8.48
chr1	196848310	196849170	861	54.13	6.02
chr1	197068442	197069669	1228	108.56	5.53
chr1	197114671	197115875	1205	165.54	6.54
chr1	197154408	197155548	1141	104.42	6.02
chr1	198859882	198860940	1059	89.92	6.02
chr1	198863506	198864409	904	99.36	6.54
chr1	199478749	199479753	1005	146.27	7.33
chr1	200193825	200194905	1081	116.43	6.36
chr1	200556429	200557421	993	186.66	9.68
chr1	201005881	201008253	2373	2835.42	15.07
chr1	201458610	201460118	1509	142.27	6.79
chr1	202228900	202230051	1152	72.75	6.26
chr1	202462078	202463459	1382	85.6	5.24
chr1	202471790	202472953	1164	276.92	12.03
chr1	202623887	202626061	2175	1044.63	8.98
chr1	202732778	202733994	1217	182.75	8.04
chr1	203713730	203714755	1026	86.4	6.04
chr1	203949005	203950010	1006	72	5.03
chr1	205190538	205191533	996	78.06	5.34
chr1	205362466	205363827	1362	501.68	12.34
chr1	205555030	205556187	1158	153.79	7.33
chr1	205972423	205976360	3938	518.45	5.69
chr1	206003623	206005248	1626	960.36	11.27
chr1	206252485	206253632	1148	139.03	7.35
chr1	206305798	206306785	988	169.37	8.98
chr1	206671381	206673149	1769	104.31	5.69
chr1	207296241	207297368	1128	175.12	8.9
chr1	209239020	209240136	1117	117.05	8.11
chr1	209532721	209533691	971	51.1	5.03
chr1	210020618	210021706	1089	172.21	10.2
chr1	210343919	210345126	1208	303.08	8.83
chr1	210383379	210384525	1147	183.03	7.75
chr1	210404780	210405811	1032	106.56	6.79
chr1	210847604	210848692	1089	50.84	5.3
chr1	211012624	211013682	1059	68.39	6.04
chr1	211046579	211047718	1140	151.99	9.16
chr1	211049098	211049918	821	64.73	5.13
chr1	211732026	211733374	1349	126.2	5.36
chr1	212028863	212030091	1229	94.84	5.77
chr1	212717832	212718770	939	65.43	5.02
chr1	213231643	213232751	1109	107.33	6.15
chr1	213361405	213362369	965	77.92	5.64
chr1	214190216	214191293	1078	115.57	7.48
chr1	214434684	214435734	1051	95.36	6.02
chr1	214564945	214565797	853	50.58	5.24
chr1	214792812	214793976	1165	90.4	5.53
chr1	214822986	214824052	1067	88.44	5.33
chr1	214954485	214955609	1125	154.74	8.11
chr1	215131759	215132904	1146	140.95	7.06
chr1	215617842	215618495	654	51.3	5.76
chr1	215642008	215642987	980	96.83	6.8
chr1	215745485	215746847	1363	469.76	16.48
chr1	216570447	216571616	1170	141.73	7.33
chr1	216807455	216808308	854	97.96	7.85
chr1	217222526	217223635	1110	118.15	7.59
chr1	217396146	217397298	1153	125.36	6.8
chr1	218312685	218313560	876	85.28	6.54
chr1	218579743	218580776	1034	121	6.8
chr1	220204861	220205607	747	58.97	5.21
chr1	220426799	220427914	1116	100.15	5.83
chr1	220474501	220475511	1011	85.67	5.24
chr1	220567145	220568040	896	110.29	5.23
chr1	220601346	220602467	1122	116.36	6.72
chr1	221119321	221120319	999	85.31	6.54
chr1	221216026	221217601	1576	138.6	7.59
chr1	221682349	221683336	988	69.83	5.28
chr1	221765695	221766725	1031	141.4	6.54
chr1	221929370	221930493	1124	181.31	8.9
chr1	222007674	222008785	1112	75.53	5.51
chr1	222508575	222509535	961	98.12	6.67
chr1	222822509	222823513	1005	95.95	7.03
chr1	222937355	222938475	1121	121.08	6.8
chr1	223115558	223116962	1405	170.23	5.58
chr1	223875520	223876651	1132	95.8	7.06
chr1	223996508	223997377	870	157.64	6.96
chr1	224225838	224227217	1380	153.14	5.88
chr1	224346969	224348134	1166	178.11	9.46
chr1	224403029	224403907	879	53.84	5.19
chr1	224747578	224748768	1191	114.39	6.36
chr1	225265776	225266597	822	62.69	6.02
chr1	225319498	225320642	1145	161.3	7.59
chr1	225644887	225645844	958	90.6	5.56
chr1	225651186	225652364	1179	98.53	5.13
chr1	225699630	225700680	1051	100.93	5.44
chr1	226752063	226753790	1728	300.02	10.88
chr1	226785113	226786244	1132	103.2	5.63
chr1	227865387	227866369	983	56.46	5.44
chr1	228742271	228743614	1344	153.21	7.01
chr1	228781511	228784143	2633	214.75	5.44
chr1	228979329	228980609	1281	86.03	5.51
chr1	229336184	229337639	1456	188.66	7.56
chr1	229542030	229543064	1035	80.11	5.71
chr1	229787586	229788798	1213	77.86	5.29
chr1	229866224	229867371	1148	57.21	5
chr1	230334468	230336456	1989	717.92	6.88
chr1	230472310	230473266	957	88.66	5.79
chr1	230574137	230575343	1207	265.94	10.47
chr1	230662586	230663632	1047	59.81	5.46
chr1	231373005	231374165	1161	66.3	5
chr1	231637047	231638157	1111	68.54	5.44
chr1	231743151	231744289	1139	93.5	5.99
chr1	232804340	232805565	1226	253	9.12
chr1	233307936	233308970	1035	97.66	5.49
chr1	233387223	233388432	1210	229.7	9.08
chr1	233677062	233678023	962	74.03	5.73
chr1	233916205	233917342	1138	91.22	5.59
chr1	234649380	234650362	983	69.44	5.69
chr1	235238206	235239515	1310	145.66	5.7
chr1	235778126	235779215	1090	57.47	5.31
chr1	236035614	236036721	1108	78.93	5.1
chr1	236085423	236086645	1223	74.86	5.6
chr1	236096634	236097868	1235	428.16	9.89
chr1	236713324	236715443	2120	749.58	9.14
chr1	237197201	237198300	1100	129.27	7.06
chr1	237562115	237562952	838	68.89	6.02
chr1	237949355	237950219	865	51.06	6.14
chr1	238230073	238231142	1070	101.44	6.54
chr1	238433452	238434522	1071	119.69	6.54
chr1	238683116	238684331	1216	606.59	17
chr1	238696258	238697378	1121	204.12	9.16
chr1	238703711	238704706	996	94.46	5.76
chr1	239093894	239095061	1168	167.32	8.9
chr1	239413694	239414751	1058	67	5.34
chr1	239459625	239460594	970	60.73	5.76
chr1	239611223	239612334	1112	132.64	7.36
chr1	239717203	239718291	1089	161.56	7.33
chr1	239749502	239750675	1174	194.16	8.08
chr1	240550863	240551747	885	62.93	5.23
chr1	240763078	240764284	1207	194.42	7.54
chr1	240999224	241000072	849	51.1	5.26
chr1	241201530	241202443	914	67.35	6.28
chr1	241309936	241311069	1134	98.14	6.3
chr1	241854318	241855572	1255	147.16	5.83
chr1	241880832	241881787	956	66.2	5.23
chr1	242091024	242092206	1183	249.66	8.98
chr1	243061886	243062787	902	62.88	5.26
chr1	243073763	243074679	917	68.93	5.46
chr1	243086083	243086949	867	82.14	6.54
chr1	243932275	243933450	1176	83.16	5.49
chr1	243998674	243999722	1049	90.3	7.07
chr1	244519177	244520192	1016	182.01	10.2
chr1	244681408	244682591	1184	84.24	5.24
chr1	245246152	245247524	1373	218.14	7.04
chr1	245884627	245885937	1311	158.14	6.14
chr1	246024058	246025557	1500	126.99	5.89
chr1	246061928	246063127	1200	134.5	7.47
chr1	246763143	246763999	857	70.57	5.23
chr1	246998292	246998985	694	59.86	6.07
chr1	247407918	247408974	1057	112.03	6.85
chr1	247628272	247629422	1151	255.71	10.73
chr1	248033305	248034266	962	108.92	6.28
chr1	248129714	248130798	1085	158.71	8.88
chr1	248279497	248280485	989	100.01	7.33
chr1	248314886	248315931	1046	197.6	9.07
chr1	248407784	248409260	1477	523.05	10.47
chr1	248426509	248427894	1386	497.28	11.51
chr1	248664042	248665335	1294	740.57	20.15
chr1_KI270706v1_random	143997	145278	1282	393.94	8.29
chr1_KI270707v1_random	1790	3064	1275	955.27	9.45
chr1_KI270708v1_random	73808	77737	3930	61.03	5.49
chr1_KI270708v1_random	86752	87487	736	57.48	5.91
chr1_KI270708v1_random	112690	113474	785	675.91	13.87
chr1_KI270710v1_random	7730	8616	887	68.6	5.49
chr1_KI270713v1_random	19888	21156	1269	54.57	5.91
chr1_KI270761v1_alt	61773	63317	1545	76.91	6.02
chr1_KI270761v1_alt	80502	81930	1429	96.96	8.11
chr1_KI270892v1_alt	57968	59678	1711	418.23	13.69
chr1_KI270892v1_alt	76923	78325	1403	1478.38	23.2
chr10	9863	10878	1016	65.05	5.68
chr10	345031	346932	1902	156.41	5.81
chr10	1050389	1051256	868	63.9	5.4
chr10	1642290	1643207	918	388.63	11.51
chr10	1668877	1670207	1331	57.51	6.68
chr10	1721763	1722634	872	630	21.19
chr10	1803175	1804116	942	137.31	5.73
chr10	2056695	2057567	873	755.02	9.66
chr10	2411868	2412698	831	398.03	16.48
chr10	2871231	2872527	1297	1363.51	27.99
chr10	3241651	3243215	1565	79.58	5.64
chr10	3278094	3279067	974	75.94	6.8
chr10	3801956	3803353	1398	82.03	6.28
chr10	3990643	3991472	830	112.73	9.94
chr10	4131610	4132948	1339	97.11	5.76
chr10	4636452	4637236	785	54.54	5.49
chr10	5051342	5052521	1180	55.03	5.76
chr10	5380767	5381996	1230	105.81	6.02
chr10	5496995	5498678	1684	248.17	11.16
chr10	6764853	6765946	1094	262.71	11.77
chr10	8112293	8113711	1419	101.24	6.35
chr10	8541835	8542883	1049	83.1	6.54
chr10	9494792	9495734	943	284.13	9.42
chr10	9647427	9648233	807	102.95	8.48
chr10	9871645	9872641	997	73.88	5.62
chr10	10294015	10294758	744	141.18	7.85
chr10	10342337	10343160	824	88.03	6.34
chr10	10444492	10445344	853	75.73	5.51
chr10	11156401	11157411	1011	74.23	5.49
chr10	11891923	11893128	1206	65.61	5.49
chr10	12416365	12417370	1006	68.93	6.28
chr10	12418400	12419499	1100	64.1	6.02
chr10	12973603	12974402	800	452.73	14.39
chr10	13974729	13976155	1427	73.1	6.54
chr10	14147855	14148636	782	83.09	6.54
chr10	15703571	15704096	526	142.28	8.37
chr10	16115765	16116741	977	203.48	10.2
chr10	18450969	18451820	852	82.41	5.96
chr10	18950181	18951202	1022	60.2	5.49
chr10	21238487	21239362	876	54.31	5.23
chr10	22351800	22352793	994	129.42	6.8
chr10	22569180	22570177	998	54.76	5.49
chr10	23388882	23389692	811	87.62	6.12
chr10	24476232	24477477	1246	105.27	5.49
chr10	26136258	26137190	933	85.22	6.8
chr10	26305167	26306150	984	82.24	5.49
chr10	26647269	26648185	917	95.35	6.07
chr10	26941204	26942151	948	57.14	5.23
chr10	27257409	27258317	909	71.32	5.58
chr10	28310847	28311754	908	282.42	12.15
chr10	28459983	28460808	826	50.79	6.02
chr10	28895403	28896422	1020	131.09	7.33
chr10	29357502	29358290	789	145.07	8.11
chr10	30598350	30599336	987	68.84	5.89
chr10	30901271	30902196	926	90.46	7.33
chr10	31488346	31489376	1031	117.73	8.63
chr10	31841930	31842826	897	89.29	7.59
chr10	32093302	32094305	1004	64.4	5.76
chr10	32374776	32375577	802	54.42	5.76
chr10	32601752	32602600	849	127.17	7.85
chr10	32937853	32938913	1061	63.58	5.76
chr10	33049918	33050707	790	55.73	6.28
chr10	33231741	33232858	1118	57.21	5.76
chr10	34585392	34586375	984	77.77	8.63
chr10	35562220	35563204	985	59.89	6.8
chr10	35703520	35704574	1055	52.2	6.02
chr10	35797618	35798584	967	111.22	10.14
chr10	37429842	37430781	940	173.82	13.57
chr10	37483113	37483985	873	99.88	5.76
chr10	37690461	37691285	825	147.44	12.69
chr10	38357729	38358899	1171	103.59	5.76
chr10	38487032	38487954	923	100.05	7.33
chr10	39619630	39620281	652	132.59	8.34
chr10	39633658	39634059	402	73.75	6.02
chr10	39951047	39951761	715	370.65	14.1
chr10	39956560	39957212	653	362.68	10.93
chr10	39964874	39965520	647	154.47	12.3
chr10	39965784	39966453	670	55.14	5.23
chr10	39967066	39967946	881	65.64	6.02
chr10	39983267	39984629	1363	121.52	10.2
chr10	39985931	39986948	1018	156.66	8.9
chr10	40024097	40025367	1271	195.97	5.23
chr10	40046420	40047203	784	165.35	8.9
chr10	40073282	40074011	730	143.62	5.23
chr10	40084174	40085165	992	62.9	5.23
chr10	40097361	40098922	1562	633.97	10.47
chr10	40127493	40128870	1378	179.43	10.73
chr10	40180620	40181326	707	160.77	10.97
chr10	40184959	40185711	753	50.49	5.49
chr10	40203978	40204905	928	97.78	6.02
chr10	40213292	40213913	622	106.28	7.33
chr10	40246332	40247391	1060	104.3	8.11
chr10	40267214	40268837	1624	59.84	5.23
chr10	40279383	40280533	1151	92.04	5.49
chr10	40388901	40391038	2138	72.77	5.49
chr10	40394523	40395473	951	144.59	8.74
chr10	40411899	40415071	3173	68.09	6.54
chr10	40440603	40441656	1054	168.65	8.37
chr10	40446921	40447848	928	300.98	15.49
chr10	40447997	40448722	726	281.17	13.6
chr10	40455759	40456672	914	104.29	5.76
chr10	40465831	40466838	1008	92.86	5.49
chr10	40467179	40468169	991	126.97	7.33
chr10	40485458	40486205	748	187.99	10.99
chr10	40540899	40542260	1362	166.17	9.29
chr10	40547730	40548477	748	56.08	7.42
chr10	40556175	40558312	2138	65.78	6.28
chr10	40587545	40588420	876	64.83	6.28
chr10	40592416	40593943	1528	133.74	8.63
chr10	40614452	40615846	1395	53.45	5.23
chr10	40633661	40634692	1032	388.09	14.13
chr10	40639554	40640634	1081	91.66	8.37
chr10	40670557	40671472	916	187.66	13.08
chr10	40727845	40728987	1143	73.99	6.02
chr10	40806484	40807575	1092	328.46	14.65
chr10	40810786	40811660	875	107.62	7.85
chr10	40829199	40830193	995	89.78	6.02
chr10	40837275	40837887	613	102.18	6.02
chr10	40862976	40863877	902	80.82	5.49
chr10	40878324	40879454	1131	89.74	7.06
chr10	40889565	40890499	935	117.71	6.02
chr10	40891805	40892844	1040	108.68	9.68
chr10	40893492	40894355	864	78.71	6.54
chr10	40899992	40900931	940	74.72	8.63
chr10	40924639	40925288	650	138.51	10.8
chr10	40934325	40935509	1185	182.75	9.94
chr10	40948613	40949582	970	128.45	10.2
chr10	40966254	40967667	1414	101.19	5.76
chr10	40975399	40976463	1065	105.06	7.33
chr10	41010946	41011700	755	72.15	6.28
chr10	41013602	41014136	535	143.66	13.08
chr10	41017446	41018499	1054	95.79	8.37
chr10	41068253	41069072	820	373.55	11.57
chr10	41069105	41069903	799	78.2	6.54
chr10	41087135	41088023	889	59.07	5.23
chr10	41088123	41089206	1084	51.06	7.33
chr10	41124688	41125804	1117	86.62	7.85
chr10	41133418	41134436	1019	172.2	12.82
chr10	41163560	41164692	1133	146.94	6.43
chr10	41194168	41194951	784	104.3	7.85
chr10	41197954	41198736	783	70.32	7.85
chr10	41216982	41217918	937	74.05	7.59
chr10	41241141	41241949	809	70.4	5.23
chr10	41264780	41266035	1256	109.27	5.76
chr10	41274902	41275734	833	121.02	7.59
chr10	41320862	41321583	722	103.97	7.33
chr10	41389166	41390123	958	81.09	5.23
chr10	41405319	41406370	1052	66.86	5.76
chr10	41406537	41407468	932	61.23	5.46
chr10	41408025	41409172	1148	107.06	5.66
chr10	41421943	41422874	932	116.97	6.57
chr10	41444178	41444942	765	84.2	5.76
chr10	41466272	41467165	894	144.26	7.7
chr10	41509275	41510164	890	101.99	7.59
chr10	41524549	41525626	1078	157.92	9.16
chr10	41530842	41531933	1092	257.61	10.27
chr10	41576594	41577440	847	205.45	10.47
chr10	41581406	41582729	1324	398.9	12.03
chr10	41583816	41584733	918	166.11	9.42
chr10	43273300	43274183	884	136.29	7.33
chr10	43844898	43846065	1168	93.65	5.23
chr10	44771592	44772584	993	101.83	7.33
chr10	46158148	46159061	914	96.41	8.37
chr10	46489435	46490612	1178	119.72	9.68
chr10	46781582	46782587	1006	51.5	5.23
chr10	47557726	47558833	1108	58.23	5.23
chr10	47894188	47895328	1141	118.84	6.54
chr10	48719994	48721108	1115	137.05	8.37
chr10	49253685	49255011	1327	62.02	5.76
chr10	51320243	51321074	832	130.01	8.63
chr10	51497102	51498217	1116	156.05	8.63
chr10	51529367	51530247	881	96.99	6.02
chr10	52864367	52865373	1007	59.06	6.36
chr10	52882693	52883440	748	77.87	6.02
chr10	55179225	55180095	871	57.58	6.02
chr10	56016887	56017737	851	90.19	7.06
chr10	56023811	56024475	665	205.45	9.68
chr10	57998553	57999400	848	182.66	8.34
chr10	59707362	59708416	1055	60.72	5.24
chr10	60176814	60177805	992	132.9	7.85
chr10	61029203	61030184	982	98.34	6.28
chr10	61836843	61837851	1009	52.15	6.02
chr10	61984358	61985276	919	70.53	5.23
chr10	62095843	62096859	1017	53.79	5.76
chr10	63323507	63324466	960	329.14	12.54
chr10	64195599	64196529	931	51.49	6.02
chr10	64905011	64906067	1057	1508.29	15.6
chr10	65661527	65662540	1014	62.2	5.21
chr10	68972314	68973284	971	553.48	8.44
chr10	70882158	70883138	981	875.93	16.86
chr10	72658214	72659349	1136	75.12	5.37
chr10	73182726	73183695	970	80.34	8.37
chr10	73425505	73426383	879	93.12	7.06
chr10	74159989	74160909	921	147.49	8.37
chr10	74253053	74253916	864	144.19	8.37
chr10	77461460	77462592	1133	57.44	5.1
chr10	78393373	78394371	999	86.23	6.8
chr10	79325628	79327459	1832	70.99	6.37
chr10	79689949	79690730	782	65.94	6.28
chr10	80655395	80657170	1776	254.21	10.2
chr10	80657753	80659310	1558	94.87	5.86
chr10	80860209	80861043	835	148.57	8.63
chr10	82377251	82378223	973	75.66	6.28
chr10	82616693	82617728	1036	54.09	5.49
chr10	83435641	83436749	1109	193.17	9.16
chr10	83474721	83475736	1016	70.72	5.46
chr10	84082009	84082936	928	240.73	10.47
chr10	85142151	85143050	900	155.25	8.32
chr10	87083588	87084498	911	179.98	9.42
chr10	88161274	88162166	893	57.14	6.02
chr10	89351454	89352610	1157	52.55	5.76
chr10	89406162	89407145	984	54.69	5.84
chr10	89438995	89440125	1131	96.58	7.33
chr10	89682539	89683515	977	86.56	6.8
chr10	90262082	90262810	729	64.2	6.28
chr10	94125319	94126386	1068	73.42	5.99
chr10	94223730	94224633	904	90.34	6.02
chr10	94458087	94459299	1213	125.09	6.68
chr10	94772967	94774108	1142	146.47	8.37
chr10	95260103	95261170	1068	84.33	6.8
chr10	96051649	96052385	737	93.16	6.28
chr10	97486902	97487420	519	91.66	5.49
chr10	98996192	98996990	799	53.21	5.31
chr10	99742295	99743186	892	77.67	6.8
chr10	108991846	108992804	959	150.44	7.44
chr10	110237853	110238792	940	66.51	5.89
chr10	110818503	110819411	909	283.14	10.99
chr10	111520431	111521424	994	75.15	6.17
chr10	112230430	112231514	1085	129.06	8.96
chr10	112914141	112915311	1171	58.55	5.23
chr10	113079459	113080433	975	57.8	6.02
chr10	114742915	114743919	1005	83.39	6.45
chr10	116387348	116388152	805	146.55	8.18
chr10	116486634	116487498	865	303.25	5.98
chr10	116832692	116833621	930	68.98	5.81
chr10	117562657	117563736	1080	154.81	6.38
chr10	118237791	118238701	911	176.66	7.73
chr10	118282251	118283414	1164	83.69	8.11
chr10	118563889	118564637	749	177.54	10.2
chr10	119230398	119231514	1117	389.9	6.61
chr10	121253182	121253907	726	199.8	6.71
chr10	121382961	121383724	764	79.67	6.37
chr10	122448487	122449419	933	154.4	5.76
chr10	122547614	122548761	1148	60	5.76
chr10	123254045	123255860	1816	100.46	5.76
chr10	123656078	123656821	744	1881.82	25.12
chr10	124120221	124121354	1134	87.58	7.33
chr10	124143806	124145001	1196	150.75	11.77
chr10	124313111	124314121	1011	138.53	7.7
chr10	125866588	125867650	1063	207.39	8.04
chr10	126947012	126948560	1549	272.9	5.89
chr10	127016344	127017880	1537	3100	51.48
chr10	127172746	127173728	983	77.14	5.07
chr10	127260675	127261913	1239	2493.34	15.54
chr10	127376589	127377303	715	74.3	5.14
chr10	128656484	128657616	1133	567.57	5.48
chr10	129075942	129077802	1861	3007.21	31.65
chr10	129483082	129483882	801	2066.88	27.14
chr10	131492012	131493020	1009	74.91	5.49
chr10	131512161	131513191	1031	147.21	9.42
chr10	131709223	131710404	1182	98.13	6.54
chr10	131889754	131891320	1567	159.57	8.37
chr10	132172925	132174982	2058	81.39	7.06
chr10	132836810	132837832	1023	69.75	6.42
chr10	133336806	133340302	3497	261.88	10.47
chr10	133542973	133543883	911	83.02	6.17
chr10_KI270824v1_alt	-148	2247	2396	124.77	9.16
chr11	1339922	1341556	1635	78.54	5.49
chr11	1490746	1492386	1641	88.09	7.33
chr11	5145061	5146075	1015	59.13	6.28
chr11	7074569	7075514	946	58.56	5.49
chr11	9185443	9186295	853	135.19	6.54
chr11	9245656	9246620	965	84.79	6.02
chr11	9796153	9797086	934	62.32	5.76
chr11	12011754	12012628	875	117.55	8.63
chr11	12852872	12853880	1009	230	10.73
chr11	14591675	14592520	846	60.04	6.43
chr11	16384174	16385100	927	52	5.4
chr11	17034391	17035345	955	988.78	16.39
chr11	19595104	19596113	1010	423.88	15.96
chr11	20425915	20426765	851	72.4	6.54
chr11	21173514	21174271	758	232.13	10.2
chr11	27864635	27865506	872	124.96	6.02
chr11	27983403	27984251	849	76	5.9
chr11	28543311	28544200	890	65.86	6.54
chr11	28891402	28892456	1055	81.41	6.02
chr11	31503299	31504432	1134	59.98	5.76
chr11	31946884	31947744	861	115.39	6.8
chr11	32059034	32059898	865	142.94	6.36
chr11	33402662	33404061	1400	126.31	6.28
chr11	34660674	34661837	1164	71.47	5.23
chr11	35248527	35249186	660	64.17	5.49
chr11	35745186	35746310	1125	68.88	7.18
chr11	35940821	35941917	1097	57.99	6.02
chr11	36640025	36641084	1060	114.04	10.99
chr11	37855459	37856224	766	67.34	7.06
chr11	38180132	38180600	469	63.05	6.54
chr11	38623513	38624291	779	58.98	7.59
chr11	42850876	42851973	1098	59.01	8.11
chr11	43574038	43575255	1218	58.65	5.76
chr11	47939103	47940162	1060	82.66	7.59
chr11	48244664	48245359	696	50.09	6.8
chr11	49735150	49735896	747	56.89	7.06
chr11	51097609	51098327	719	51.7	6.54
chr11	51234580	51235540	961	85.16	8.11
chr11	51352417	51353493	1077	71.91	8.11
chr11	51482433	51483250	818	208.52	14.13
chr11	51560065	51560948	884	59.25	6.28
chr11	51572677	51573628	952	136.38	10.2
chr11	51589428	51590279	852	53.89	6.02
chr11	51613637	51614591	955	70.32	6.54
chr11	51817937	51818709	773	66.93	8.63
chr11	51836809	51837638	830	50.51	6.54
chr11	52175837	52176673	837	78.14	8.37
chr11	52226253	52227034	782	94.41	8.63
chr11	52322713	52323681	969	64.17	5.49
chr11	52332551	52333397	847	59.89	5.76
chr11	52394959	52396034	1076	71.18	5.49
chr11	52453881	52454763	883	90.46	6.28
chr11	52509828	52510783	956	129.32	10.73
chr11	52561349	52561858	510	87.56	8.11
chr11	52571606	52572401	796	78.64	6.99
chr11	52573524	52574473	950	76.13	8.32
chr11	52824065	52824823	759	105.78	9.68
chr11	52878649	52879606	958	134.3	11.51
chr11	52974809	52975774	966	53.45	6.28
chr11	53048046	53048792	747	50.45	5.23
chr11	53063105	53063757	653	100.18	8.11
chr11	53167574	53168394	821	105.27	8.9
chr11	53300499	53301553	1055	138.92	9.16
chr11	53307385	53308314	930	99.86	7.06
chr11	53374870	53375821	952	113.72	6.8
chr11	53795476	53796352	877	68.19	5.46
chr11	54027720	54028622	903	566.21	15.54
chr11	54036269	54037309	1041	488.37	14.65
chr11	54132613	54133543	931	67.07	6.28
chr11	54221659	54222593	935	215.23	9.47
chr11	54257779	54258571	793	600.58	7.37
chr11	54259182	54260139	958	69.45	5.57
chr11	54269698	54270508	811	175.95	6.04
chr11	56521265	56522253	989	1468.82	10.36
chr11	58642117	58643106	990	51.66	5.67
chr11	59963235	59964196	962	106.63	8.36
chr11	60019087	60019898	812	187.09	8.63
chr11	61115984	61117325	1342	311.13	13.61
chr11	63136470	63137636	1167	84.93	5.81
chr11	63404378	63405261	884	54.2	5.23
chr11	64407175	64408378	1204	57.34	5.29
chr11	65833696	65835648	1953	73.35	5.76
chr11	66107744	66108846	1103	72.77	5.49
chr11	66326950	66328347	1398	151.11	8.63
chr11	67668235	67670772	2538	173.64	7.21
chr11	67950370	67951454	1085	80.94	5.91
chr11	67963819	67964818	1000	114.81	6.99
chr11	69680456	69681448	993	61.94	6.28
chr11	70370978	70372031	1054	118.14	6.78
chr11	71630252	71631344	1093	91.47	5.49
chr11	71711535	71712462	928	60.27	5.76
chr11	71902439	71903348	910	66.42	6.02
chr11	73056941	73057903	963	61.84	5.76
chr11	74179918	74180665	748	79.45	6.28
chr11	81016999	81018115	1117	169.4	7.46
chr11	82404344	82405570	1227	183.39	10.12
chr11	83685721	83686550	830	74.82	5.23
chr11	86071727	86072772	1046	69.02	5.76
chr11	86198706	86199533	828	184.41	9.2
chr11	86551007	86552034	1028	111.96	7.59
chr11	86887340	86888116	777	64.61	5.91
chr11	86922598	86923406	809	160.37	7.59
chr11	89362247	89363103	857	87.07	7.06
chr11	90508464	90509390	927	68.1	6.02
chr11	91056134	91056927	794	340.01	15.17
chr11	92705154	92706290	1137	120.5	7.33
chr11	92982269	92983420	1152	148.44	8.9
chr11	93074755	93075611	857	75.79	6.28
chr11	93160962	93161894	933	61.49	6.28
chr11	95517929	95518973	1045	101.19	6.02
chr11	96023617	96024418	802	65.04	5.49
chr11	97011154	97011946	793	66.17	5.52
chr11	98761925	98762965	1041	108.5	6.28
chr11	99330653	99331516	864	98.36	6.92
chr11	99379698	99380541	844	73.41	5.96
chr11	100016899	100018066	1168	110.35	10.2
chr11	101229742	101230807	1066	66.86	6.02
chr11	101239844	101240864	1021	95.89	6.02
chr11	101573264	101574113	850	58.54	6.02
chr11	102606182	102607111	930	172.31	6.28
chr11	103674473	103675605	1133	77.63	7.11
chr11	104397701	104398229	529	238.93	7.91
chr11	104420987	104421914	928	54.59	6.24
chr11	104705717	104706509	793	99.72	7.59
chr11	107759919	107761081	1163	89.78	6.17
chr11	108216786	108217549	764	62.78	5.87
chr11	108910258	108911328	1071	56.11	6.54
chr11	110399286	110400203	918	71.58	6.28
chr11	111628566	111629643	1078	161.56	10.47
chr11	111767416	111768371	956	61.84	5.59
chr11	112254165	112255471	1307	117.41	7.49
chr11	113032542	113033537	996	68.64	6.02
chr11	113647670	113648877	1208	57.93	6.02
chr11	114116028	114116879	852	68.61	5.49
chr11	114689215	114690175	961	76.45	5.09
chr11	117123215	117124075	861	74.16	5.76
chr11	117174795	117175725	931	62.34	5.56
chr11	120045387	120046263	877	70.78	6.02
chr11	120361980	120362860	881	68.43	5.34
chr11	121506747	121507835	1089	198.89	9.97
chr11	121867382	121868346	965	171.52	7.8
chr11	122669949	122670906	958	199.18	10.99
chr11	123731921	123732697	777	71.71	6.54
chr11	123858280	123859042	763	59.58	5.08
chr11	124378828	124379731	904	140.18	5.9
chr11	125090420	125091364	945	121.33	7.85
chr11	125778264	125779032	769	133.92	6.09
chr11	126810977	126811882	906	83.49	5.76
chr11	126884071	126884989	919	2345.11	24.43
chr11	128387977	128388641	665	425.85	10.66
chr11	128750920	128752063	1144	57.41	6.27
chr11	129375956	129377117	1162	215.91	7.4
chr11	130022259	130023126	868	239.94	8.74
chr11	130876152	130877031	880	84.2	5.46
chr11	131353576	131354527	952	120.07	6.8
chr11	131680048	131680904	857	93.01	7.33
chr11	131902222	131903253	1032	152.3	5.83
chr11	132125109	132126476	1368	179.95	11.57
chr11	133000761	133001679	919	3100	31.39
chr11	133901235	133902995	1761	81.18	6.15
chr11	134739481	134741452	1972	79.65	6.24
chr11_KI270831v1_alt	31176	32203	1028	131.45	5.23
chr12	9850	10726	877	189.92	11.25
chr12	580599	581656	1058	160.99	5.72
chr12	1092561	1093563	1003	106.61	6.73
chr12	1204380	1205276	897	210.48	11.51
chr12	1426623	1427537	915	51.91	5.23
chr12	1907099	1908375	1277	90.53	7.87
chr12	2255538	2256494	957	58.93	6.28
chr12	2719289	2721682	2394	75.68	6.8
chr12	3178277	3179331	1055	142.58	7.59
chr12	4106429	4107453	1025	1119.09	18.94
chr12	5481087	5482289	1203	93.79	5.77
chr12	5770259	5771367	1109	84.18	7.85
chr12	6180656	6181961	1306	95.85	5.68
chr12	6189584	6190689	1106	135.62	5.41
chr12	6716729	6717846	1118	134.75	8.11
chr12	8788257	8789003	747	136.23	6.72
chr12	8795568	8796553	986	128.7	8.63
chr12	9841862	9842780	919	245.71	11.51
chr12	10375457	10376401	945	67.26	6.02
chr12	10717666	10718830	1165	68.35	5.83
chr12	12047191	12048818	1628	71.52	5.49
chr12	12303260	12304449	1190	106.84	7.85
chr12	15254242	15255186	945	60.9	5.23
chr12	15632219	15633276	1058	188.43	9.6
chr12	15875172	15876417	1246	551.07	15.78
chr12	16223591	16224715	1125	71.45	6.02
chr12	16331901	16333167	1267	61.15	6.28
chr12	16921109	16922154	1046	79.71	5.49
chr12	17008195	17009264	1070	89.24	6.61
chr12	17182507	17183200	694	75.79	5.23
chr12	18500437	18501503	1067	94.86	8.11
chr12	20163617	20164342	726	117.78	7.59
chr12	20244089	20245152	1064	89.1	7.06
chr12	20498076	20498879	804	58.56	6.02
chr12	20782532	20783711	1180	106.42	6.54
chr12	22320389	22321760	1372	223.58	9.4
chr12	25283727	25284545	819	57.36	6.02
chr12	25342095	25342961	867	56.32	6.28
chr12	25504659	25505573	915	55.1	5.34
chr12	25687189	25688191	1003	64.62	6.28
chr12	26932813	26933820	1008	105.64	5.23
chr12	28772706	28773668	963	71.22	6.02
chr12	28773848	28774989	1142	73.94	5.91
chr12	28796505	28797569	1065	64.62	6.8
chr12	29451191	29451948	758	64.9	5.49
chr12	30302286	30303204	919	106.66	7.85
chr12	30532022	30533055	1034	78.34	8
chr12	32297833	32298665	833	58.55	6.54
chr12	33921410	33922185	776	75.8	6.54
chr12	34829914	34830798	885	56.5	6.02
chr12	34891793	34892631	839	75.91	9.42
chr12	34952811	34953882	1072	64.25	5.76
chr12	35030228	35031207	980	113.07	5.76
chr12	35128545	35129549	1005	90.34	6.8
chr12	35290233	35291071	839	120.29	5.9
chr12	35309044	35310010	967	55.7	5.23
chr12	35326253	35327228	976	330.63	12.82
chr12	35614449	35615558	1110	89.23	7.06
chr12	35998522	35999410	889	73.41	5.76
chr12	36005298	36006116	819	128.96	7.06
chr12	36928188	36928802	615	52.51	5.23
chr12	36977149	36978123	975	91.34	6.66
chr12	37030147	37030924	778	57.02	5.76
chr12	37237431	37238850	1420	58.56	5.76
chr12	37245842	37246835	994	62.07	6.02
chr12	37417794	37419065	1272	70.64	7.06
chr12	38258136	38258949	814	58.09	5.03
chr12	39553035	39554189	1155	51.17	5.49
chr12	40735637	40736700	1064	84.61	6.87
chr12	41269945	41270780	836	99.56	6.8
chr12	41636139	41636881	743	146.61	7.28
chr12	42996460	42997201	742	67.89	5.58
chr12	43478597	43479593	997	85.01	6.64
chr12	45008915	45009783	869	58.73	5.76
chr12	45481116	45481938	823	67.54	5.49
chr12	45718892	45719718	827	80.02	7.06
chr12	46106479	46107210	732	69.81	6.28
chr12	46125995	46126968	974	105.27	6.54
chr12	46646619	46647472	854	98.46	6.8
chr12	47018412	47019519	1108	72.86	6.8
chr12	48646466	48647556	1091	71.44	6.56
chr12	50254884	50255969	1086	80.03	5.76
chr12	52106620	52107554	935	56.88	6.08
chr12	53868370	53869482	1113	85.72	7.33
chr12	54526275	54527063	789	54.74	5.23
chr12	55125088	55126032	945	147.84	8.96
chr12	55311759	55312702	944	90.46	5.49
chr12	58537569	58538527	959	272.55	13.08
chr12	58928479	58929404	926	78.52	5.76
chr12	59073238	59074059	822	166.69	9.16
chr12	61050040	61050879	840	51.58	5.49
chr12	61857421	61858237	817	66.2	5.49
chr12	62445359	62446365	1007	85.5	5.49
chr12	62715108	62716092	985	54.83	5.76
chr12	63112614	63113609	996	89.06	6.02
chr12	63538649	63539571	923	84.92	6.28
chr12	65778823	65779770	948	110.58	5.76
chr12	65914698	65915629	932	53.96	5.49
chr12	65948137	65949293	1157	154.49	8.9
chr12	67400176	67400915	740	58.03	5.23
chr12	68448711	68449773	1063	139.07	7.33
chr12	68515266	68516048	783	267.45	11.51
chr12	69182852	69183646	795	89.51	7.06
chr12	71094508	71095412	905	81.11	6.8
chr12	73503947	73504669	723	53.6	5.23
chr12	74625867	74626869	1003	64.03	6.02
chr12	79249896	79250538	643	69.38	5.84
chr12	80271802	80272724	923	106.43	7.33
chr12	81141030	81141759	730	55.71	5.23
chr12	88208685	88209728	1044	71.04	7.06
chr12	90147730	90148459	730	78.22	5.91
chr12	90785928	90787027	1100	168.61	9.16
chr12	91947217	91948228	1012	83.1	6.02
chr12	92094306	92095367	1062	115.57	6.28
chr12	92513944	92514848	905	58.86	5.89
chr12	93233582	93234314	733	50.27	5.36
chr12	93545239	93546114	876	109.74	7.32
chr12	93662811	93663682	872	315.97	8.15
chr12	96163973	96164979	1007	80.13	5.49
chr12	98780846	98781626	781	81.25	7.59
chr12	100419523	100420344	822	67.22	6.31
chr12	101918753	101919732	980	131.37	7.59
chr12	103361463	103362359	897	77.99	6.21
chr12	103991303	103992102	800	60.64	5.67
chr12	104939269	104940219	951	243.41	10.99
chr12	105935040	105935809	770	141.22	8.12
chr12	107414734	107415577	844	170.5	8.74
chr12	107870479	107871395	917	145.89	8.9
chr12	108362975	108364240	1266	121.02	6.54
chr12	108439112	108440023	912	74.85	5.46
chr12	109188666	109189569	904	244.25	10.09
chr12	109421545	109422515	971	94.56	7.33
chr12	110040527	110041585	1059	74.62	5.36
chr12	111577788	111578735	948	64.75	7.33
chr12	112202978	112203967	990	91.06	5.68
chr12	112610664	112611718	1055	157.71	7.55
chr12	113497773	113498705	933	58.2	5.23
chr12	114416407	114417557	1151	444.6	6.02
chr12	114551269	114552275	1007	140.05	7.59
chr12	118142923	118143870	948	2192.98	16.57
chr12	118391824	118392770	947	64.25	6.04
chr12	118605647	118607108	1462	63.97	5.83
chr12	118682728	118683692	965	114.88	7.59
chr12	120126855	120127792	938	85.39	6.02
chr12	120613521	120614358	838	155.41	7.85
chr12	120677342	120678362	1021	201.99	9.16
chr12	120949111	120950101	991	74.76	5.76
chr12	121430592	121431483	892	64.59	6.8
chr12	122092987	122095527	2541	52.58	5.49
chr12	122877988	122878970	983	73.83	5.23
chr12	123510333	123513342	3010	103.66	8.11
chr12	124875771	124876760	990	352.49	9.33
chr12	125339401	125340124	724	68.99	6.54
chr12	125674664	125675561	898	80.88	5.49
chr12	126209921	126210735	815	91.21	7.06
chr12	126326845	126328021	1177	402.41	17.79
chr12	126567898	126569002	1105	2496.59	22.64
chr12	126599607	126600558	952	92.64	6.8
chr12	126864158	126865061	904	81.53	5.23
chr12	126905457	126906331	875	224.96	8.35
chr12	126998458	126999290	833	169.66	9.78
chr12	127477423	127478447	1025	869.48	5.56
chr12	128119105	128120708	1604	508.38	12.66
chr12	128148187	128149055	869	91.9	5.83
chr12	128333136	128334104	969	150.56	6.8
chr12	128796427	128797353	927	177.59	7.58
chr12	129133587	129134772	1186	209.98	6.54
chr12	129746830	129748383	1554	107.4	5.49
chr12	129899666	129900464	799	123.75	10.18
chr12	130054757	130055658	902	69.5	5.23
chr12	130660285	130661539	1255	94.54	8.37
chr12	130880760	130881765	1006	56.77	6.54
chr12	132155243	132158788	3546	56.08	6.54
chr12	132222260	132223486	1227	85.29	6.02
chr12	132950024	132951035	1012	76.17	9.42
chr12_GL383551v1_alt	105730	106849	1120	269.63	9.54
chr12_GL877875v1_alt	-145	786	932	126.34	6.54
chr13	16250523	16252179	1657	86.31	6.8
chr13	16252677	16253827	1151	78.62	6.28
chr13	16369763	16370705	943	162.46	7.26
chr13	16553782	16554874	1093	171.76	9.42
chr13	16688647	16689581	935	107.17	5.73
chr13	16757220	16758024	805	480.06	13.87
chr13	17144475	17145092	618	187.6	5.2
chr13	17170059	17171120	1062	94.77	6.26
chr13	17311627	17312599	973	83.89	5.44
chr13	18211437	18212706	1270	97.76	7.06
chr13	18214706	18215541	836	144.15	7.16
chr13	18566732	18567661	930	72.85	5.23
chr13	18972243	18973228	986	90.82	6.28
chr13	19598499	19599637	1139	85.44	5.3
chr13	20085013	20086157	1145	87.42	6.28
chr13	20496902	20498731	1830	294.93	8.62
chr13	20539153	20540446	1294	350.62	12.82
chr13	20717947	20719887	1941	214.13	8.87
chr13	20730569	20731707	1139	167.28	7.44
chr13	20738414	20739516	1103	1135.75	15.08
chr13	20762847	20763850	1004	69.93	6.28
chr13	21092634	21093853	1220	108.98	6
chr13	21513784	21514470	687	143.27	7.82
chr13	21536519	21537478	960	86.84	5.15
chr13	21687158	21688285	1128	88.78	5.01
chr13	21822955	21823877	923	128.13	7.93
chr13	21970953	21972297	1345	122.84	6.28
chr13	22706378	22707510	1133	218.49	8.93
chr13	23724252	23726007	1756	59.79	6
chr13	24505458	24506660	1203	3100	33.95
chr13	24681181	24682969	1789	69.93	5.23
chr13	24797296	24798253	958	64.93	5.24
chr13	25021235	25022268	1034	123.38	6.01
chr13	25182826	25184009	1184	177.73	8.9
chr13	26976467	26977677	1211	197.16	9.23
chr13	27220149	27221398	1250	158.63	10.47
chr13	27325102	27326230	1129	104.04	7.59
chr13	27728347	27729456	1110	460.33	15.44
chr13	29950316	29951689	1374	88.85	5.49
chr13	30666519	30667684	1166	108.13	7.33
chr13	30841879	30845522	3644	65.36	6.01
chr13	32317279	32317954	676	68.1	5.76
chr13	32609688	32610749	1062	121.89	6.28
chr13	32901955	32903197	1243	81.77	6.69
chr13	32976890	32978004	1115	121.49	8.9
chr13	33164004	33165049	1046	50.11	5.23
chr13	33303549	33304625	1077	64.12	5.23
chr13	34013777	34014739	963	60.07	6.06
chr13	34363386	34364548	1163	170.4	9.42
chr13	34753347	34754289	943	53.66	5.76
chr13	35242124	35242918	795	59.18	5.28
chr13	35957654	35958535	882	138.02	6.66
chr13	36198009	36198916	908	75.91	6.02
chr13	37014286	37015460	1175	94.86	5.76
chr13	37262294	37263258	965	129.75	6.54
chr13	37332112	37333171	1060	113.19	5.9
chr13	37556670	37557465	796	96.18	6.91
chr13	38502226	38503004	779	146.96	8.37
chr13	39043965	39044856	892	100.72	7.04
chr13	39271140	39272291	1152	81.42	5.23
chr13	40013080	40013652	573	122.85	6.8
chr13	40576200	40576912	713	139.39	7.17
chr13	41235460	41236643	1184	50.29	6.01
chr13	42403563	42404569	1007	98.09	6.67
chr13	43260835	43261737	903	115.3	6.17
chr13	45160323	45161448	1126	156.08	8.11
chr13	45386542	45388051	1510	353	14.39
chr13	45726310	45727381	1072	176.25	9.94
chr13	46037357	46038496	1140	110.79	7.13
chr13	46088840	46090015	1176	153.82	7.85
chr13	46377678	46378642	965	87.23	5.49
chr13	47014312	47015334	1023	206.56	8.9
chr13	47101734	47103588	1855	123.45	6.28
chr13	47520596	47521516	921	132.66	8.86
chr13	47860901	47861817	917	58.43	5.23
chr13	48143962	48145155	1194	90	5.4
chr13	48456203	48457265	1063	75.27	6.54
chr13	48614722	48616002	1281	60.55	6.66
chr13	49322141	49323105	965	51.42	5.76
chr13	49343027	49344071	1045	120.52	7.06
chr13	49745825	49746954	1130	90.24	5.23
chr13	49786282	49787114	833	246.64	12.03
chr13	50157367	50158476	1110	119.67	7.06
chr13	50480918	50482082	1165	116.26	6.8
chr13	50865778	50866694	917	119.26	7.06
chr13	51362814	51363572	759	294.45	12.3
chr13	52813831	52814914	1084	67.15	5.13
chr13	53038425	53039404	980	179.09	7.48
chr13	53092101	53093119	1019	95.93	6.54
chr13	53119459	53120378	920	58.59	6.28
chr13	53169189	53170196	1008	105.64	7.06
chr13	53782088	53783051	964	334.02	11.77
chr13	53852922	53854109	1188	517.24	15.17
chr13	54113060	54114101	1042	182.24	8.9
chr13	54165737	54166683	947	141.73	7.33
chr13	54381320	54382422	1103	125.32	8.9
chr13	54680147	54681433	1287	137.85	7.33
chr13	54735944	54736921	978	57.88	5.1
chr13	54786259	54787469	1211	88.07	6.72
chr13	54827934	54828919	986	58.76	5.76
chr13	55111692	55112613	922	175.44	7.05
chr13	55471979	55473050	1072	63.74	5.23
chr13	56188062	56189272	1211	213.4	10.2
chr13	56531566	56532583	1018	108.26	5.49
chr13	57085955	57087100	1146	106.7	8.11
chr13	57189713	57190882	1170	62.32	6.02
chr13	57520115	57521066	952	74.4	5.76
chr13	57658442	57659548	1107	66.67	6.02
chr13	58327744	58328512	769	92.74	5.06
chr13	58502859	58503994	1136	68.73	6.54
chr13	58531966	58532595	630	242.98	11.25
chr13	58706903	58708058	1156	62.07	5.76
chr13	59004520	59005430	911	138.13	8.37
chr13	59441039	59442093	1055	77.71	6.28
chr13	59963680	59964704	1025	67.98	6.28
chr13	60011041	60012075	1035	85.95	6.54
chr13	60673488	60674312	825	133.65	8.37
chr13	60855425	60856284	860	103.68	7.59
chr13	61136962	61137816	855	68.55	5.76
chr13	61151460	61152482	1023	89.15	6.02
chr13	61813351	61814221	871	79.3	6.02
chr13	62044992	62046096	1105	69.89	6.28
chr13	62160727	62161553	827	59.65	5.49
chr13	63236718	63237738	1021	66.4	5.51
chr13	63563375	63564367	993	51.2	5.49
chr13	63596996	63597969	974	67.96	6.02
chr13	64080824	64081880	1057	79.61	5.76
chr13	64481521	64482566	1046	62.72	5.76
chr13	64916482	64917476	995	129.77	8.11
chr13	66905686	66906494	809	63.29	5.76
chr13	67383370	67384465	1096	186.67	7.49
chr13	67507245	67508162	918	177.93	8.63
chr13	67910408	67911333	926	97.78	7.06
chr13	68120697	68121510	814	121.5	8.9
chr13	68524408	68525472	1065	122.52	7.06
chr13	68562678	68563397	720	230.23	10.73
chr13	68853912	68854788	877	124.4	7.59
chr13	69021592	69022324	733	61.66	5.76
chr13	69803744	69804407	664	102.15	6.54
chr13	70711788	70712884	1097	86.7	6.54
chr13	71073061	71073942	882	68.22	5.76
chr13	71088098	71089296	1199	167.45	8.9
chr13	71220701	71221814	1114	162.02	8.79
chr13	71693888	71694801	914	65.84	6.02
chr13	72031916	72032946	1031	221.62	8.63
chr13	72068506	72069617	1112	59.06	5.23
chr13	72202645	72203777	1133	81.97	6.72
chr13	73396333	73397491	1159	62.9	5.76
chr13	73760595	73761392	798	97.37	6.28
chr13	76043632	76044547	916	79.31	5.23
chr13	76599605	76600562	958	103.12	5.49
chr13	76685409	76686380	972	75.83	6.67
chr13	76802471	76803556	1086	297.17	12.56
chr13	77474011	77475071	1061	51.68	5.23
chr13	78382776	78383767	992	61.82	6.54
chr13	78565900	78567631	1732	170.63	7.85
chr13	78773393	78774051	659	135.78	9.42
chr13	79222189	79223070	882	177.08	8.52
chr13	79475358	79476275	918	83.37	6.02
chr13	79640717	79641753	1037	88.8	5.23
chr13	79676908	79677763	856	79.85	6.28
chr13	79722783	79723871	1089	62.32	5.76
chr13	80042079	80043029	951	91.7	6.28
chr13	80489176	80490357	1182	249.41	10.93
chr13	81449577	81450325	749	220.69	8.74
chr13	81733497	81734325	829	70.02	5.76
chr13	81804584	81805761	1178	86.28	6.54
chr13	82857923	82858956	1034	50.42	5.03
chr13	83612228	83613390	1163	97.37	5.76
chr13	83653409	83654390	982	70.43	5.49
chr13	83940677	83941650	974	50.64	6.02
chr13	83971820	83972733	914	53.37	5.18
chr13	84318402	84319291	890	219.78	8.11
chr13	84666091	84667044	954	531.97	15.17
chr13	85205420	85206634	1215	68.63	5.34
chr13	85459502	85460686	1185	83.42	5.76
chr13	85550585	85551509	925	55.17	7.06
chr13	86421563	86422523	961	80.08	6.28
chr13	86846783	86847954	1172	220.17	10.73
chr13	87115414	87116450	1037	285.98	11.25
chr13	87615689	87616546	858	62.12	6.02
chr13	87734584	87735408	825	79.25	5.76
chr13	87810113	87810799	687	84.23	6.28
chr13	88153173	88154325	1153	71.6	6.54
chr13	88217568	88218662	1095	134.88	8.37
chr13	88344361	88345169	809	99.56	6.02
chr13	88693734	88694746	1013	91.57	6.02
chr13	89497265	89498217	953	118.59	7.33
chr13	90086197	90087171	975	82.65	6.28
chr13	90959855	90960784	930	70.14	5.49
chr13	91553750	91554879	1130	117.29	6.54
chr13	91897452	91898310	859	68.81	5.64
chr13	92200391	92201403	1013	79.99	6.8
chr13	92878241	92879003	763	202.17	8.9
chr13	93079822	93080577	756	50.63	5.34
chr13	93976979	93978131	1153	111.59	6.02
chr13	94141885	94142846	962	128.88	6.85
chr13	94219071	94220117	1047	64.79	6.31
chr13	94312091	94313052	962	231.74	12.03
chr13	94854134	94855089	956	136.98	7.71
chr13	94878281	94879172	892	68.19	5.42
chr13	95774488	95775428	941	68.14	5.81
chr13	95808250	95809236	987	168.26	6.77
chr13	95959422	95960334	913	107.81	6.76
chr13	96003315	96004317	1003	63.37	5.76
chr13	96399724	96400616	893	118.86	6.28
chr13	97473136	97474198	1063	77.62	5.76
chr13	97546133	97547318	1186	112.06	6.8
chr13	97598240	97599168	929	230.93	11.51
chr13	98017117	98018026	910	84.26	6.54
chr13	98028036	98029072	1037	154.8	7.65
chr13	98415242	98416168	927	58.48	5.15
chr13	98832268	98833045	778	83.31	6.71
chr13	99652977	99654248	1272	151.7	7.83
chr13	100976514	100977535	1022	59.66	6.54
chr13	101261865	101262811	947	88.78	5.76
chr13	101408610	101409541	932	184.25	7.91
chr13	101520177	101520952	776	66.42	5.49
chr13	101570678	101571737	1060	81.15	6.06
chr13	101669551	101670730	1180	84.34	5.62
chr13	101752794	101753676	883	103.84	7.59
chr13	102459309	102460485	1177	75.4	6.8
chr13	102843073	102843906	834	53.81	6.8
chr13	103939141	103940182	1042	50.97	5.42
chr13	104119842	104121002	1161	56.99	5.3
chr13	104337551	104338496	946	294.09	11.77
chr13	104584606	104585610	1005	51.88	5.67
chr13	105160714	105161878	1165	135.44	7.85
chr13	105761906	105762730	825	124.57	7.06
chr13	105925323	105926292	970	123.31	6.28
chr13	106034067	106035123	1057	84.74	6.77
chr13	106282797	106283857	1061	180.6	8.24
chr13	106284323	106285206	884	2147.13	25.57
chr13	106425576	106426372	797	66.13	5.76
chr13	107351784	107352860	1077	97.05	5.01
chr13	107394870	107395773	904	64.43	6.54
chr13	107805843	107807059	1217	3100	27.49
chr13	107856939	107857827	889	2921.57	23.08
chr13	108391583	108392703	1121	89.86	6.66
chr13	108571182	108572240	1059	488.15	10.09
chr13	108893905	108894982	1078	3100	38.81
chr13	109398755	109399806	1052	135.63	8.37
chr13	109584204	109585356	1153	151.72	5.93
chr13	110042536	110044453	1918	114.35	5.7
chr13	110053981	110054744	764	414.17	9.48
chr13	110503593	110504857	1265	195.29	6.31
chr13	110747556	110748493	938	69.91	6.02
chr13	111620326	111622552	2227	128.33	7.13
chr13	111789903	111791944	2042	96.66	7.85
chr13	112014549	112015568	1020	370.05	6.02
chr13	112814415	112815945	1531	113.42	9.16
chr13	112912211	112913990	1780	52.51	5.76
chr13	113463253	113464095	843	190.37	9.94
chr13	113520901	113521951	1051	118.24	9.16
chr13	113722865	113723760	896	74.76	8.11
chr13	113794939	113797012	2074	59.37	5.23
chr13	114030447	114031897	1451	58.11	6.02
chr13_KI270841v1_alt	37071	37932	862	99.23	5.76
chr13_KI270842v1_alt	33700	34800	1101	595.45	16.22
chr14	16022383	16023244	862	336.26	9.29
chr14	16367961	16370306	2346	89.14	6.28
chr14	16491964	16492841	878	72.6	6.02
chr14	16651994	16652768	775	118.73	7.85
chr14	16811071	16811829	759	130.17	7.33
chr14	17292334	17293413	1080	287.98	11.51
chr14	17433943	17434894	952	107.65	7.56
chr14	17718114	17718995	882	94.08	6.8
chr14	17987964	17988757	794	55.12	5.49
chr14	18944099	18945245	1147	72.02	5.91
chr14	19024792	19026188	1397	138.73	8.9
chr14	19373874	19375308	1435	122.39	8.37
chr14	19456893	19457833	941	58.82	5.76
chr14	22119581	22120485	905	78.78	5.76
chr14	22339734	22340554	821	84.68	6.56
chr14	23810683	23811748	1066	296.58	11.21
chr14	23892682	23893667	986	345.55	13.6
chr14	24008706	24009798	1093	92.41	6.54
chr14	25009679	25010616	938	106.75	7.33
chr14	27054607	27055425	819	75.32	5.43
chr14	29687058	29687982	925	51.3	5.23
chr14	29888206	29889195	990	99.84	5.76
chr14	31191923	31192919	997	101.23	5.49
chr14	34734459	34735378	920	92.76	6.54
chr14	35742595	35743423	829	96.21	6.02
chr14	35744822	35745819	998	222.3	9.94
chr14	36003170	36004389	1220	132.77	7.06
chr14	36109707	36110900	1194	92.97	6.54
chr14	36303564	36304452	889	59.47	5.49
chr14	36397508	36398512	1005	317.91	9.51
chr14	36751557	36752516	960	274.7	11.73
chr14	37018770	37019588	819	215.55	9.68
chr14	37109472	37110372	901	120.18	6.8
chr14	37210204	37211214	1011	289.81	10.73
chr14	37247685	37248541	857	55.23	5.76
chr14	37307229	37308273	1045	172.05	6.82
chr14	37561092	37562233	1142	184.15	7.22
chr14	37843548	37844598	1051	210.18	9.68
chr14	38169136	38169903	768	59.84	6.02
chr14	38548997	38549621	625	117.84	6.12
chr14	39388118	39389155	1038	109.93	7.59
chr14	39830888	39831960	1073	418.64	10.15
chr14	39932651	39933771	1121	131.98	7.06
chr14	41232012	41233021	1010	87.55	5.83
chr14	41382949	41384064	1116	77.53	6.54
chr14	41915248	41916032	785	86.08	5.23
chr14	43245890	43246974	1085	76.77	6.8
chr14	43754780	43755905	1126	121.58	7.71
chr14	43970195	43971288	1094	135.2	7.06
chr14	44223284	44224161	878	180.99	9.16
chr14	44385370	44386463	1094	147.95	8.9
chr14	44447992	44448976	985	131.51	6.03
chr14	45081009	45082264	1256	81.36	5.44
chr14	45425484	45426567	1084	66.04	5.83
chr14	47163297	47164295	999	88.05	5.53
chr14	47667292	47668222	931	54.58	5.23
chr14	47750507	47751407	901	131.42	6.8
chr14	47926644	47927517	874	69.53	5.98
chr14	48504285	48505325	1041	52.39	5.01
chr14	48984983	48986162	1180	95.79	9.42
chr14	49007745	49008923	1179	60.39	5.76
chr14	49441717	49442767	1051	142.25	7.28
chr14	50756146	50757379	1234	261.02	9.44
chr14	50812376	50813458	1083	62.17	5.76
chr14	51386992	51387910	919	54.88	5.49
chr14	51723793	51724957	1165	145.7	9.42
chr14	51763907	51764763	857	182.84	8.63
chr14	52414636	52415751	1116	60.9	5.76
chr14	52986111	52986815	705	171.37	8.63
chr14	53215132	53215981	850	169.81	8.11
chr14	53288488	53289474	987	100.17	7.59
chr14	53888591	53889545	955	100.99	5.8
chr14	54443620	54444790	1171	57	5.07
chr14	55571140	55572720	1581	61.82	6.02
chr14	56197388	56198086	699	151.11	8.89
chr14	56226042	56226829	788	51.93	6.28
chr14	57184072	57184971	900	95.19	6.28
chr14	57398700	57399660	961	91.72	5.36
chr14	57899260	57900161	902	96.79	6.35
chr14	58956090	58957209	1120	173.83	9.16
chr14	59364310	59365464	1155	143.38	5.29
chr14	59453684	59454701	1018	70.43	5.76
chr14	60171083	60172340	1258	93.03	6.8
chr14	61101586	61102418	833	80.88	7.06
chr14	61165514	61166342	829	52.05	5.76
chr14	61802816	61803817	1002	144.36	6.91
chr14	62561949	62562829	881	339.54	8.59
chr14	62945449	62946439	991	51.09	5.05
chr14	64436478	64437604	1127	225.02	11.11
chr14	65465139	65466081	943	171.76	8.37
chr14	65518436	65519516	1081	87.88	5.3
chr14	65817367	65819532	2166	71.23	5.49
chr14	66456624	66457577	954	70.18	6.8
chr14	67330436	67331380	945	128.35	7.59
chr14	67347471	67348439	969	70.78	5.06
chr14	67642115	67643028	914	98.51	7.33
chr14	67764157	67765363	1207	51.98	5.29
chr14	69839041	69840571	1531	82.36	5.76
chr14	70251044	70251771	728	254.56	10.68
chr14	70835563	70836746	1184	111.71	6.54
chr14	71114761	71115878	1118	120.53	8.63
chr14	71467441	71468591	1151	202.4	10.14
chr14	71590667	71591518	852	129.27	8.63
chr14	73395086	73396041	956	128.95	6.46
chr14	75781898	75782945	1048	56.2	6.19
chr14	76365165	76366248	1084	62.2	7.06
chr14	76841730	76842668	939	136.41	7.13
chr14	77711747	77712777	1031	54.43	5.23
chr14	78254394	78255320	927	68.58	5.23
chr14	78987390	78988484	1095	138.27	5.76
chr14	79251722	79252813	1092	85.9	5.91
chr14	79452095	79452933	839	128.6	7.59
chr14	79995641	79996778	1138	109.77	6.54
chr14	80064017	80065116	1100	927.8	25.12
chr14	80505683	80506855	1173	104.27	5.49
chr14	81005106	81006130	1025	56.42	6.02
chr14	81119892	81120782	891	265.29	10.2
chr14	81236897	81237927	1031	90.17	6.28
chr14	81374751	81375642	892	131.76	7.33
chr14	81516112	81517080	969	169.01	9.16
chr14	81565231	81566363	1133	123.22	7.59
chr14	81567053	81568091	1039	95.9	6.64
chr14	81670853	81671956	1104	160.01	8.11
chr14	82167290	82168334	1045	65.46	5.4
chr14	82720060	82721351	1292	66.06	5.13
chr14	82724638	82725658	1021	101.15	6.02
chr14	83248099	83248939	841	103.01	6.53
chr14	84124899	84125941	1043	117.42	7.33
chr14	84615128	84616061	934	367.49	9.68
chr14	85172267	85173380	1114	58.93	6.02
chr14	85675753	85676857	1105	3100	36.55
chr14	87009758	87010894	1137	798.44	10.55
chr14	87059356	87060408	1053	180.19	8.19
chr14	87347131	87348146	1016	1093.01	14.24
chr14	87577600	87578174	575	65.68	5.23
chr14	87901167	87902350	1184	121.33	7.06
chr14	88829791	88830862	1072	82.46	5.04
chr14	90650943	90651933	991	164.13	10.47
chr14	91712561	91713388	828	139.4	7.85
chr14	94362144	94363397	1254	213.63	12.3
chr14	94370416	94371334	919	141.09	7.33
chr14	94636778	94638647	1870	107.24	7.97
chr14	94650173	94651789	1617	52.4	5.76
chr14	94737660	94738815	1156	53.11	6.02
chr14	94937310	94939651	2342	149.35	8.19
chr14	95128080	95128784	705	202.11	10.03
chr14	95141981	95143012	1032	85.54	5.83
chr14	95604580	95605793	1214	2183.21	21.95
chr14	96297607	96298655	1049	140.25	7.07
chr14	96313928	96315082	1155	127.79	5.25
chr14	96474594	96475647	1054	1338.12	7.35
chr14	97271510	97272514	1005	92.41	6.02
chr14	97513013	97514113	1101	167.56	5.63
chr14	97860084	97860665	582	73.51	5.24
chr14	98091318	98092054	737	58.58	5.06
chr14	98504664	98505856	1193	269.66	8.07
chr14	98710034	98711176	1143	142.5	6.24
chr14	99960096	99961170	1075	418.1	15.96
chr14	104526210	104528178	1969	99.48	7.5
chr14	104544468	104545678	1211	69.19	7.59
chr14	104664557	104666521	1965	54.31	6.02
chr14	105229218	105235097	5880	185.21	5.22
chr14	105235704	105236744	1041	128.2	5.49
chr14	105236757	105240108	3352	55.12	6.28
chr14	105564814	105565925	1112	67.98	6.8
chr14	105567747	105568867	1121	2186.51	22.53
chr14	105684322	105685700	1379	162.02	6.95
chr14	105687139	105688427	1289	121.98	6.95
chr14	106213238	106214418	1181	306.2	7.26
chr14	106349443	106350513	1071	122.02	6.11
chr14_GL000009v2_random	167232	168195	964	377.27	14.65
chr14_GL000194v1_random	157593	158418	826	63.74	5.49
chr14_GL000225v1_random	143263	144947	1685	65.53	5.23
chr14_KI270722v1_random	106804	108330	1527	135.64	5.53
chr14_KI270722v1_random	145735	146553	819	212.64	9.68
chr14_KI270844v1_alt	180177	181085	909	51.79	5.54
chr14_KI270845v1_alt	84015	85916	1902	65.32	6.21
chr14_KI270845v1_alt	102278	103415	1138	56.98	6.56
chr14_KI270846v1_alt	34730	35852	1123	169.96	5.01
chr14_KI270846v1_alt	152241	153438	1198	256.3	8.79
chr14_KI270846v1_alt	154964	156054	1091	101.29	6.8
chr14_KI270846v1_alt	680971	682170	1200	534.08	16.61
chr14_KI270846v1_alt	792210	793120	911	93.51	6.49
chr14_KI270846v1_alt	817428	818227	800	570.55	7.33
chr14_KI270847v1_alt	1117590	1118763	1174	327.41	6.02
chr14_KI270847v1_alt	1476771	1477955	1185	1716.09	17.22
chr15	18405387	18406204	818	1328.72	15.31
chr15	18871298	18872185	888	67.54	6.54
chr15	19027267	19028266	1000	84.41	5.23
chr15	19562838	19564712	1875	257.11	11.25
chr15	19639936	19640724	789	64.4	6.02
chr15	19653686	19654519	834	284.76	11.73
chr15	19990527	19991750	1224	57.18	5.76
chr15	20209113	20210011	899	67.54	6.8
chr15	20663962	20667813	3852	107.48	8.11
chr15	20670165	20673275	3111	111.05	7.04
chr15	20815118	20816818	1701	114.3	7.85
chr15	21384185	21385972	1788	393.92	9.53
chr15	22005792	22006576	785	81.25	5.49
chr15	24224875	24225436	562	156.62	5.76
chr15	25956659	25957708	1050	79.29	7.85
chr15	26262833	26263705	873	95.45	6.8
chr15	26892575	26893592	1018	125.97	8.37
chr15	26908778	26909546	769	53.62	5.76
chr15	27156067	27157011	945	51.58	5.2
chr15	27565100	27566129	1030	68.37	5.72
chr15	27834263	27835063	801	154.36	8.37
chr15	28914704	28915808	1105	80.55	6.02
chr15	30172458	30173847	1390	110.63	7.59
chr15	30375230	30376133	904	112.37	7.33
chr15	31975428	31976710	1283	95.55	6.54
chr15	32154471	32155357	887	143.21	7.59
chr15	33063326	33064284	959	50.38	5.23
chr15	36363515	36364576	1062	88.68	6.17
chr15	36832699	36833530	832	63.86	5.76
chr15	38086469	38087226	758	62.61	6.02
chr15	39135986	39136834	849	67.61	5.46
chr15	39507900	39508971	1072	67.08	6.02
chr15	41663396	41664398	1003	105.63	6.56
chr15	42192211	42193104	894	177.51	9.68
chr15	42431143	42432200	1058	67.22	5.23
chr15	42500541	42501559	1019	66.71	6.56
chr15	43472297	43473429	1133	69.74	5.56
chr15	43863352	43864045	694	107	7.85
chr15	45319046	45319965	920	129.96	7.92
chr15	47213395	47214239	845	274.03	10.35
chr15	47437550	47438404	855	423.14	14.13
chr15	48866960	48867898	939	114.14	6.99
chr15	49510954	49511679	726	206.24	10.31
chr15	50812482	50813663	1182	75.28	5.49
chr15	52500995	52501979	985	84.32	5.23
chr15	53664448	53665172	725	119.57	7.43
chr15	55004157	55004979	823	93.02	5.82
chr15	56888242	56889190	949	103.91	6.54
chr15	57264858	57265920	1063	102.01	6.43
chr15	57684178	57685164	987	199.15	8.97
chr15	57751441	57752869	1429	114.91	5.78
chr15	57867700	57868783	1084	89.13	5.89
chr15	58076357	58077255	899	59.26	5.24
chr15	59229707	59230846	1140	115.39	6.8
chr15	59920154	59921165	1012	157.06	7.26
chr15	60049303	60050246	944	81.34	5.91
chr15	60424902	60425996	1095	139.65	6.22
chr15	60629882	60630994	1113	171.44	5.28
chr15	61121150	61122263	1114	156.53	8.11
chr15	61394328	61395200	873	52.15	5.23
chr15	62560628	62561974	1347	64.62	5.49
chr15	63459600	63460744	1145	66.83	5.89
chr15	63896625	63897840	1216	124.58	6.83
chr15	65773169	65773965	797	64.22	5.23
chr15	68092183	68093839	1657	83.49	7.06
chr15	68572455	68573413	959	112.83	7.15
chr15	69138511	69139627	1117	136.7	5.2
chr15	69521556	69522692	1137	84.76	6.66
chr15	71198983	71200523	1541	407.04	7.53
chr15	72092324	72093466	1143	209.67	11.51
chr15	73064159	73065037	879	883.71	14.35
chr15	73231573	73232379	807	98.48	5.71
chr15	73285254	73286280	1027	245.88	10.2
chr15	73907611	73908828	1218	82.93	5.63
chr15	76304992	76305898	907	52.86	5.23
chr15	77324177	77325095	919	134.38	8.37
chr15	77414060	77415178	1119	62.44	5.23
chr15	77884869	77886291	1423	134.33	6.28
chr15	78908905	78909958	1054	54.41	5.23
chr15	79091354	79093106	1753	87.34	5.62
chr15	80246553	80247623	1071	115.6	6.65
chr15	80444059	80445882	1824	78.4	5.23
chr15	81087276	81088537	1262	50.48	5.52
chr15	81119789	81120930	1142	221.9	11.51
chr15	81341562	81342561	1000	175.6	8.63
chr15	81480639	81481613	975	140.9	7.33
chr15	81532537	81533692	1156	103.62	6.5
chr15	82972034	82972988	955	70.29	5.52
chr15	83408194	83409207	1014	130.29	7.34
chr15	83519608	83520366	759	734.94	11.97
chr15	85454996	85456279	1284	98.33	6.8
chr15	85842868	85843999	1132	167.39	8.96
chr15	85858328	85859283	956	198.28	8.11
chr15	86452636	86453606	971	78.39	5.29
chr15	87300122	87301290	1169	172.36	9.68
chr15	89857470	89858515	1046	75.52	5.52
chr15	89883171	89884176	1006	181.11	6.8
chr15	89935637	89936540	904	57.93	5.04
chr15	91082380	91083422	1043	56.51	5.49
chr15	91106431	91107583	1153	55.71	5.76
chr15	91262644	91264264	1621	55.61	5.49
chr15	91477315	91478195	881	145.91	8.37
chr15	92908481	92909666	1186	119.34	8.37
chr15	93205083	93206256	1174	118.2	8.37
chr15	93464463	93465530	1068	74.4	6.02
chr15	93498206	93499162	957	72.6	5.64
chr15	94027162	94028221	1060	128.93	7.06
chr15	94051091	94052460	1370	64.32	5.04
chr15	94231906	94233027	1122	88.52	6.28
chr15	94285310	94286178	869	596.36	10.99
chr15	94493373	94494320	948	1119.77	12.76
chr15	96108808	96109655	848	1646.73	17.22
chr15	96638168	96639229	1062	58.56	6.02
chr15	97145269	97146283	1015	159.84	8.03
chr15	97371248	97372240	993	268.06	10.47
chr15	97897161	97897958	798	63.35	5.49
chr15	98340985	98342001	1017	163.31	5.7
chr15	99369134	99370121	988	206.44	7.33
chr15	99468400	99469414	1015	185.73	6.83
chr15	100498187	100499162	976	687.45	6.33
chr15	100940472	100942074	1603	86.16	5.95
chr15_KI270727v1_random	111433	113189	1757	115.56	7.33
chr15_KI270852v1_alt	142221	143909	1689	142.21	8.63
chr15_KI270905v1_alt	1434399	1435156	758	52.43	6.28
chr15_KI270905v1_alt	2457541	2458721	1181	263.94	10.99
chr15_KI270905v1_alt	2660343	2661445	1103	68.77	5.76
chr15_KI270905v1_alt	3832529	3833157	629	132.77	8.11
chr15_KI270905v1_alt	4260559	4261844	1286	81.26	6.21
chr15_KI270905v1_alt	4439599	4440838	1240	93.61	7.28
chr16	846432	847607	1176	177.33	7.33
chr16	857239	860233	2995	53.45	5.87
chr16	4001633	4002492	860	166.66	9.42
chr16	6242660	6243231	572	60.15	6.28
chr16	6660993	6661991	999	94.36	5.76
chr16	6774988	6775796	809	140.6	7.14
chr16	7158191	7159285	1095	106.93	7.59
chr16	8192988	8193732	745	88.36	6.28
chr16	8284990	8286097	1108	339.05	8.9
chr16	8549182	8550136	955	170.49	8.41
chr16	9290937	9291672	736	65.57	5.23
chr16	14050731	14052093	1363	125.53	8.11
chr16	17073346	17074309	964	288.22	12.56
chr16	17729548	17730637	1090	110.48	6.96
chr16	17829960	17830769	810	126.76	5.4
chr16	19649433	19650521	1089	434.21	14.39
chr16	19684564	19685791	1228	70.91	5.76
chr16	20363427	20364313	887	79.03	7.59
chr16	23584660	23585761	1102	259.53	10.38
chr16	24114918	24116271	1354	394.31	12.87
chr16	24198925	24199935	1011	177.76	6.02
chr16	25740557	25741452	896	85.02	8.11
chr16	26296130	26297108	979	61.52	6.28
chr16	26834726	26835917	1192	77.76	6.22
chr16	28812737	28813827	1091	78.16	7.57
chr16	30045096	30046149	1054	100.33	7.63
chr16	31694055	31695271	1217	101.35	5.74
chr16	33641314	33642136	823	256.28	11.51
chr16	34078481	34079400	920	51.39	5.49
chr16	34133239	34134383	1145	140.84	9.16
chr16	34453538	34455443	1906	93.82	5.49
chr16	34492079	34493383	1305	496.39	14.65
chr16	34608890	34609859	970	61.07	6.02
chr16	34609869	34610831	963	176.69	8.23
chr16	34660825	34661678	854	103.82	7.06
chr16	34663528	34664451	924	85.16	7.59
chr16	34669281	34670125	845	205.3	5.99
chr16	34696855	34698389	1535	363.8	10.84
chr16	34725048	34726419	1372	60.45	6.54
chr16	34726637	34727522	886	222.17	6.02
chr16	34752220	34753253	1034	104.57	9.68
chr16	34855071	34856040	970	484.62	10.3
chr16	34893260	34895221	1962	1146.89	19.93
chr16	36122312	36123146	835	83.41	5.76
chr16	36184550	36185837	1288	71.69	6.28
chr16	36248600	36249775	1176	125.93	8.51
chr16	36907237	36908205	969	88.78	6.28
chr16	38265653	38267498	1846	70.68	5.49
chr16	38275762	38277215	1454	51.44	5.23
chr16	38277616	38278554	939	1777.16	12.55
chr16	38278951	38280651	1701	61.13	5.49
chr16	46465521	46466539	1019	72.03	5.4
chr16	46914789	46916345	1557	86.89	7.06
chr16	47056550	47058122	1573	79.58	5.06
chr16	48311428	48312225	798	104.94	7.85
chr16	49231281	49232224	944	150.68	9.94
chr16	52168987	52169812	826	121.79	5.94
chr16	52176621	52177443	823	124.29	6.62
chr16	52272786	52273737	952	127.66	7.11
chr16	52359060	52359810	751	98.95	6.68
chr16	52753416	52755817	2402	175.09	10.73
chr16	53475822	53476721	900	70.53	5.91
chr16	54516568	54517277	710	113.88	8.11
chr16	54807653	54808702	1050	66.56	5.23
chr16	54997543	54998515	973	83.76	5.49
chr16	55169846	55170715	870	50.37	5.49
chr16	56782226	56783289	1064	75.09	5.76
chr16	58115650	58116851	1202	80.69	6.02
chr16	58161002	58162135	1134	77.97	6.02
chr16	58749413	58750406	994	84.93	5.23
chr16	58789757	58790885	1129	54.35	5.23
[truncated: 3,431 more rows]

## Sheet: V703_5FE_hglft_hg38_to_hg19
Chr	Start	End	Peak ID
chr1	698423	699177	755
chr1	987798	989154	1357
chr1	1112017	1113209	1193
chr1	1627745	1629010	1266
chr1	1680506	1681603	1098
chr1	2860963	2861992	1030
chr1	5446598	5448285	1688
chr1	5804327	5805364	1038
chr1	7454396	7455303	908
chr1	7924994	7925927	934
chr1	8212662	8213635	974
chr1	8708900	8709568	669
chr1	9353585	9354852	1268
chr1	9409449	9410716	1268
chr1	9435661	9436834	1174
chr1	9470746	9471638	893
chr1	9616285	9617265	981
chr1	10956821	10958072	1252
chr1	11433268	11434923	1656
chr1	12644379	12645888	1514
chr1	14556811	14557733	923
chr1	14752172	14753164	993
chr1	15322812	15323561	750
chr1	16838700	16839915	1216
chr1	16991351	16992541	1191
chr1	17067866	17069129	1269
chr1	17067963	17069146	1184
chr1	18385569	18386488	920
chr1	20779870	20781940	2071
chr1	20855991	20857046	1056
chr1	23718323	23719684	1362
chr1	24864897	24865842	946
chr1	24943162	24943933	772
chr1	25213433	25214558	1126
chr1	27412606	27413629	1024
chr1	28535820	28536699	880
chr1	30080689	30081681	993
chr1	31859098	31860969	1872
chr1	32237679	32239531	1853
chr1	32974382	32975255	874
chr1	34056156	34057007	852
chr1	35485514	35486449	936
chr1	35757147	35758072	926
chr1	37078844	37080183	1340
chr1	37227147	37228452	1306
chr1	37896874	37897998	1125
chr1	37993143	37993994	852
chr1	38045167	38046199	1033
chr1	38455141	38456278	1138
chr1	38474455	38475583	1129
chr1	38478812	38479718	907
chr1	39743109	39743970	862
chr1	40275415	40276281	867
chr1	40564845	40565790	946
chr1	41794406	41795606	1201
chr1	41889468	41891422	1955
chr1	42401673	42402567	895
chr1	42706917	42707974	1058
chr1	46061710	46062731	1022
chr1	46330135	46331110	976
chr1	46519249	46520065	817
chr1	47242601	47243735	1135
chr1	47376185	47377204	1020
chr1	47435409	47436392	984
chr1	47577395	47578237	843
chr1	48191240	48192273	1034
chr1	49374618	49375536	919
chr1	49418548	49419566	1019
chr1	49892532	49893715	1184
chr1	50777122	50778198	1077
chr1	50987196	50987934	739
chr1	51424780	51425641	862
chr1	52269786	52271138	1353
chr1	53179814	53180982	1169
chr1	56877076	56877884	809
chr1	57913989	57914693	705
chr1	58850208	58851157	950
chr1	59991361	59992232	872
chr1	62120057	62121167	1111
chr1	62731422	62732747	1326
chr1	63136372	63137201	830
chr1	64218373	64219351	979
chr1	64981052	64981889	838
chr1	66698185	66699131	947
chr1	67570763	67571876	1114
chr1	67577897	67578753	857
chr1	69062825	69063770	946
chr1	69428022	69428966	945
chr1	69687149	69687879	731
chr1	70888884	70889835	952
chr1	71644210	71645129	920
chr1	71694199	71695227	1029
chr1	72570922	72571796	875
chr1	72594202	72595077	876
chr1	73320690	73321652	963
chr1	73702099	73703058	960
chr1	75416405	75417524	1120
chr1	76453469	76454614	1146
chr1	76885766	76886567	802
chr1	77116782	77117943	1162
chr1	78639621	78640266	646
chr1	78663151	78664037	887
chr1	78873539	78874555	1017
chr1	79146630	79147770	1141
chr1	80026072	80026864	793
chr1	81608631	81609720	1090
chr1	82239223	82239933	711
chr1	82678886	82679785	900
chr1	82890469	82891492	1024
chr1	83572901	83573650	750
chr1	83870816	83871812	997
chr1	85431624	85432594	971
chr1	87065799	87066790	992
chr1	88673605	88674714	1110
chr1	88922455	88923587	1133
chr1	89356450	89357928	1479
chr1	90374054	90375206	1153
chr1	90449138	90450009	872
chr1	91852459	91853416	958
chr1	92025164	92026288	1125
chr1	94871433	94872206	774
chr1	95557807	95558923	1117
chr1	97507889	97508584	696
chr1	98966043	98966970	928
chr1	99103501	99104111	611
chr1	100086523	100087261	739
chr1	104080756	104081641	886
chr1	104755559	104756230	672
chr1	110219323	110220296	974
chr1	110937555	110938675	1121
chr1	110946068	110946982	915
chr1	112968409	112969193	785
chr1	114590511	114591655	1145
chr1	114707435	114708538	1104
chr1	115675353	115676324	972
chr1	115856245	115857394	1150
chr1	116826341	116827254	914
chr1	117360437	117361330	894
chr1	117516287	117517347	1061
chr1	119457273	119458260	988
chr1	120077835	120078630	796
chr1	142782679	142783463	785
chr1	143261758	143263039	1282
chr1	143510048	143511011	964
chr1	143962631	143963859	1225
chr1	143962651	143963769	1119
chr1	143962674	143963887	1216
chr1	144016272	144017380	1109
chr1	144016278	144017352	1075
chr1	144830230	144831114	871
chr1	144895111	144896307	1197
chr1	144895125	144896152	1028
chr1	144917572	144918557	986
chr1	145370035	145370954	920
chr1	146467406	146468462	1045
chr1	146505082	146506216	1135
chr1	146618847	146619552	706
chr1	146776574	146777687	1114
chr1	148002209	148003289	1077
chr1	148595867	148596940	1073
chr1	148649845	148650550	706
chr1	148758075	148758893	814
chr1	150485293	150487287	1995
chr1	150669284	150670271	988
chr1	151649438	151650618	1181
chr1	152323157	152326377	3221
chr1	152724363	152725486	1124
chr1	152748068	152749122	1055
chr1	154685028	154687666	2639
chr1	155121487	155122624	1138
chr1	156172063	156173117	1055
chr1	158022674	158023881	1208
chr1	158358882	158360040	1159
chr1	158945558	158946552	995
chr1	159065855	159067027	1173
chr1	159658538	159659346	809
chr1	160304105	160305012	908
chr1	160693944	160695149	1206
chr1	161856979	161858176	1198
chr1	161918643	161919727	1085
chr1	162403519	162404851	1333
chr1	162761820	162763052	1233
chr1	163012710	163013797	1088
chr1	163399269	163400252	984
chr1	163771458	163772709	1252
chr1	164686298	164687327	1030
chr1	165218042	165218910	869
chr1	165484296	165485379	1084
chr1	165951834	165953079	1246
chr1	166179179	166179928	750
chr1	166310777	166311796	1020
chr1	166367662	166368645	984
chr1	166390288	166391361	1074
chr1	166460984	166461899	916
chr1	166526542	166527491	950
chr1	166543162	166544109	948
chr1	166562996	166564034	1039
chr1	166776173	166777038	866
chr1	166832282	166833386	1105
chr1	167024673	167026982	2310
chr1	167358238	167359440	1203
chr1	168189915	168191100	1186
chr1	168751150	168752265	1116
chr1	169112347	169113451	1105
chr1	169209675	169210804	1130
chr1	169851823	169853034	1212
chr1	170183975	170184872	898
chr1	170375666	170376604	939
chr1	170608322	170609270	949
chr1	170615756	170616719	964
chr1	171599200	171600289	1090
chr1	171885697	171886602	906
chr1	172326021	172326992	972
chr1	172327358	172329031	1674
chr1	172687493	172688979	1487
chr1	172893710	172894536	827
chr1	173350799	173351945	1147
chr1	173392643	173393897	1255
chr1	173548184	173549147	964
chr1	174024330	174025314	985
chr1	174089275	174090155	881
chr1	174291257	174292326	1070
chr1	174333589	174334564	976
chr1	174463705	174464851	1147
chr1	174766039	174767365	1327
chr1	174998546	174999709	1164
chr1	175000151	175001458	1308
chr1	175200942	175202102	1161
chr1	175245486	175246689	1204
chr1	175579380	175580375	996
chr1	175779146	175780095	950
chr1	175934923	175935975	1053
chr1	175988642	175989236	595
chr1	176164446	176165354	909
chr1	176412456	176413486	1031
chr1	176520354	176521548	1195
chr1	177030945	177032082	1138
chr1	177655478	177656719	1242
chr1	177980411	177981303	893
chr1	178074789	178075868	1080
chr1	178146068	178147631	1564
chr1	178218235	178219426	1192
chr1	178304095	178305283	1189
chr1	178431936	178433159	1224
chr1	179458822	179460125	1304
chr1	180457470	180458537	1068
chr1	181015460	181016851	1392
chr1	181104644	181107054	2411
chr1	181664638	181665452	815
chr1	182392979	182394344	1366
chr1	182463235	182464113	879
chr1	182780630	182782044	1415
chr1	183026766	183027693	928
chr1	183043490	183044663	1174
chr1	183055804	183056828	1025
chr1	183093687	183095061	1375
chr1	183928950	183929706	757
chr1	184157039	184158185	1147
chr1	184269639	184270514	876
chr1	184801292	184802570	1279
chr1	185034138	185035268	1131
chr1	185132237	185133373	1137
chr1	185312728	185313866	1139
chr1	185585852	185586994	1143
chr1	186193024	186194157	1134
chr1	186500300	186501572	1273
chr1	186626378	186627355	978
chr1	186745961	186747107	1147
chr1	186757286	186758191	906
chr1	187382272	187383399	1128
chr1	187819978	187821086	1109
chr1	188144836	188145885	1050
chr1	188566945	188567857	913
chr1	188607670	188608752	1083
chr1	188751336	188752486	1151
chr1	188827575	188828827	1253
chr1	189414194	189415072	879
chr1	189609849	189610933	1085
chr1	190389423	190390145	723
chr1	190724330	190725238	909
chr1	190948800	190949792	993
chr1	191313618	191314591	974
chr1	191561165	191562185	1021
chr1	192041306	192041993	688
chr1	192249338	192251594	2257
chr1	192399778	192400812	1035
chr1	192720841	192721845	1005
chr1	192956356	192957728	1373
chr1	193388975	193389916	942
chr1	193603614	193604510	897
chr1	193714657	193715545	889
chr1	193868136	193869305	1170
chr1	193886583	193887610	1028
chr1	194036314	194037442	1129
chr1	194398343	194400115	1773
chr1	194737186	194738235	1050
chr1	194828775	194829964	1190
chr1	195249856	195250780	925
chr1	195690589	195691738	1150
chr1	195970534	195971602	1069
chr1	196817440	196818300	861
chr1	197037572	197038799	1228
chr1	197083801	197085005	1205
chr1	197123538	197124678	1141
chr1	198829011	198830069	1059
chr1	198832635	198833538	904
chr1	199447877	199448881	1005
chr1	200162953	200164033	1081
chr1	200525557	200526549	993
chr1	200975009	200977381	2373
chr1	201427738	201429246	1509
chr1	202198028	202199179	1152
chr1	202431206	202432587	1382
chr1	202440918	202442081	1164
chr1	202593015	202595189	2175
chr1	202701906	202703122	1217
chr1	203682858	203683883	1026
chr1	203918133	203919138	1006
chr1	205159666	205160661	996
chr1	205331594	205332955	1362
chr1	205524158	205525315	1158
chr1	206087719	206088866	1148
chr1	206844726	206846494	1769
chr1	207469586	207470713	1128
chr1	209412365	209413481	1117
chr1	209706066	209707036	971
chr1	210193963	210195051	1089
chr1	210517263	210518470	1208
chr1	210556723	210557869	1147
chr1	210578124	210579155	1032
chr1	211020946	211022034	1089
chr1	211185966	211187024	1059
chr1	211219921	211221060	1140
chr1	211222440	211223260	821
chr1	211905368	211906716	1349
chr1	212202205	212203433	1229
chr1	212891174	212892112	939
chr1	213404986	213406094	1109
chr1	213534748	213535712	965
chr1	214363559	214364636	1078
chr1	214608027	214609077	1051
chr1	214738288	214739140	853
chr1	214966155	214967319	1165
chr1	214996329	214997395	1067
chr1	215127828	215128952	1125
chr1	215305102	215306247	1146
chr1	215791184	215791837	654
chr1	215815350	215816329	980
chr1	215918827	215920189	1363
chr1	216743789	216744958	1170
chr1	216980797	216981650	854
chr1	217395868	217396977	1110
chr1	217569488	217570640	1153
chr1	218486027	218486902	876
chr1	218753085	218754118	1034
chr1	220378203	220378949	747
chr1	220600141	220601256	1116
chr1	220647843	220648853	1011
chr1	220740487	220741382	896
chr1	220774688	220775809	1122
chr1	221292663	221293661	999
chr1	221389368	221390943	1576
chr1	221855691	221856678	988
chr1	221939037	221940067	1031
chr1	222102712	222103835	1124
chr1	222181016	222182127	1112
chr1	222681917	222682877	961
chr1	222995851	222996855	1005
chr1	223110697	223111817	1121
chr1	223288900	223290304	1405
chr1	224063222	224064353	1132
chr1	224184210	224185079	870
chr1	224413540	224414919	1380
chr1	224534671	224535836	1166
chr1	224590731	224591609	879
chr1	224935280	224936470	1191
chr1	225453478	225454299	822
chr1	225507200	225508344	1145
chr1	225832589	225833546	958
chr1	225838888	225840066	1179
chr1	225887332	225888382	1051
chr1	226939764	226941491	1728
chr1	226972814	226973945	1132
chr1	228053088	228054070	983
chr1	228878018	228879361	1344
chr1	228917258	228919890	2633
chr1	229115076	229116356	1281
chr1	229471931	229473386	1456
chr1	229677777	229678811	1035
chr1	229923333	229924545	1213
chr1	230001971	230003118	1148
chr1	230470214	230472202	1989
chr1	230608056	230609012	957
chr1	230709883	230711089	1207
chr1	230798332	230799378	1047
chr1	231508751	231509911	1161
chr1	231772793	231773903	1111
chr1	231878897	231880035	1139
chr1	232940086	232941311	1226
chr1	233443682	233444716	1035
chr1	233522969	233524178	1210
chr1	233812808	233813769	962
chr1	234051951	234053088	1138
chr1	234785126	234786108	983
chr1	235401521	235402830	1310
chr1	235941426	235942515	1090
chr1	236198914	236200021	1108
chr1	236248723	236249945	1223
chr1	236259934	236261168	1235
chr1	236876624	236878743	2120
chr1	237360501	237361600	1100
chr1	237725415	237726252	838
chr1	238112655	238113519	865
chr1	238393373	238394442	1070
chr1	238596752	238597822	1071
chr1	238846416	238847631	1216
chr1	238859558	238860678	1121
chr1	238867011	238868006	996
chr1	239257194	239258361	1168
chr1	239576994	239578051	1058
chr1	239622925	239623894	970
chr1	239774523	239775634	1112
chr1	239880503	239881591	1089
chr1	239912802	239913975	1174
chr1	240714163	240715047	885
chr1	240926378	240927584	1207
chr1	241162524	241163372	849
chr1	241364830	241365743	914
chr1	241473236	241474369	1134
chr1	242017620	242018874	1255
chr1	242044134	242045089	956
chr1	242254326	242255508	1183
chr1	243225188	243226089	902
chr1	243237065	243237981	917
chr1	243249385	243250251	867
chr1	244095577	244096752	1176
chr1	244161976	244163024	1049
chr1	244682479	244683494	1016
chr1	244844710	244845893	1184
chr1	245409454	245410826	1373
chr1	246047929	246049239	1311
chr1	246187360	246188859	1500
chr1	246225230	246226429	1200
chr1	246926445	246927301	857
chr1	247161594	247162287	694
chr1	247571220	247572276	1057
chr1	247791574	247792724	1151
chr1	248196607	248197568	962
chr1	248293016	248294100	1085
chr1	248442799	248443787	989
chr1	248478188	248479233	1046
chr1	248571034	248572578	1545
chr1	248571085	248572561	1477
chr1	248589763	248591191	1429
chr1	248589806	248591208	1403
chr1	248589810	248591195	1386
chr1	248827343	248828636	1294
chr1_gl000192_random	294367	295318	952
chr10	390971	392872	1902
chr10	1096329	1097196	868
chr10	1684485	1685402	918
chr10	1711071	1712401	1331
chr10	1763957	1764828	872
chr10	1845369	1846310	942
chr10	2098889	2099761	873
chr10	2454062	2454892	831
chr10	2913423	2914719	1297
chr10	3283843	3285407	1565
chr10	3320286	3321259	974
chr10	3844148	3845545	1398
chr10	4032835	4033664	830
chr10	4173802	4175140	1339
chr10	4678644	4679428	785
chr10	5093534	5094713	1180
chr10	5422730	5423959	1230
chr10	5538958	5540641	1684
chr10	6806815	6807908	1094
chr10	8154256	8155674	1419
chr10	8583798	8584846	1049
chr10	9536755	9537697	943
chr10	9689390	9690196	807
chr10	9913608	9914604	997
chr10	10335978	10336721	744
chr10	10384300	10385123	824
chr10	10486455	10487307	853
chr10	11198364	11199374	1011
chr10	11933922	11935127	1206
chr10	12458364	12459369	1006
chr10	12460399	12461498	1100
chr10	13015603	13016402	800
chr10	14016729	14018155	1427
chr10	14189854	14190635	782
chr10	15745570	15746095	526
chr10	16157764	16158740	977
chr10	18739898	18740749	852
chr10	19239110	19240131	1022
chr10	21527416	21528291	876
chr10	22640729	22641722	994
chr10	22858109	22859106	998
chr10	23677811	23678621	811
chr10	24765161	24766406	1246
chr10	26425187	26426119	933
chr10	26594096	26595079	984
chr10	26936198	26937114	917
chr10	27230133	27231080	948
chr10	27546338	27547246	909
chr10	28599776	28600683	908
chr10	28748912	28749737	826
chr10	29184332	29185351	1020
chr10	29646431	29647219	789
chr10	30887279	30888265	987
chr10	31190200	31191125	926
chr10	31777275	31778305	1031
chr10	32130858	32131754	897
chr10	32382230	32383233	1004
chr10	32663704	32664505	802
chr10	32890680	32891528	849
chr10	33226781	33227841	1061
chr10	33338846	33339635	790
chr10	33520669	33521786	1118
chr10	34874320	34875303	984
chr10	35851148	35852132	985
chr10	35992448	35993502	1055
chr10	36086546	36087512	967
chr10	37718770	37719709	940
chr10	37772041	37772913	873
chr10	37979389	37980213	825
chr10	38646657	38647827	1171
chr10	38775960	38776882	923
chr10	43768748	43769631	884
chr10	44340346	44341513	1168
chr10	45267040	45268032	993
chr10	47529384	47530297	914
chr10	48180517	48181534	1006
chr10	48956674	48957768	1108
chr10	49928039	49929153	1115
chr10	50461730	50463056	1327
chr10	53080003	53080834	832
chr10	53256862	53257977	1116
chr10	53289127	53290007	881
chr10	54624127	54625133	1007
chr10	54642453	54643200	748
chr10	56938985	56939855	871
chr10	57776648	57777498	851
chr10	57783572	57784236	665
chr10	59758313	59759160	848
chr10	61467120	61468174	1055
chr10	61936572	61937563	992
chr10	62788961	62789942	982
chr10	63596602	63597610	1009
chr10	63744117	63745035	919
chr10	63855602	63856618	1017
chr10	65083267	65084226	960
chr10	65955360	65956290	931
chr10	66664769	66665825	1057
chr10	67421285	67422298	1014
chr10	70732070	70733040	971
chr10	72641915	72642895	981
chr10	74417972	74419107	1136
chr10	74942484	74943453	970
chr10	75185263	75186141	879
chr10	75919747	75920667	921
chr10	76012811	76013674	864
chr10	79221218	79222350	1133
chr10	80153130	80154128	999
chr10	81085385	81087216	1832
chr10	81449705	81450486	782
chr10	82415151	82416926	1776
chr10	82417509	82419066	1558
chr10	82619965	82620799	835
chr10	84137007	84137979	973
chr10	84376449	84377484	1036
chr10	85195397	85196505	1109
chr10	85234477	85235492	1016
chr10	85841765	85842692	928
chr10	86901907	86902806	900
chr10	88843345	88844255	911
chr10	89921031	89921923	893
chr10	91111211	91112367	1157
chr10	91165919	91166902	984
chr10	91198752	91199882	1131
chr10	91442296	91443272	977
chr10	92021839	92022567	729
chr10	95885076	95886143	1068
chr10	95983487	95984390	904
chr10	96217844	96219056	1213
chr10	96532724	96533865	1142
chr10	97019860	97020927	1068
chr10	97811406	97812142	737
chr10	99246659	99247177	519
chr10	100755949	100756747	799
chr10	101502052	101502943	892
chr10	110751604	110752562	959
chr10	111997611	111998550	940
chr10	112578261	112579169	909
chr10	113280189	113281182	994
chr10	113990188	113991272	1085
chr10	114673900	114675070	1171
chr10	114839218	114840192	975
chr10	116502674	116503678	1005
chr10	118146860	118147664	805
chr10	118246146	118247010	865
chr10	118592203	118593132	930
chr10	119322168	119323247	1080
chr10	119997303	119998213	911
chr10	120041763	120042926	1164
chr10	120323401	120324149	749
chr10	120989910	120991026	1117
chr10	123012696	123013421	726
chr10	123142475	123143238	764
chr10	124208003	124208935	933
chr10	124307130	124308277	1148
chr10	125013561	125015376	1816
chr10	125415594	125416337	744
chr10	126001680	126002690	1011
chr10	127555157	127556219	1063
chr10	128814608	128816144	1537
chr10	128971010	128971992	983
chr10	129058939	129060177	1239
chr10	129174853	129175567	715
chr10	130454748	130455880	1133
chr10	130874206	130876066	1861
chr10	131281346	131282146	801
chr10	133290275	133291283	1009
chr10	133310424	133311454	1031
chr10	133541559	133542740	1182
chr10	133986429	133988486	2058
chr10	134650314	134651336	1023
chr10	135150310	135153806	3497
chr10	135356477	135357387	911
chr11	1361152	1362786	1635
chr11	1511976	1513616	1641
chr11	2820219	2821246	1028
chr11	5166291	5167305	1015
chr11	7095800	7096745	946
chr11	9206990	9207842	853
chr11	9267203	9268167	965
chr11	9817700	9818633	934
chr11	12033301	12034175	875
chr11	12874419	12875427	1009
chr11	14613221	14614066	846
chr11	16405720	16406646	927
chr11	17055938	17056892	955
chr11	19616650	19617659	1010
chr11	20447461	20448311	851
chr11	21195060	21195817	758
chr11	27886182	27887053	872
chr11	28004950	28005798	849
chr11	28564858	28565747	890
chr11	28912949	28914003	1055
chr11	31524846	31525979	1134
chr11	31968430	31969290	861
chr11	32080580	32081444	865
chr11	33424208	33425607	1400
chr11	34682221	34683384	1164
chr11	35270074	35270733	660
chr11	35766734	35767858	1125
chr11	35962371	35963467	1097
chr11	36661575	36662634	1060
chr11	37877009	37877774	766
chr11	38201682	38202150	469
chr11	38645063	38645841	779
chr11	42872426	42873523	1098
chr11	43595588	43596805	1218
chr11	47960655	47961714	1060
chr11	48266216	48266911	696
chr11	49756702	49757448	747
chr11	56288741	56289729	989
chr11	58409590	58410579	990
chr11	59730708	59731669	962
chr11	59786560	59787371	812
chr11	60883456	60884797	1342
chr11	62903942	62905108	1167
chr11	63171850	63172733	884
chr11	64174647	64175850	1204
chr11	65601167	65603119	1953
chr11	65875215	65876317	1103
chr11	66094421	66095818	1398
chr11	67435706	67438243	2538
chr11	67717841	67718925	1085
chr11	67731290	67732289	1000
chr11	69495224	69496216	993
chr11	70217084	70218137	1054
chr11	71341298	71342390	1093
chr11	71422581	71423508	928
chr11	71613485	71614394	910
chr11	72767986	72768948	963
chr11	73890963	73891710	748
chr11	80728042	80729158	1117
chr11	82115386	82116612	1227
chr11	83396764	83397593	830
chr11	85782769	85783814	1046
chr11	85909748	85910575	828
chr11	86262049	86263076	1028
chr11	86598382	86599158	777
chr11	86633640	86634448	809
chr11	89095415	89096271	857
chr11	90241632	90242558	927
chr11	90789302	90790095	794
chr11	92438320	92439456	1137
chr11	92715435	92716586	1152
chr11	92807921	92808777	857
chr11	92894128	92895060	933
chr11	95251093	95252137	1045
chr11	95756781	95757582	802
chr11	96882154	96882946	793
chr11	98632655	98633695	1041
chr11	99201384	99202247	864
chr11	99250429	99251272	844
chr11	99887631	99888798	1168
chr11	101100473	101101538	1066
chr11	101110575	101111595	1021
chr11	101443995	101444844	850
chr11	102476913	102477842	930
chr11	103545201	103546333	1133
chr11	104268429	104268957	529
chr11	104291715	104292642	928
chr11	104576445	104577237	793
chr11	107630645	107631807	1163
chr11	108087513	108088276	764
chr11	108780985	108782055	1071
chr11	110270010	110270927	918
chr11	111499290	111500367	1078
chr11	111638140	111639095	956
chr11	112124888	112126194	1307
chr11	112903264	112904259	996
chr11	113518392	113519599	1208
chr11	113986750	113987601	852
chr11	114559937	114560897	961
chr11	116993931	116994791	861
chr11	117045511	117046441	931
chr11	119916096	119916972	877
chr11	120232689	120233569	881
chr11	121377456	121378544	1089
chr11	121738090	121739054	965
chr11	122540657	122541614	958
chr11	123602629	123603405	777
chr11	123728988	123729750	763
chr11	124248724	124249627	904
chr11	124960316	124961260	945
chr11	125648159	125648927	769
chr11	126680872	126681777	906
chr11	126753967	126754885	919
chr11	128257872	128258536	665
chr11	128620815	128621958	1144
chr11	129245851	129247012	1162
chr11	129892154	129893021	868
chr11	130746047	130746926	880
chr11	131223471	131224422	952
chr11	131549942	131550798	857
chr11	131772116	131773147	1032
chr11	131995003	131996370	1368
chr11	132870656	132871574	919
chr11	133771130	133772890	1761
chr11	134609375	134611346	1972
chr12	689765	690822	1058
chr12	1201727	1202729	1003
chr12	1313546	1314442	897
chr12	1535789	1536703	915
chr12	2016265	2017541	1277
chr12	2364704	2365660	957
chr12	2828455	2830848	2394
chr12	3287443	3288497	1055
chr12	4215595	4216619	1025
chr12	5590253	5591455	1203
chr12	5879425	5880533	1109
chr12	6289822	6291127	1306
chr12	6298750	6299855	1106
chr12	6825895	6827012	1118
chr12	8940853	8941599	747
chr12	8948164	8949149	986
chr12	9994461	9995379	919
chr12	10528056	10529000	945
chr12	10870265	10871429	1165
chr12	12200125	12201752	1628
chr12	12456194	12457383	1190
chr12	15407176	15408120	945
chr12	15785153	15786210	1058
chr12	16028106	16029351	1246
chr12	16376525	16377649	1125
chr12	16484835	16486101	1267
chr12	17074043	17075088	1046
chr12	17161129	17162198	1070
chr12	17335441	17336134	694
chr12	18653371	18654437	1067
chr12	20316551	20317276	726
chr12	20397023	20398086	1064
chr12	20651010	20651813	804
chr12	20935466	20936645	1180
chr12	22473323	22474694	1372
chr12	25436661	25437479	819
chr12	25495029	25495895	867
chr12	25657593	25658507	915
chr12	25840123	25841125	1003
chr12	27085746	27086753	1008
chr12	28925639	28926601	963
chr12	28926781	28927922	1142
chr12	28949438	28950502	1065
chr12	29604124	29604881	758
chr12	30455219	30456137	919
chr12	30684955	30685988	1034
chr12	32450767	32451599	833
chr12	34074345	34075120	776
chr12	38651938	38652751	814
chr12	39946837	39947991	1155
chr12	41129439	41130502	1064
chr12	41663747	41664582	836
chr12	42029941	42030683	743
chr12	43390263	43391004	742
chr12	43872400	43873396	997
chr12	45402698	45403566	869
chr12	45874899	45875721	823
chr12	46112675	46113501	827
chr12	46500262	46500993	732
chr12	46519778	46520751	974
chr12	47040402	47041255	854
chr12	47412195	47413302	1108
chr12	49040249	49041339	1091
chr12	50648667	50649752	1086
chr12	52500404	52501338	935
chr12	54262154	54263266	1113
chr12	54920059	54920847	789
chr12	55518872	55519816	945
chr12	55705543	55706486	944
chr12	58931352	58932310	959
chr12	59322260	59323185	926
chr12	59467019	59467840	822
chr12	61443821	61444660	840
chr12	62251202	62252018	817
chr12	62839139	62840145	1007
chr12	63108888	63109872	985
chr12	63506394	63507389	996
chr12	63932429	63933351	923
chr12	66172603	66173550	948
chr12	66308478	66309409	932
chr12	66341917	66343073	1157
chr12	67793956	67794695	740
chr12	68842491	68843553	1063
chr12	68909046	68909828	783
chr12	69576632	69577426	795
chr12	71488288	71489192	905
chr12	73897727	73898449	723
chr12	75019647	75020649	1003
chr12	79643676	79644318	643
chr12	80665582	80666504	923
chr12	81534809	81535538	730
chr12	88602462	88603505	1044
chr12	90541507	90542236	730
chr12	91179705	91180804	1100
chr12	92340993	92342004	1012
chr12	92488082	92489143	1062
chr12	92907720	92908624	905
chr12	93627358	93628090	733
chr12	93939015	93939890	876
chr12	94056587	94057458	872
chr12	96557751	96558757	1007
chr12	99174624	99175404	781
chr12	100813301	100814122	822
chr12	102312531	102313510	980
chr12	103755241	103756137	897
chr12	104385081	104385880	800
chr12	105333047	105333997	951
chr12	106328818	106329587	770
chr12	107808511	107809354	844
chr12	108264256	108265172	917
chr12	108756752	108758017	1266
chr12	108832889	108833800	912
chr12	109626471	109627374	904
chr12	109859350	109860320	971
chr12	110478332	110479390	1059
chr12	112015592	112016539	948
chr12	112640782	112641771	990
chr12	113048468	113049522	1055
chr12	113935578	113936510	933
chr12	114854212	114855362	1151
chr12	114989074	114990080	1007
chr12	118580728	118581675	948
chr12	118829629	118830575	947
chr12	119043452	119044913	1462
chr12	119120533	119121497	965
chr12	120564659	120565596	938
chr12	121051324	121052161	838
chr12	121115145	121116165	1021
chr12	121386914	121387904	991
chr12	121868395	121869286	892
chr12	123362535	123363517	983
chr12	123994880	123997889	3010
chr12	125360317	125361306	990
chr12	125823947	125824670	724
chr12	126159210	126160107	898
chr12	126694467	126695281	815
chr12	126811391	126812567	1177
chr12	126811431	126812550	1120
chr12	127052444	127053548	1105
chr12	127084153	127085104	952
chr12	127348704	127349607	904
chr12	127390003	127390877	875
chr12	127483003	127483835	833
chr12	127961968	127962992	1025
chr12	128603650	128605253	1604
chr12	128632732	128633600	869
chr12	128817681	128818649	969
chr12	129280972	129281898	927
chr12	129618132	129619317	1186
chr12	130231375	130232928	1554
chr12	130384211	130385009	799
chr12	130539302	130540203	902
chr12	131144830	131146084	1255
chr12	131365305	131366310	1006
chr12	132639788	132643333	3546
chr12	133526610	133527621	1012
chr13	19140872	19141801	930
chr13	19546383	19547368	986
chr13	20172639	20173777	1139
chr13	20659153	20660297	1145
chr13	21071041	21072870	1830
chr13	21113292	21114585	1294
chr13	21292086	21294026	1941
chr13	21304708	21305846	1139
chr13	21312553	21313655	1103
chr13	21336986	21337989	1004
chr13	21666773	21667992	1220
chr13	22087923	22088609	687
chr13	22110658	22111617	960
chr13	22261297	22262424	1128
chr13	22397094	22398016	923
chr13	22545092	22546436	1345
chr13	23280517	23281649	1133
chr13	24298391	24300146	1756
chr13	25079596	25080798	1203
chr13	25255319	25257107	1789
chr13	25371434	25372391	958
chr13	25595373	25596406	1034
chr13	25756964	25758147	1184
chr13	27550604	27551814	1211
chr13	27794286	27795535	1250
chr13	27899239	27900367	1129
chr13	28302484	28303593	1110
chr13	30524453	30525826	1374
chr13	31240656	31241821	1166
chr13	31416016	31419659	3644
chr13	32891416	32892091	676
chr13	33183825	33184886	1062
chr13	33476093	33477335	1243
chr13	33551028	33552142	1115
chr13	33738141	33739186	1046
chr13	33877686	33878762	1077
chr13	34587914	34588876	963
chr13	34937523	34938685	1163
chr13	35327484	35328426	943
chr13	35816261	35817055	795
chr13	36531791	36532672	882
chr13	36772146	36773053	908
chr13	37588423	37589597	1175
chr13	37836431	37837395	965
chr13	37906249	37907308	1060
chr13	38130807	38131602	796
chr13	39076363	39077141	779
chr13	39618102	39618993	892
chr13	39845277	39846428	1152
chr13	40587217	40587789	573
chr13	41150337	41151049	713
chr13	41809596	41810779	1184
chr13	42977699	42978705	1007
chr13	43834971	43835873	903
chr13	45734458	45735583	1126
chr13	45960677	45962186	1510
chr13	46300445	46301516	1072
chr13	46611492	46612631	1140
chr13	46662975	46664150	1176
chr13	46951813	46952777	965
chr13	47588447	47589469	1023
chr13	47675869	47677723	1855
chr13	48094731	48095651	921
chr13	48435036	48435952	917
chr13	48718098	48719291	1194
chr13	49030339	49031401	1063
chr13	49188858	49190138	1281
chr13	49896277	49897241	965
chr13	49917163	49918207	1045
chr13	50319961	50321090	1130
chr13	50360418	50361250	833
chr13	50731503	50732612	1110
chr13	51055054	51056218	1165
chr13	51439914	51440830	917
chr13	51936950	51937708	759
chr13	53387966	53389049	1084
chr13	53612560	53613539	980
chr13	53666236	53667254	1019
chr13	53693594	53694513	920
chr13	53743324	53744331	1008
chr13	54356223	54357186	964
chr13	54427057	54428244	1188
chr13	54687195	54688236	1042
chr13	54739872	54740818	947
chr13	54955455	54956557	1103
chr13	55254282	55255568	1287
chr13	55310079	55311056	978
chr13	55360394	55361604	1211
chr13	55402069	55403054	986
chr13	55685827	55686748	922
chr13	56046114	56047185	1072
chr13	56762196	56763406	1211
chr13	57105700	57106717	1018
chr13	57660089	57661234	1146
chr13	57763847	57765016	1170
chr13	58094249	58095200	952
chr13	58232576	58233682	1107
chr13	58901878	58902646	769
chr13	59076993	59078128	1136
chr13	59106100	59106729	630
chr13	59281037	59282192	1156
chr13	59578654	59579564	911
chr13	60015173	60016227	1055
chr13	60537814	60538838	1025
chr13	60585175	60586209	1035
chr13	61247622	61248446	825
chr13	61429559	61430418	860
chr13	61711096	61711950	855
chr13	61725594	61726616	1023
chr13	62387484	62388354	871
chr13	62619125	62620229	1105
chr13	62734860	62735686	827
chr13	63810851	63811871	1021
chr13	64137508	64138500	993
chr13	64171129	64172102	974
chr13	64654957	64656013	1057
chr13	65055653	65056698	1046
chr13	65490614	65491608	995
chr13	67479818	67480626	809
chr13	67957502	67958597	1096
chr13	68081377	68082294	918
chr13	68484540	68485465	926
chr13	68694829	68695642	814
chr13	69098540	69099604	1065
chr13	69136810	69137529	720
chr13	69428044	69428920	877
chr13	69595724	69596456	733
chr13	70377876	70378539	664
chr13	71285920	71287016	1097
chr13	71647193	71648074	882
chr13	71662230	71663428	1199
chr13	71794833	71795946	1114
chr13	72268020	72268933	914
chr13	72606054	72607084	1031
chr13	72642644	72643755	1112
chr13	72776783	72777915	1133
chr13	73970470	73971628	1159
chr13	74334732	74335529	798
chr13	76617768	76618683	916
chr13	77173740	77174697	958
chr13	77259544	77260515	972
chr13	77376606	77377691	1086
chr13	78048146	78049206	1061
chr13	78956911	78957902	992
chr13	79140035	79141766	1732
chr13	79347528	79348186	659
chr13	79796324	79797205	882
chr13	80049493	80050410	918
chr13	80214852	80215888	1037
chr13	80251043	80251898	856
chr13	80296918	80298006	1089
chr13	80616214	80617164	951
chr13	81063311	81064492	1182
chr13	82023712	82024460	749
chr13	82307632	82308460	829
chr13	82378719	82379896	1178
chr13	83432058	83433091	1034
chr13	84186363	84187525	1163
chr13	84227544	84228525	982
chr13	84514812	84515785	974
chr13	84545955	84546868	914
chr13	84892537	84893426	890
chr13	85240226	85241179	954
chr13	85779555	85780769	1215
chr13	86033637	86034821	1185
chr13	86124720	86125644	925
chr13	87073818	87074778	961
chr13	87499038	87500209	1172
chr13	87767669	87768705	1037
chr13	88267944	88268801	858
chr13	88386839	88387663	825
chr13	88462368	88463054	687
chr13	88805428	88806580	1153
chr13	88869823	88870917	1095
chr13	88996616	88997424	809
chr13	89345988	89347000	1013
chr13	90149519	90150471	953
chr13	90288288	90289149	862
chr13	90738451	90739425	975
chr13	91612109	91613038	930
chr13	92206004	92207133	1130
chr13	92549706	92550564	859
chr13	92852644	92853656	1013
chr13	93530494	93531256	763
chr13	93732075	93732830	756
chr13	94629232	94630384	1153
chr13	94794139	94795100	962
chr13	94871325	94872371	1047
chr13	94964345	94965306	962
chr13	95506388	95507343	956
chr13	95530535	95531426	892
chr13	96426742	96427682	941
chr13	96460504	96461490	987
chr13	96611676	96612588	913
chr13	96655569	96656571	1003
chr13	97051978	97052870	893
chr13	98125390	98126452	1063
chr13	98198387	98199572	1186
chr13	98250494	98251422	929
chr13	98669371	98670280	910
chr13	98680290	98681326	1037
chr13	99067496	99068422	927
chr13	99484522	99485299	778
chr13	100305231	100306502	1272
chr13	101628866	101629887	1022
chr13	101914216	101915162	947
chr13	102060961	102061892	932
chr13	102172528	102173303	776
chr13	102223029	102224088	1060
chr13	102321901	102323080	1180
chr13	102405144	102406026	883
chr13	103111659	103112835	1177
chr13	103495423	103496256	834
chr13	104591491	104592532	1042
chr13	104772192	104773352	1161
chr13	104989901	104990846	946
chr13	105236957	105237961	1005
chr13	105813065	105814229	1165
chr13	106414255	106415079	825
chr13	106577672	106578641	970
chr13	106686416	106687472	1057
chr13	106935146	106936206	1061
chr13	106936672	106937555	884
chr13	107077924	107078720	797
chr13	108004132	108005208	1077
chr13	108047218	108048121	904
chr13	108458191	108459407	1217
chr13	108509287	108510175	889
chr13	109043931	109045051	1121
chr13	109223530	109224588	1059
chr13	109546253	109547330	1078
chr13	110051102	110052153	1052
chr13	110236551	110237703	1153
chr13	110694883	110696800	1918
chr13	110706328	110707091	764
chr13	111155940	111157204	1265
chr13	111399903	111400840	938
chr13	112272673	112274899	2227
chr13	112668863	112669882	1020
chr13	113468729	113470259	1531
chr13	113566525	113568304	1780
chr13	114117568	114118410	843
chr13	114175216	114176266	1051
chr13	114463181	114464281	1101
chr13	114497912	114499985	2074
chr13	114795923	114797373	1451
chr14	19529858	19531004	1147
chr14	19612423	19613879	1453
chr14	19612470	19613871	1397
chr14	19961557	19962986	1435
chr14	20042652	20043592	941
chr14	22587534	22588442	905
chr14	22808159	22808979	821
chr14	24279892	24280957	1066
chr14	24361891	24362876	986
chr14	24477915	24479007	1093
chr14	25478885	25479822	938
chr14	27523813	27524631	819
chr14	30156264	30157188	925
chr14	30357412	30358401	990
chr14	31661129	31662125	997
chr14	35203665	35204584	920
chr14	36211801	36212629	829
chr14	36214028	36215025	998
chr14	36472376	36473595	1220
chr14	36578913	36580106	1194
chr14	36772770	36773658	889
chr14	36866713	36867717	1005
chr14	37220762	37221721	960
chr14	37487975	37488793	819
chr14	37578677	37579577	901
chr14	37679409	37680419	1011
chr14	37716890	37717746	857
chr14	37776434	37777478	1045
chr14	38030297	38031438	1142
chr14	38312753	38313803	1051
chr14	38638341	38639108	768
chr14	39018201	39018825	625
chr14	39857322	39858359	1038
chr14	40300092	40301164	1073
chr14	40401855	40402975	1121
chr14	41701215	41702224	1010
chr14	41852152	41853267	1116
chr14	42384451	42385235	785
chr14	43715093	43716177	1085
chr14	44223983	44225108	1126
chr14	44439398	44440491	1094
chr14	44692487	44693364	878
chr14	44854573	44855666	1094
chr14	44917195	44918179	985
chr14	45550212	45551467	1256
chr14	45894687	45895770	1084
chr14	47632500	47633498	999
chr14	48136495	48137425	931
chr14	48219710	48220610	901
chr14	48395847	48396720	874
chr14	48973488	48974528	1041
chr14	49454186	49455365	1180
chr14	49476948	49478126	1179
chr14	49908435	49909485	1051
chr14	51222864	51224097	1234
chr14	51279094	51280176	1083
chr14	51853710	51854628	919
chr14	52190511	52191675	1165
chr14	52230625	52231481	857
chr14	52881354	52882469	1116
chr14	53452829	53453533	705
chr14	53681850	53682699	850
chr14	53755206	53756192	987
chr14	54355309	54356263	955
chr14	54910338	54911508	1171
chr14	56037858	56039438	1581
chr14	56664106	56664804	699
chr14	56692760	56693547	788
chr14	57650790	57651689	900
chr14	57865418	57866378	961
chr14	58365978	58366879	902
chr14	59422808	59423927	1120
chr14	59831028	59832182	1155
chr14	59920402	59921419	1018
chr14	60637801	60639058	1258
chr14	61568304	61569136	833
chr14	61632232	61633060	829
chr14	62269534	62270535	1002
chr14	63028667	63029547	881
chr14	63412167	63413157	991
chr14	64903196	64904322	1127
chr14	65931857	65932799	943
chr14	65985154	65986234	1081
chr14	66284085	66286250	2166
chr14	66923342	66924295	954
chr14	67797153	67798097	945
chr14	67814188	67815156	969
chr14	68108832	68109745	914
chr14	68230874	68232080	1207
chr14	70305758	70307288	1531
chr14	70717761	70718488	728
chr14	71302280	71303463	1184
chr14	71581478	71582595	1118
chr14	71934158	71935308	1151
chr14	72057384	72058235	852
chr14	73861794	73862749	956
chr14	76248241	76249288	1048
chr14	76831508	76832591	1084
chr14	77308073	77309011	939
chr14	78178090	78179120	1031
chr14	78720737	78721663	927
chr14	79453733	79454827	1095
chr14	79718065	79719156	1092
chr14	79918438	79919276	839
chr14	80461984	80463121	1138
chr14	80530360	80531459	1100
chr14	80972026	80973198	1173
chr14	81471450	81472474	1025
chr14	81586236	81587126	891
chr14	81703241	81704271	1031
chr14	81841095	81841986	892
chr14	81982456	81983424	969
chr14	82031575	82032707	1133
chr14	82033397	82034435	1039
chr14	82137197	82138300	1104
chr14	82633634	82634678	1045
chr14	83186404	83187695	1292
chr14	83190982	83192002	1021
chr14	83714443	83715283	841
chr14	84591243	84592285	1043
chr14	85081472	85082405	934
chr14	85638611	85639724	1114
chr14	86142097	86143201	1105
chr14	87476102	87477238	1137
chr14	87525700	87526752	1053
chr14	87813475	87814490	1016
chr14	88043944	88044518	575
chr14	88367511	88368694	1184
chr14	89296135	89297206	1072
chr14	91117287	91118277	991
chr14	92178726	92179634	909
chr14	92178905	92179732	828
chr14	94469374	94470547	1174
chr14	94828481	94829734	1254
chr14	94828546	94829728	1185
chr14	94836753	94837671	919
chr14	95103115	95104984	1870
chr14	95116510	95118126	1617
chr14	95203997	95205152	1156
chr14	95403647	95405988	2342
chr14	95594417	95595121	705
chr14	95608318	95609349	1032
chr14	96070917	96072130	1214
chr14	96763944	96764992	1049
chr14	96780265	96781419	1155
chr14	96940931	96941984	1054
chr14	97737847	97738851	1005
chr14	97979350	97980450	1101
chr14	98326421	98327002	582
chr14	98557655	98558391	737
chr14	98971001	98972193	1193
chr14	99176371	99177513	1143
chr14	100426433	100427507	1075
chr14	104992529	104994430	1902
chr14	104992547	104994515	1969
chr14	105010792	105011929	1138
chr14	105010805	105012015	1211
chr14	105130894	105132858	1965
chr14	105695555	105701434	5880
chr14	105702041	105703081	1041
chr14	105703094	105706445	3352
chr14	106031151	106032262	1112
chr14	106034069	106035191	1123
chr14	106034084	106035204	1121
chr14	106150659	106152037	1379
chr14	106150809	106152006	1198
chr14	106153476	106154764	1289
chr14	106153532	106154622	1091
chr14	106669843	106671043	1200
chr14	106669880	106671060	1181
chr14	106780698	106781608	911
chr15	20195780	20197003	1224
chr15	20414366	20415264	899
chr15	20869291	20873142	3852
chr15	20875494	20878604	3111
chr15	21020447	21022147	1701
chr15	22027095	22028882	1788
chr15	22027100	22028857	1757
chr15	22027137	22028826	1689
chr15	22293743	22294527	785
chr15	24470022	24470583	562
chr15	26201806	26202855	1050
chr15	26507980	26508852	873
chr15	27137722	27138739	1018
chr15	27153925	27154693	769
chr15	27401214	27402158	945
chr15	27810246	27811275	1030
chr15	28079409	28080209	801
chr15	29451038	29451795	758
chr15	30464522	30465976	1181
chr15	30464661	30466050	1390
chr15	30667433	30668336	904
chr15	30667573	30668767	1103
chr15	31839580	31840208	629
chr15	32267626	32268911	1286
chr15	32267631	32268913	1283
chr15	32446672	32447558	887
chr15	33355527	33356485	959
chr15	36655716	36656777	1062
chr15	37124900	37125731	832
chr15	38378670	38379427	758
chr15	39428187	39429035	849
chr15	39800101	39801172	1072
chr15	41955594	41956596	1003
chr15	42484409	42485302	894
chr15	42723341	42724398	1058
chr15	42792739	42793757	1019
chr15	43764495	43765627	1133
chr15	44155550	44156243	694
chr15	45611244	45612163	920
chr15	47505592	47506436	845
chr15	47729747	47730601	855
chr15	49159157	49160095	939
chr15	49803151	49803876	726
chr15	51104679	51105860	1182
chr15	52793192	52794176	985
chr15	53956645	53957369	725
chr15	55296355	55297177	823
chr15	57180440	57181388	949
chr15	57557056	57558118	1063
chr15	57976376	57977362	987
chr15	58043639	58045067	1429
chr15	58159898	58160981	1084
chr15	58368555	58369453	899
chr15	59521906	59523045	1140
chr15	60212353	60213364	1012
chr15	60341502	60342445	944
chr15	60717101	60718195	1095
chr15	60922081	60923193	1113
chr15	61413349	61414462	1114
chr15	61686527	61687399	873
chr15	62852827	62854173	1347
chr15	63751799	63752943	1145
chr15	64188824	64190039	1216
chr15	66065507	66066303	797
chr15	68384521	68386177	1657
chr15	68864794	68865752	959
chr15	69430850	69431966	1117
chr15	69813895	69815031	1137
chr15	71491322	71492862	1541
chr15	72384665	72385807	1143
chr15	73356500	73357378	879
chr15	73523914	73524720	807
chr15	73577595	73578621	1027
chr15	74199952	74201169	1218
chr15	76597333	76598239	907
chr15	77616519	77617437	919
chr15	77706402	77707520	1119
chr15	78177211	78178633	1423
chr15	79201247	79202300	1054
chr15	79383696	79385448	1753
chr15	80538895	80539965	1071
chr15	80736400	80738223	1824
chr15	81379617	81380878	1262
chr15	81412130	81413271	1142
chr15	81633903	81634902	1000
chr15	81772980	81773954	975
chr15	81824878	81826033	1156
chr15	83640786	83641740	955
chr15	84076946	84077959	1014
chr15	84188360	84189118	759
chr15	85998227	85999510	1284
chr15	86386099	86387230	1132
chr15	86401559	86402514	956
chr15	86995867	86996837	971
chr15	87843353	87844521	1169
chr15	90400702	90401747	1046
chr15	90426403	90427408	1006
chr15	90478869	90479772	904
chr15	91625610	91626652	1043
chr15	91649661	91650813	1153
chr15	91805874	91807494	1621
chr15	92020545	92021425	881
chr15	93451711	93452896	1186
chr15	93748312	93749485	1174
chr15	94007692	94008759	1068
chr15	94041435	94042391	957
chr15	94570391	94571450	1060
chr15	94594320	94595689	1370
chr15	94775135	94776256	1122
chr15	94828539	94829407	869
chr15	95036602	95037549	948
chr15	96652037	96652884	848
chr15	97181398	97182459	1062
chr15	97688499	97689513	1015
chr15	97914478	97915470	993
chr15	98440391	98441188	798
chr15	98884214	98885230	1017
chr15	99909339	99910326	988
chr15	100008605	100009619	1015
chr15	101038392	101039367	976
chr15	101480677	101482279	1603
chr16	896432	897607	1176
chr16	907239	910233	2995
chr16	4051634	4052493	860
chr16	6292661	6293232	572
chr16	6710994	6711992	999
chr16	6824989	6825797	809
chr16	7208192	7209286	1095
chr16	8242990	8243734	745
chr16	8334992	8336099	1108
chr16	8599184	8600138	955
chr16	9384794	9385529	736
chr16	14144588	14145950	1363
chr16	14786919	14787541	626
chr16	15754917	15755833	917
chr16	17167203	17168166	964
chr16	17823405	17824494	1090
chr16	17923817	17924626	810
chr16	19660755	19661843	1089
chr16	19695886	19697113	1228
chr16	20374749	20375635	887
chr16	23595981	23597082	1102
chr16	24126239	24127592	1354
chr16	24210246	24211256	1011
chr16	25751878	25752773	896
chr16	26307451	26308429	979
chr16	26846047	26847238	1192
chr16	28824058	28825148	1091
chr16	30056417	30057470	1054
chr16	31705376	31706592	1217
chr16	33443781	33444603	823
chr16	33880948	33881867	920
chr16	33935706	33936850	1145
chr16	46499433	46500451	1019
chr16	46948701	46950257	1557
chr16	47090461	47092033	1573
chr16	48345339	48346136	798
chr16	49265192	49266135	944
chr16	52202899	52203724	826
chr16	52210533	52211355	823
chr16	52306698	52307649	952
chr16	52392972	52393722	751
chr16	52787328	52789729	2402
chr16	53509734	53510633	900
chr16	54550480	54551189	710
chr16	54841565	54842614	1050
chr16	55031455	55032427	973
chr16	55203758	55204627	870
chr16	56816138	56817201	1064
chr16	58149554	58150755	1202
chr16	58194906	58196039	1134
chr16	58783317	58784310	994
chr16	58823661	58824789	1129
chr16	58893425	58894579	1155
chr16	59037410	59038040	631
chr16	60544657	60545617	961
chr16	60746955	60747842	888
chr16	62096991	62097528	538
chr16	62496608	62497334	727
chr16	63279634	63280488	855
chr16	63571300	63572115	816
chr16	63614264	63615067	804
chr16	64378627	64379444	818
chr16	64580204	64581062	859
chr16	64901821	64902707	887
chr16	66652026	66653105	1080
chr16	70288311	70289568	1258
chr16	71418105	71419032	928
chr16	74004938	74005809	872
chr16	75327797	75328953	1157
chr16	76236263	76237242	980
chr16	76869706	76870556	851
chr16	77339602	77340514	913
chr16	78140740	78141546	807
chr16	78807125	78808050	926
chr16	79662809	79663811	1003
chr16	82253640	82254824	1185
chr16	82414502	82415162	661
chr16	82676116	82677101	986
chr16	83462599	83463417	819
chr16	84174308	84175539	1232
chr16	84792489	84793369	881
chr16	85437886	85438899	1014
chr16	86579158	86580217	1060
chr16	87300081	87301184	1104
chr16	87436997	87438101	1105
chr16	88367089	88368074	986
chr16	89208253	89209852	1600
chr16	89622014	89623063	1050
chr16	89729643	89730723	1081
chr17	278943	280118	1176
chr17	1235506	1236546	1041
chr17	1235553	1236463	911
chr17	2760474	2761489	1016
chr17	2875879	2876958	1080
chr17	3450596	3451799	1204
chr17	4811505	4812992	1488
chr17	5448062	5449417	1356
chr17	5735894	5736835	942
chr17	7936004	7936633	630
chr17	8427820	8428681	862
chr17	9077764	9078806	1043
chr17	9618438	9619544	1107
chr17	9719315	9720600	1286
chr17	11410875	11411697	823
chr17	14524141	14525320	1180
chr17	15196793	15197548	756
chr17	15367603	15370533	2931
chr17	15825763	15826616	854
chr17	17600511	17601665	1155
chr17	19192898	19193876	979
chr17	19920445	19921174	730
chr17	20669331	20670251	921
chr17	21904349	21905208	887
chr17	28374794	28375460	667
chr17	29721507	29722226	720
chr17	29734336	29734951	616
chr17	32337226	32338475	1250
chr17	33639850	33640479	630
chr17	37179511	37180152	642
chr17	38559485	38560395	911
chr17	40411042	40411833	792
chr17	45406003	45407013	1011
chr17	51183192	51184241	1050
chr17	51190114	51190987	874
chr17	52138124	52139180	1057
chr17	54636778	54637537	760
chr17	54897266	54898438	1173
chr17	55096104	55097131	1028
chr17	55271802	55272682	881
chr17	55344058	55345124	1067
chr17	55897391	55898116	726
chr17	57239034	57239854	821
chr17	57601113	57602052	940
chr17	57741553	57742151	599
chr17	58858780	58859676	897
chr17	60631529	60632619	1091
chr17	63846498	63847485	988
chr17	63903469	63904514	1046
chr17	65008941	65010027	1087
chr17	65047831	65048743	913
chr17	65050308	65051473	1166
chr17	66164089	66165220	1132
chr17	66303801	66304924	1124
chr17	67410241	67411276	1036
chr17	70553063	70554298	1236
chr17	70736188	70737130	943
chr17	72134351	72135241	891
chr17	72564435	72565646	1212
chr17	73877373	73878592	1220
chr17	74609989	74610748	760
chr17	75520856	75521923	1068
chr17	75616247	75617378	1132
chr17	77516814	77518009	1196
chr17	77994902	77996124	1223
chr17	77997563	77999397	1835
chr17	80181296	80183241	1946
chr17	80337361	80338638	1278
chr17	81151589	81152757	1169
chr17_gl000205_random	144404	147406	3003
chr17_gl000205_random	148781	151178	2398
chr17_gl000205_random	151287	154107	2821
chr18	741509	742436	928
chr18	959382	960159	778
chr18	3792602	3793541	940
chr18	4071171	4072316	1146
chr18	4510162	4511372	1211
chr18	5085233	5086220	988
chr18	6711267	6712204	938
chr18	6919898	6920728	831
chr18	8960819	8961695	877
chr18	8963046	8964061	1016
chr18	9297808	9298716	909
chr18	10782730	10783498	769
chr18	11709522	11710240	719
chr18	14487725	14489464	1740
chr18	20651428	20652530	1103
chr18	20981489	20982198	710
chr18	21644810	21645644	835
chr18	21727941	21729112	1172
chr18	25535070	25535946	877
chr18	25698949	25699822	874
chr18	29336140	29336978	839
chr18	29872736	29873428	693
chr18	30250616	30251621	1006
chr18	31131789	31132640	852
chr18	31523873	31524838	966
chr18	31782820	31783890	1071
chr18	35008978	35010083	1106
chr18	35486423	35487360	938
chr18	36680237	36681325	1089
chr18	37605757	37606504	748
chr18	40375822	40376797	976
chr18	40720249	40720891	643
chr18	42781410	42782279	870
chr18	42785161	42786089	929
chr18	45128154	45128917	764
chr18	46572021	46573470	1450
chr18	46977897	46978903	1007
chr18	48576988	48578116	1129
chr18	48710107	48711087	981
chr18	49425331	49426399	1069
chr18	50318837	50319728	892
chr18	50394650	50395644	995
chr18	51719232	51720032	801
chr18	52778117	52779226	1110
chr18	54129455	54130602	1148
chr18	54383515	54384405	891
chr18	56179663	56180672	1010
chr18	58947116	58947900	785
chr18	60631936	60632746	811
chr18	60758086	60759933	1848
chr18	60770323	60771463	1141
chr18	60864886	60867277	2392
chr18	63025550	63026553	1004
chr18	64063102	64064247	1146
chr18	64280113	64281090	978
chr18	65078888	65079844	957
chr18	66041267	66042189	923
chr18	66183201	66184030	830
chr18	66545534	66546482	949
chr18	67258352	67259010	659
chr18	68669955	68670714	760
chr18	69637676	69638965	1290
chr18	69877041	69877903	863
chr18	70982241	70982996	756
chr18	71000834	71001614	781
chr18	71663592	71664424	833
chr18	73081583	73082587	1005
chr18	74678737	74680030	1294
chr18	74830213	74831192	980
chr18	75973226	75974300	1075
chr18	75997984	75999074	1091
chr18	76196858	76198866	2009
chr18	76366216	76367349	950
chr18	76366375	76367147	773
chr18	76397893	76399250	1358
chr18	76397919	76399310	1392
chr18	76397940	76399271	1332
chr18	77250994	77251703	710
chr18	77588362	77589815	1454
chr19	322653	324921	2269
chr19	1140561	1141522	962
chr19	2554975	2555914	940
chr19	2575089	2576612	1524
chr19	4492071	4493609	1539
chr19	5177183	5178136	954
chr19	5186114	5187091	978
chr19	6567166	6567948	783
chr19	7152650	7153901	1252
chr19	7514736	7516410	1675
chr19	9543254	9544300	1047
chr19	10321655	10322734	1080
chr19	10963012	10963784	773
chr19	11512414	11513536	1123
chr19	11575006	11576520	1515
chr19	11688295	11689461	1167
chr19	12468650	12469511	862
chr19	13154811	13155821	1011
chr19	15088845	15089864	1020
chr19	15997743	15999821	2079
chr19	16365487	16366731	1245
chr19	24091846	24092893	1048
chr19	24323338	24324486	1149
chr19	27731800	27732444	645
chr19	27845000	27846513	1514
chr19	29305847	29306520	674
chr19	29567525	29568717	1193
chr19	30606361	30608293	1933
chr19	31158925	31159918	994
chr19	33740135	33742426	2292
chr19	34551557	34552362	806
chr19	35136004	35136810	807
chr19	35883195	35884684	1490
chr19	36761968	36763626	1659
chr19	38373326	38374268	943
chr19	39410786	39412271	1486
chr19	40616364	40617119	756
chr19	40798143	40799181	1039
chr19	41735644	41737035	1392
chr19	42421840	42423795	1956
chr19	44633829	44634775	947
chr19	44687126	44688005	880
chr19	46529651	46530772	1122
chr19	47655628	47656767	1140
chr19	49345826	49346759	934
chr19	51497751	51498802	1052
chr19	51557453	51558419	967
chr19	53188050	53189195	1146
chr19	53394533	53395699	1167
chr19	53492370	53493551	1182
chr19	54928017	54928765	749
chr19	54928078	54928795	718
chr19	54928106	54928796	691
chr19	55945351	55947058	1708
chr19	55958999	55960903	1905
chr19	57899545	57900418	874
chr2	526694	527913	1220
chr2	604270	606022	1753
chr2	748448	749430	983
chr2	748538	749471	934
chr2	1112049	1112835	787
chr2	1284647	1285752	1106
chr2	1551322	1552506	1185
chr2	1598415	1602223	3809
chr2	1658461	1660348	1888
chr2	1682628	1684155	1528
chr2	3202943	3204215	1273
chr2	4018763	4019987	1225
chr2	4464611	4465563	953
chr2	5010463	5011461	999
chr2	5162232	5163649	1418
chr2	5239217	5239959	743
chr2	6532458	6533290	833
chr2	6910112	6910970	859
chr2	7012930	7013893	964
chr2	7628614	7629512	899
chr2	7907523	7908860	1338
chr2	8457130	8458074	945
chr2	8736588	8737994	1407
chr2	9545886	9546759	874
chr2	10485561	10486699	1139
chr2	11252241	11253324	1084
chr2	12171293	12172286	994
chr2	12565845	12566964	1120
chr2	14042475	14043558	1084
chr2	16125055	16126637	1583
chr2	16252504	16254416	1913
chr2	16390842	16391970	1129
chr2	16575477	16577252	1776
chr2	17375397	17376487	1091
chr2	18824945	18825904	960
chr2	19024143	19025112	970
chr2	19111464	19112100	637
chr2	19379809	19380745	937
chr2	20079297	20080208	912
chr2	20363882	20365880	1999
chr2	21383629	21384469	841
chr2	22594221	22595258	1038
chr2	22723228	22724138	911
chr2	22876507	22877467	961
chr2	23984112	23984976	865
chr2	24626326	24627348	1023
chr2	29227024	29228167	1144
chr2	29362069	29363180	1112
chr2	29400665	29401820	1156
chr2	29439410	29440586	1177
chr2	29956258	29957050	793
chr2	30017535	30018610	1076
chr2	31576282	31577389	1108
chr2	32537246	32538195	950
chr2	32676250	32677359	1110
chr2	33360703	33361638	936
chr2	34657277	34658514	1238
chr2	35217518	35218476	959
chr2	36799052	36799699	648
chr2	36808332	36809346	1015
chr2	37956478	37957555	1078
chr2	38634155	38635156	1002
chr2	39823778	39824812	1035
chr2	40078729	40079537	809
chr2	43369722	43370891	1170
chr2	43376389	43377822	1434
chr2	43444915	43447395	2481
chr2	43567603	43568367	765
chr2	44660548	44661643	1096
chr2	44893800	44894870	1071
chr2	45386301	45387391	1091
chr2	45591479	45592416	938
chr2	46146672	46147769	1098
chr2	47104354	47106263	1910
chr2	48677360	48678276	917
chr2	49991458	49992550	1093
chr2	53781732	53782716	985
chr2	55310274	55311134	861
chr2	56372253	56373184	932
chr2	56636613	56637786	1174
chr2	57406848	57407749	902
chr2	60080113	60080957	845
chr2	62268417	62269297	881
chr2	62302393	62303334	942
chr2	62818133	62818872	740
chr2	63555196	63556342	1147
chr2	64098981	64099988	1008
chr2	64602471	64603632	1162
chr2	65001544	65002416	873
chr2	65093964	65095061	1098
chr2	66009891	66010715	825
chr2	66106833	66107461	629
chr2	67232624	67233667	1044
chr2	67903640	67904556	917
chr2	69938743	69939886	1144
chr2	69982300	69983358	1059
chr2	70582318	70583148	831
chr2	71889330	71890345	1016
chr2	73550169	73551175	1007
chr2	73684995	73685960	966
chr2	74068961	74069964	1004
chr2	74803164	74804321	1158
chr2	74825540	74826233	694
chr2	74978634	74979778	1145
chr2	75503556	75504219	664
chr2	76919980	76920642	663
chr2	77995895	77996687	793
chr2	78819716	78820347	632
chr2	80436441	80437046	606
chr2	81095468	81096263	796
chr2	81679712	81680510	799
chr2	82551956	82552874	919
chr2	84032557	84033429	873
chr2	84654416	84655215	800
chr2	85068824	85069828	1005
chr2	85270089	85271057	969
chr2	85439009	85439848	840
chr2	85775941	85777028	1088
chr2	87871141	87872148	1008
chr2	89841726	89842856	1131
chr2	90371525	90393599	22218
chr2	90371525	90374485	2962
chr2	90371538	90374507	2970
chr2	90374555	90380809	6255
chr2	90374741	90377711	2971
chr2	90377810	90380137	2328
chr2	90380194	90382769	2576
chr2	90381002	90387119	6118
chr2	90382779	90390759	7981
chr2	90387174	90389064	1891
chr2	90389066	90393702	4637
chr2	90390849	90393553	2705
chr2	92268554	92270180	1627
chr2	95590375	95591202	828
chr2	96622786	96623764	979
chr2	97134466	97135456	991
chr2	101826538	101827366	829
chr2	102618317	102620878	2562
chr2	102908009	102909203	1195
chr2	103115700	103116341	642
chr2	103337763	103338611	849
chr2	103748357	103749284	928
chr2	104823984	104824993	1010
chr2	105310611	105311766	1156
chr2	105440402	105441272	871
chr2	107201602	107202518	917
chr2	107340388	107341444	1057
chr2	108022132	108023203	1072
chr2	108628437	108629212	776
chr2	112135777	112136791	1015
chr2	113006314	113007341	1028
chr2	113793572	113794507	936
chr2	114754135	114754818	684
chr2	115131513	115132630	1118
chr2	116895684	116896575	892
chr2	118479750	118480633	884
chr2	119085297	119086273	977
chr2	119198993	119200288	1296
chr2	119310022	119311056	1035
chr2	119907295	119908138	844
chr2	120275387	120276382	996
chr2	121026286	121027273	988
chr2	121469980	121470852	873
chr2	121830330	121832037	1708
chr2	122094627	122095579	953
chr2	122235790	122237062	1273
chr2	122245833	122246779	947
chr2	125251536	125252540	1005
chr2	127010413	127011309	897
chr2	127636246	127637429	1184
chr2	128218395	128219345	951
chr2	129545602	129547197	1596
chr2	129744358	129745253	896
chr2	131734193	131735326	1134
chr2	131863835	131864718	884
chr2	132224673	132225449	777
chr2	132402545	132404162	1618
chr2	133408918	133409941	1024
chr2	134989811	134990978	1168
chr2	135186427	135187375	949
chr2	135599659	135600620	962
chr2	135809523	135810497	975
chr2	135874625	135875657	1033
chr2	136258507	136259227	721
chr2	136882780	136883934	1155
chr2	137260940	137261993	1054
chr2	137516656	137517564	909
chr2	137802494	137803287	794
chr2	138802416	138803301	886
chr2	138945943	138946919	977
chr2	139461325	139462375	1051
chr2	140047990	140048721	732
chr2	140192725	140193622	898
chr2	141512167	141513371	1205
chr2	141536757	141537826	1070
chr2	141848691	141849642	952
chr2	146171063	146172043	981
chr2	146176291	146177245	955
chr2	148016613	148017570	958
chr2	148442296	148443464	1169
chr2	148603716	148604695	980
chr2	149936409	149937317	909
chr2	150283313	150284273	961
chr2	150691115	150692045	931
chr2	151206558	151207372	815
chr2	151292837	151293724	888
chr2	153425230	153425937	708
chr2	153660459	153661287	829
chr2	154147952	154148771	820
chr2	154474863	154475891	1029
chr2	155979827	155980595	769
chr2	156861716	156862662	947
chr2	158550852	158551779	928
chr2	159016237	159017169	933
chr2	159718056	159719052	997
chr2	159777847	159778562	716
chr2	160156763	160157909	1147
chr2	165169996	165170983	988
chr2	165551686	165552591	906
chr2	166050094	166050664	571
chr2	168221808	168222535	728
chr2	168867912	168868773	862
chr2	169006751	169007921	1171
chr2	169558071	169558992	922
chr2	169902847	169903988	1142
chr2	172494838	172495715	878
chr2	172587653	172588848	1196
chr2	172920105	172921130	1026
chr2	173959026	173960087	1062
chr2	174052371	174053375	1005
chr2	174165620	174166477	858
chr2	174303131	174304108	978
chr2	174849462	174850345	884
chr2	174939095	174939999	905
chr2	175490750	175491598	849
chr2	176491515	176492343	829
chr2	176676000	176676910	911
chr2	176903159	176904112	954
chr2	178214524	178216676	2153
chr2	183547244	183548184	941
chr2	183706915	183707999	1085
chr2	188363897	188364844	948
chr2	188740360	188741216	857
chr2	190353532	190354470	939
chr2	191367474	191368398	925
chr2	192094771	192095716	946
chr2	192109010	192110192	1183
chr2	193847700	193848787	1088
chr2	194149163	194150083	921
chr2	198301237	198302322	1086
chr2	198714242	198715297	1056
chr2	199275554	199276621	1068
chr2	201934928	201935981	1054
chr2	202152355	202153372	1018
[truncated: 1,914 more rows]

## Sheet: V703_GREAT_300kb
# GREAT version 3.0.0	Species assembly: hg19	Association rule: Basal+extension: 5000 bp upstream, 1000 bp downstream, 300000 bp max extension, curated regulatory domains included
MARCH3	858 (+42400)
MARCH6	837 (+20661)
MARCH11	1135 (-246959), 1029 (+153042), 1051 (+294324)
SEPT3	892 (-17091)
SEPT7	1067 (+264368), 1070 (+295212)
SEPT9	1068 (+243898)
SEPT11	1079 (-235265), 974 (-161694)
DEC1	777 (+115318)
A2ML1	747 (-33842), 986 (-26411)
AADAT	854 (-37037)
AAK1	1144 (-68466)
AARD	827 (+175886)
AASS	932 (+232869)
ABCA1	1239 (-277181)
ABCA12	1143 (-88293)
ABCB10	1035 (+16148)
ABCB11	1142 (-15586)
ABCC2	892 (-39991)
ABCD2	1155 (+66139)
ABCD3	774 (-12191)
ABCG1	1027 (-47562), 2064 (+74074)
ABHD11	1355 (+12520)
ABHD12	1217 (+48599)
ABHD17C	1824 (-250332)
ABHD5	993 (+71310)
ABI1	948 (-80743)
ABI2	1174 (+54085), 1119 (+194754)
ABLIM1	1005 (-85119)
ABLIM2	1485 (+88647)
ACACB	904 (+72523)
ACAT1	764 (+95652)
ACBD5	909 (-17048)
ACBD6	1068 (+14085)
ACER2	960 (+50968)
ACKR3	905 (-19989)
ACMSD	962 (+4023)
ACN9	837 (+165798)
ACOT13	944 (+29364), 937 (+34411)
ACP5	1167 (+916)
ACPP	1038 (-254489), 1025 (-50038)
ACSF3	1600 (+48836)
ACSL1	1087 (-88033)
ACSS1	1899 (-9022)
ACSS3	730 (+64184)
ACTG2	1004 (-50672)
ACTN2	2120 (+27876)
ACTR3	684 (+106940)
ACTR3C	1103 (+164718)
ACTRT2	1030 (-76568)
ACVR1	928 (+180307)
ACVR1C	928 (-65799)
ACVR2A	1169 (-159206), 980 (+2120)
ACY3	2538 (-18845)
ADA	1168 (+74827)
ADAM22	1206 (+180073)
ADAMTS16	1034 (-80592), 1047 (-1075), 1174 (+164952)
ADAMTS17	976 (-156670)
ADAMTS18	913 (+128953)
ADAMTS20	997 (+72826)
ADAMTS3	871 (-244159), 816 (+22586)
ADAMTS9	1105 (+106668)
ADAMTSL1	953 (-159386), 787 (-44828)
ADAMTSL3	759 (-134099)
ADAMTSL4	1995 (-35608)
ADAP1	1322 (+75690)
ADAR	2639 (-105665)
ADARB1	1267 (-31926), 1871 (+59705), 937 (+77837)
ADARB2	942 (-66170), 872 (+15277), 1331 (+67934), 918 (+94726)
ADAT2	729 (+36051)
ADCY1	978 (-272686), 1116 (+190320), 1073 (+209818)
ADCY9	860 (+114122)
ADCYAP1	778 (+54661)
ADCYAP1R1	862 (+82430)
ADGB	964 (+165052)
ADH5	767 (+67902)
ADIG	1129 (-70061), 2284 (+9283)
ADIRF	911 (+115851)
ADK	921 (+9220), 864 (+102256)
ADORA2A	951 (-48477)
ADORA2B	854 (-22041)
ADPRHL1	843 (-10150)
ADRA1A	1121 (+207218)
ADRA1D	928 (-253329), 1080 (-112400), 998 (-101013), 1129 (-49854)
ADRA2C	1472 (-199218), 1259 (-172375), 939 (+197635)
ADTRP	1184 (+223376)
AFAP1	1485 (-130136)
AFF1	1030 (+264161)
AGAP10	914 (-290103)
AGAP9	1006 (-34810)
AGBL1	1132 (-298562), 956 (-283190)
AGBL3	888 (-141954), 982 (-89689), 986 (-67893)
AGFG1	972 (+93212), 578 (+124867)
AGK	968 (+113726), 1055 (+113751)
AGMO	888 (+156516)
AGO2	1258 (-200244)
AGPAT3	1586 (+34082)
AGPAT4	849 (+85309)
AGPAT9	951 (+11045)
AGPS	2153 (-41772)
AGR3	1003 (-233817), 1183 (-84352), 1229 (-62074), 1132 (-57535)
AGRN	1357 (+32973)
AGT	1047 (+51188)
AGTPBP1	960 (-98028)
AGTR1	1094 (-275670), 1024 (-126803)
AHCTF1	694 (-67215), 857 (+167853)
AHR	1003 (-182818), 795 (-112125)
AHSP	1217 (+166799)
AIM2	1173 (-19750)
AK7	1054 (+83010)
AKAP1	1028 (-65933), 881 (+109691)
AKAP10	730 (-39660)
AKAP11	1007 (+131913)
AKAP13	1284 (+74909)
AKAP5	1127 (-30066)
AKIRIN2	1063 (-205635)
AKR1B1	981 (-15599)
AKR1B10	981 (-52851)
AKR1B15	942 (+91959)
AKR1C2	1180 (-47909)
AKR1C3	1180 (-41861)
AKR1D1	1592 (+74996)
AKR1E2	785 (-189410)
AKT2	1039 (-7360)
AKT3	1049 (-149070), 1176 (-82735)
AKTIP	900 (+26979)
ALDH1A2	899 (-10388), 1084 (+198176)
ALDH1B1	946 (-13906)
ALDH1L2	951 (+144833)
ALDH3B2	1000 (-289688), 1085 (-276281), 2538 (+5127)
ALDOA	1054 (-7500)
ALG10	776 (-100483)
ALG10B	814 (-58035)
ALG14	1117 (-19864)
ALK	1076 (+126359), 793 (+187778)
ALKBH1	1031 (-4242)
ALMS1	1007 (-62214), 966 (+72592)
ALOX15B	630 (-6016)
ALOX5AP	1166 (-68406), 3644 (+108193)
ALPK2	1010 (+116021)
ALS2CR12	1018 (+69237)
AMACR	920 (-33508)
AMER1	603 (+228684)
AMER2	1184 (-11131)
AMOT	1128 (-63239)
AMPH	995 (-150421)
AMTN	860 (-23981)
AMY2B	886 (-16123)
AMZ2	1132 (-79060)
ANAPC4	870 (-21578), 973 (+210757)
ANGPTL3	830 (+73629)
ANK3	992 (+212420)
ANKEF1	844 (-151565), 1093 (-148146), 1070 (-105604)
ANKIB1	1078 (+7505), 849 (+60362)
ANKMY1	902 (+18652), 1159 (+34176)
ANKRD12	909 (+161487)
ANKRD13A	1059 (+41533)
ANKRD26	948 (+158814)
ANKRD28	893 (+107156)
ANKRD30B	1740 (-259644)
ANKRD36C	979 (+34266)
ANKRD46	816 (+133100)
ANKRD7	903 (+126944), 648 (+146051)
ANKS1A	1076 (+144855)
ANLN	1280 (+125992), 1349 (+145249)
ANO2	1109 (+175419)
ANO6	823 (+265442)
ANPEP	1006 (-68812), 1046 (-43131)
ANTXRL	914 (-128393)
ANXA10	1141 (+78971)
ANXA2	1095 (-27464)
ANXA4	1144 (-29791), 1059 (+13723)
ANXA5	1140 (+190522)
ANXA6	1059 (-39187)
ANXA7	879 (-11877)
AOAH	1349 (+189489), 1280 (+208746)
AOC1	1951 (+85597)
AP1M1	1245 (+57364)
AP3S2	1006 (+10668), 1046 (+36349)
AP4E1	1182 (-95600)
AP5M1	900 (-84387)
APAF1	781 (+136095)
APBA1	822 (+240341), 834 (+240359)
APBB1IP	984 (-132544), 917 (+209524)
APCS	809 (+101327)
API5	1218 (+262658)
APIP	1164 (+255243)
APLP2	868 (-47213)
APOOL	877 (-148090)
AQP9	899 (-61391)
AR	842 (+191303), 887 (+258394)
ARAF	951 (-12046)
AREG	1123 (-46757), 943 (+79930)
AREGB	943 (-89848), 876 (+219456)
ARFGAP3	1133 (-129709)
ARFGEF1	818 (-288292)
ARFGEF2	1132 (+94546)
ARG1	885 (-26247), 848 (+34982)
ARG2	914 (+22774)
ARGFX	802 (-2777)
ARHGAP12	897 (+86429)
ARHGAP21	1246 (+246813)
ARHGAP28	938 (-122738), 831 (+85839)
ARHGAP29	774 (-168699)
ARHGAP40	2284 (-11456)
ARHGEF1	1956 (+34303)
ARHGEF12	881 (+25342)
ARHGEF18	1675 (+10999)
ARHGEF28	850 (-46550), 1008 (+121681)
ARHGEF3	897 (+81759)
ARHGEF37	1859 (+73748)
ARHGEF4	1134 (+60536)
ARHGEF5	998 (+28711)
ARHGEF9	603 (-221947), 1013 (+18909)
ARID1B	645 (+77576)
ARID2	823 (-248138), 827 (-10360)
ARID4B	1310 (+89356)
ARID5A	991 (-67525)
ARID5B	1009 (-63953), 919 (+83517), 1017 (+195051)
ARL13A	823 (+46414)
ARL14	1156 (-103907)
ARL4A	813 (+107588), 1168 (+115481)
ARL4C	1023 (-76639), 1400 (-17749)
ARL5B	1022 (+291287)
ARL6IP6	708 (-148844)
ARMC1	705 (+31455)
ARMS2	933 (-5700)
ARNT2	1071 (-157263), 1824 (+40619)
ARPC5L	972 (+70773)
ARPP21	931 (-146375), 860 (+7321)
ARRDC4	798 (-63138)
ARSA	964 (-15656), 1193 (-811)
ASAH1	751 (-71297)
ASAH2C	1006 (-126008)
ASAP2	874 (+199429)
ASB1	2826 (+59102)
ASB14	893 (-107099)
ASB17	1146 (-55926)
ASB18	1085 (+70455)
ASB2	1174 (-26824)
ASCL4	917 (+96552)
ASF1A	924 (-89996)
ASMT	1172 (+280656)
ASNS	970 (-94645)
ASPA	1204 (+71902)
ASPHD2	1361 (-101778)
ASPM	1141 (-8284), 1205 (+31421)
ASTE1	716 (+137534)
ASTN1	1138 (+102312)
ASUN	1008 (+5004)
ASXL1	1189 (-67929), 793 (-58502)
ASXL3	852 (-26381)
ATAD2B	865 (+165440)
ATF6	1198 (+121494), 1085 (+183101)
ATG16L1	1115 (-4585)
ATG16L2	963 (+243114)
ATIC	1143 (-85096)
ATL2	1002 (-30252)
ATP10A	1050 (-93976)
ATP10B	905 (-129699), 1108 (+150072), 981 (+246648)
ATP10D	917 (+25335)
ATP11A	1531 (+124851), 1780 (+222772)
ATP12A	1789 (+1664)
ATP13A4	998 (-3262)
ATP1A1	914 (-89691)
ATP1B1	1105 (+37964), 1130 (+135305)
ATP1B3	753 (-35067)
ATP2B4	1026 (+87682)
ATP2C1	716 (+38662)
ATP5O	1420 (-69256)
ATP6AP2	1178 (-101828)
ATP6V0E1	925 (-9615)
ATP6V0E2	1389 (+130652), 1103 (+285983)
ATR	760 (+85087)
ATRN	1198 (-120908), 1041 (-96067)
ATXN2	948 (+21414)
ATXN2L	1091 (-9811)
ATXN3L	921 (-125542)
AUH	991 (-30067)
AUTS2	888 (-132385), 830 (+111612), 1065 (+273087)
AVPR1A	996 (+37830)
AWAT2	897 (+101109)
AXIN2	988 (-289227)
AXL	1392 (+11232)
B3GALT1	862 (+193161)
B3GALT2	942 (-233662)
B3GALT5	909 (-45008)
B3GAT2	871 (+256063)
B3GNT2	881 (-154391), 942 (-120384)
B3GNT5	1126 (+9400)
B3GNT7	1087 (-83606)
B4GALNT3	1058 (+120764)
B4GALT5	1104 (+25538)
B4GALT6	839 (-71873)
B4GALT7	919 (+74714)
B9D1	979 (+72639)
BAALC	989 (+147571)
BACE2	2053 (-174417), 1121 (-17115)
BACH1	1620 (-85444)
BAI2	1853 (-8969)
BAIAP2L1	1003 (-22994)
BAMBI	1020 (+218571)
BANK1	958 (-239939)
BARX2	1162 (+597)
BASP1	1002 (+79236)
BATF3	939 (-18316)
BAZ1A	920 (+140728)
BBC3	1140 (+79825)
BCAR1	1157 (-28470)
BCAS1	1060 (+221904), 837 (+289925)
BCAS3	897 (+103978)
BCCIP	1063 (+43573)
BCHE	898 (-131227)
BCL2	2392 (+121279), 1141 (+216468), 1848 (+228351)
BCL2L11	1015 (+257778)
BCL2L13	1047 (-544)
BCL2L14	1628 (-22934)
BCL6	956 (-141611)
BCL9	1114 (-236051)
BDKRB1	1049 (+42307), 1155 (+58681)
BDNF	849 (-282774), 872 (-164018)
BEND5	1019 (-176467), 919 (-132487)
BET1	903 (+53497)
BEX1	901 (+53548)
BFAR	626 (+60558)
BFSP1	992 (+232601)
BFSP2	1168 (-230927)
BHLHE22	577 (-273470), 691 (-226088), 849 (+149032)
BHLHE23	1255 (-206505)
BHMT	1198 (+40672)
BHMT2	840 (-2922)
BICD1	833 (+191020)
BIN1	1184 (+228093)
BIRC6	950 (-44375), 1110 (+94709)
BIRC7	1255 (-22343)
BLID	965 (+248351)
BLK	669 (+12422)
BLNK	737 (+219523)
BLOC1S5	953 (+107964)
BLVRA	804 (-60792)
BMP2	1000 (-190102)
BMP4	955 (+67743)
BMP7	1029 (+82831)
BMP8A	862 (-213778)
BMP8B	867 (-21315)
BMPER	969 (-119058), 1066 (-22188), 946 (-6450), 1106 (+10653)
BMPR2	952 (+127532), 1156 (+198911)
BNC1	1014 (-123987)
BNC2	795 (-129971), 862 (+291095)
BNIP2	1012 (-231126)
BOD1	979 (+56293)
BOD1L1	931 (-286385)
BOK	1596 (-12417)
BPGM	942 (-5736)
BPIFA2	923 (-22310)
BPIFB1	956 (+90064)
BPIFB4	923 (+57931)
BRCA2	676 (+2137)
BRD1	720 (-8087), 1555 (+214003)
BRD9	1301 (-90895), 1344 (-90870)
BRMS1L	1220 (+177462), 1194 (+283986)
BROX	1005 (+110458)
BRSK2	1635 (-70413)
BRWD3	704 (-247900)
BTBD11	844 (+96743)
BTBD6	5880 (-16416), 1041 (-12350), 3352 (-10141)
BTC	876 (+19811)
BTG1	1062 (+51060), 1012 (+198174)
BUB3	1816 (+100676)
C10orf112	1022 (-253158)
C10orf128	1327 (-65989)
C10orf129	1068 (+66437)
C11orf34	1307 (+6042)
C11orf44	880 (+203636)
C11orf73	1028 (+249298)
C12orf44	935 (+37116)
C12orf76	1059 (+26639)
C14orf144	1902 (+282939), 1969 (+282990)
C14orf180	1902 (-52541), 1969 (-52490), 1138 (-34660), 1211 (-34611)
C14orf37	902 (+252502)
C15orf27	907 (+245608)
C15orf38	904 (-23133)
C16orf62	1089 (+94562), 1228 (+129763)
C16orf80	1134 (-32119), 1202 (+13199)
C17orf67	1173 (+13405)
C17orf77	1212 (-16016)
C19orf38	773 (+4320)
C1orf101	1016 (+58309)
C1orf115	896 (-122252), 1122 (-87938)
C1orf68	1124 (+32927)
C1QL2	844 (+8748)
C1QTNF3	920 (+2296)
C1QTNF9	1203 (+198893)
C21orf62	849 (-198087)
C21orf67	1267 (-102807)
C2CD2	1723 (-1189)
C2orf71	1177 (-142871), 1156 (-104116), 1112 (-65498), 1144 (+69531)
C2orf82	1166 (-29539)
C2orf83	578 (+36153), 972 (+67808)
C3orf20	900 (-18700), 1042 (+43607)
C3orf58	1040 (+217646)
C4BPA	1128 (+192543)
C4orf26	877 (+11773)
C5orf42	1162 (-6608)
C5orf46	906 (-25493)
C5orf60	1086 (-19375)
C5orf64	846 (-228964), 891 (-48175)
C6orf123	1003 (+145104)
C6orf62	937 (+19354), 944 (+24401)
C6orf70	908 (+270040)
C7orf13	2216 (+141903)
C7orf66	738 (-179256), 1126 (+227882)
C7orf69	925 (+151098)
C7orf73	890 (-58434), 992 (+9273)
C8orf22	940 (-145323)
C8orf4	722 (-180468)
CA1	948 (+33225)
CA12	1145 (-78011)
CA13	948 (+100262)
CA2	741 (+92702)
CAB39	948 (+10773)
CAB39L	1045 (+58050), 965 (+78976)
CABLES1	1103 (-63748), 710 (+266117)
CABP1	838 (-26612), 1021 (+37300)
CABYR	835 (-73715), 1172 (+9585)
CACHD1	838 (+44996)
CACNA1B	1150 (-72773), 1341 (+23177), 1583 (+71376)
CACNA1C	957 (+202453)
CACNA1D	862 (-28173)
CACNA1E	815 (+212164)
CACNA1I	995 (+228387)
CACNA2D1	960 (-100408)
CACNA2D3	1117 (-126372)
CACNA2D4	1277 (+11099)
CACNG1	1087 (-31222), 913 (+7581), 1166 (+10185)
CACNG3	1354 (-139958), 1011 (-56123)
CACNG4	1087 (+48458)
CACYBP	1327 (-202167)
CADM3	1173 (-74958)
CADPS	856 (-296279), 1145 (+10582)
CALB2	928 (+25950)
CALCOCO1	1113 (-141486)
CALCRL	948 (-51184)
CALD1	888 (+64904), 982 (+117169), 986 (+138965)
CALM1	991 (+254455)
CALML4	1657 (+112550)
CALML5	1684 (+1733)
CALN1	1104 (-210427), 1089 (-59922), 1087 (+277919)
CALU	1021 (-128776)
CALY	3497 (-1647)
CAMK1D	1006 (+67386), 1100 (+69468)
CAMK1G	971 (-50511)
CAMK2D	1104 (+64909)
CAMK2N1	2071 (+31808)
CAMKMT	1096 (+71993)
CAMSAP1	1650 (+132824)
CAND1	740 (+131265)
CANX	1086 (-34485)
CAPN11	1953 (+23065)
CAPN3	1058 (+72085)
CARM1	773 (-18791)
CARTPT	514 (+131862)
CASK	927 (-98472), 878 (-97485)
CASP12	793 (+192319)
CASP3	908 (+104438), 1114 (+161725)
CASP8	1018 (+30105)
CASR	1133 (+41797)
CASZ1	1252 (-100742)
CATSPERB	828 (+19111), 909 (+19250)
CAV2	851 (-171298), 830 (-65715)
CBLN1	944 (+50078)
CBLN4	926 (+137720), 1077 (+250463)
CBR4	1029 (-24507)
CBWD6	1002 (-115141)
CBX4	1835 (-185252), 1223 (-182285)
CBX7	892 (-61730)
CCDC105	1020 (-32201)
CCDC12	974 (-101830)
CCDC134	1119 (+6449)
CCDC14	842 (+14762)
CCDC169-SOHLH2	908 (+99379)
CCDC3	800 (+27694)
CCDC53	980 (+142881)
CCDC6	992 (-270654)
CCDC66	849 (+16513)
CCDC80	582 (-182273)
CCL2	1250 (-244453)
CCM2L	3072 (-23883)
CCND2	1025 (-166831)
CCNG1	958 (-80615)
CCNJ	737 (+8434)
CCNJL	976 (+91337)
CCNL1	1010 (-167015)
CCNT2	962 (-76255)
CCNY	985 (+225838)
CCR4	901 (+78582)
CCRN4L	1277 (-148389)
CCSAP	1456 (+6076)
CCT8	1113 (-2584)
CCT8L2	889 (+212086)
CCZ1B	976 (-54125), 862 (-9273)
CD101	1061 (-27565)
CD109	535 (+215033), 1049 (+270541)
CD180	832 (+190155)
CD1D	1208 (-126459)
CD1E	1159 (+35921)
CD2	894 (+63877)
CD200R1	1053 (+1115)
CD200R1L	1053 (-128057), 582 (+22408)
CD247	1203 (+128936)
CD248	1398 (-10605)
CD300C	1212 (-22759)
CD36	921 (-135162), 1033 (-34817), 753 (-21874)
CD44	660 (+109676)
CD48	1206 (-12906)
CD5	1342 (+14260)
CD55	1128 (-24896)
CD70	783 (+23606)
CD83	989 (+178097)
CD9	1306 (-18406), 1106 (-9578)
CDA	1056 (-58922)
CDADC1	965 (+74698), 1045 (+95624)
CDC26	904 (+13627), 706 (+28741)
CDC42EP3	1078 (-57683)
CDC5L	1152 (+238249)
CDC7	1125 (+59061)
CDCA2	879 (+241580)
CDCA7	1062 (-260032), 1005 (-166716), 858 (-53540), 978 (+84031)
CDCA7L	1233 (-145526)
CDH11	887 (+253837)
CDH13	661 (-245738), 986 (+16039)
CDH15	1600 (-29122)
CDH19	978 (-9231), 1146 (+207696)
CDH2	874 (+58024), 877 (+221902)
CDH20	785 (-53307)
CDH26	854 (+43435)
CDH4	884 (-95532), 2187 (+191934), 923 (+221343)
CDH8	538 (-26521)
CDHR3	867 (-8177)
CDK10	1081 (-22893)
CDK13	1108 (-187070)
CDK14	967 (-129300)
CDK18	1158 (+51011)
CDK5RAP1	956 (+28362)
CDKL2	877 (+62852)
CDKN1C	1028 (+86378)
CDKN2C	862 (-1206)
CDRT15L2	921 (+186754)
CDS1	1186 (+83025)
CDS2	1199 (-242)
CDYL	769 (+158635)
CEBPA	2292 (+52189)
CEBPB	1098 (+67667)
CECR2	1161 (+81268)
CELF2	1011 (+138976)
CELF3	1181 (+39262)
CELF4	1106 (+136469)
CELSR1	1088 (+2640)
CENPF	853 (-37824), 1165 (+190199), 1067 (+220324)
CENPI	907 (+47844)
CENPJ	958 (+125105)
CENPM	892 (-12555)
CENPQ	917 (+17861)
CENPW	937 (-141398), 838 (-14530)
CEP112	1046 (+283995)
CEP135	870 (-88167)
CEP152	939 (-56288)
CEP170	867 (+168534), 917 (+180829), 902 (+192713)
CEP19	955 (+11304), 925 (+17108)
CEP70	1080 (+108406)
CEP85L	924 (-94150)
CER1	815 (-73587)
CERK	1199 (+112204)
CERS3	976 (+46045)
CERS5	1086 (-88005)
CERS6	922 (+245773)
CFDP1	1157 (+139008)
CFHR1	861 (+28983)
CFHR4	861 (-39274)
CFL1	1953 (+24743)
CFL2	920 (-21091)
CFTR	1006 (+224661)
CGNL1	1063 (-111116)
CHAC2	985 (-212705)
CHCHD4	989 (+96364), 967 (+123987)
CHD1L	1114 (+62797)
CHD2	1186 (+9246)
CHDC2	966 (+234376)
CHFR	1012 (-62922)
CHMP1A	1081 (-5930)
CHMP1B	719 (-141514)
CHORDC1	927 (-285563)
CHRFAM7A	1103 (+17582), 904 (+17867), 1390 (+220396), 1181 (+220503)
CHRM2	921 (-238842)
CHRM3	1058 (-214850), 970 (-168963), 1112 (-17294), 1089 (+88674), 1174 (+121016)
CHRNA2	919 (+158932)
CHRNA6	1034 (-19137)
CHRNA7	1286 (-54422), 1283 (-54419), 887 (+124424)
CHRNE	1488 (-5880)
CHST15	1011 (-150215)
CKS2	962 (-50501)
CLASP1	947 (+160746), 1273 (+170626)
CLASP2	754 (+271226)
CLCA4	992 (+53534)
CLDN1	1124 (-43114), 711 (+95755), 852 (+146247)
CLDN12	1091 (-24089), 967 (+176700)
CLDN16	1124 (-22283)
CLDN17	1113 (+169342)
CLDN23	1172 (-54733), 956 (+51209)
CLEC14A	625 (-292939)
CLEC2B	919 (+27815)
CLIC4	1126 (+142148)
CLIC6	1066 (+239544)
CLLU1	905 (+90437)
CLN8	1080 (-11958), 1067 (-11893)
CLNK	1052 (+191281)
CLPTM1L	802 (-66736), 806 (-66611)
CLTC	599 (+44633)
CLU	977 (+89622)
CLVS2	914 (+50989), 916 (+207322), 1320 (+268734)
CLYBL	1272 (+46944)
CMAS	1372 (+274901)
CMC1	900 (-42055)
CMKLR1	912 (-100251), 1266 (-24291)
CMPK2	859 (+95286)
CMTM3	1080 (+14631)
CMTM4	1080 (+78044)
CNIH	1171 (-2774)
CNIH3	1191 (+131880)
CNIH4	1166 (-9298), 879 (+46618)
CNKSR3	881 (-111035)
CNOT11	829 (-42312)
CNOT6L	1028 (+247233), 910 (+256244)
CNTF	990 (+19939)
CNTLN	795 (-134305), 961 (+159062)
CNTN1	1064 (+43617)
CNTN4	928 (+114800)
CNTN5	1041 (-258745)
CNTNAP2	982 (-119007), 812 (-15934)
CNTNAP4	980 (-107041)
COA1	804 (-47599)
COBLL1	906 (+145783)
COG2	957 (-169704), 1207 (-67752), 1047 (+20617)
COL15A1	989 (-89628)
COL18A1	1165 (-122793), 1199 (-51817), 1817 (+18860), 1622 (+74443)
COL22A1	964 (+43620), 805 (+235504), 1042 (+253012)
COL23A1	1268 (+293903)
COL4A1	764 (+252786), 1918 (+263654)
COL4A2	1265 (+196958)
COL5A1	1102 (-41950), 1161 (+186931)
COL6A1	2096 (+60135)
COL6A2	2096 (-56225)
COL6A3	1076 (-50416)
COL8A1	976 (-169224), 674 (-153595)
COLGALT2	757 (+77535)
COMMD1	881 (+136075), 942 (+170082)
COMMD10	810 (+288869)
COMMD5	959 (-22725)
COMT	1586 (-31892)
COPA	908 (+8479)
COPG1	1167 (+33612)
COPS7A	1118 (-6453)
COQ3	803 (-22056), 908 (+35135)
CORO2B	959 (-6300)
COX16	728 (+108323)
COX18	887 (+191358), 871 (+256783)
COX20	1184 (-153322)
COX6C	959 (-133019)
COX7B2	734 (+209078)
CP	749 (-59337)
CPA6	818 (+114376)
CPB2	1176 (+15598)
CPM	795 (-250050)
CPOX	890 (+46418)
CPS1	946 (+59793), 659 (+257668)
CPSF6	795 (-56288)
CPVL	1010 (-259805), 1185 (-208119)
CPXCR1	985 (+117390)
CPZ	1234 (+94552), 958 (+154388)
CRADD	872 (-14470)
CRB2	927 (+161371)
CREB1	990 (-191902)
CREB5	1048 (+55166)
CREBBP	860 (-121337)
CRHR2	1079 (+54671)
CRIM1	648 (+216307), 1015 (+225770)
CRIPAK	938 (+1099)
CRISPLD1	833 (+254812)
CRISPLD2	881 (-60661)
CRNKL1	1131 (-276513)
CROCC	1191 (-256499), 1269 (-179947), 1184 (-179890)
CRP	809 (+25437)
CRTAM	958 (-168072)
CRYAA	1343 (-8836), 1608 (-8765), 1465 (+216262)
CRYBB3	880 (-93480)
CRYGS	976 (+88505), 922 (+129775)
CRYL1	1294 (-13943), 1830 (+28040)
CRYZ	1120 (-217873)
CSE1L	1132 (-29876), 1181 (+101407)
CSF3R	1306 (-278921), 1340 (-130635)
CSMD3	863 (+109144)
CSN1S1	1176 (-5975)
CSNK1A1L	1060 (-226976), 965 (-157110)
CSNK2A2	1134 (+36351)
CSPG5	903 (-56351)
CSRP2BP	908 (+128417)
CST3	1536 (-21689)
CST4	1536 (+29406)
CST5	878 (-25860)
CST7	1142 (-243239)
CSTA	1133 (-99113)
CSTF2T	881 (+169788), 1116 (+201935)
CTAGE5	1038 (+121513)
CTAGE8	1252 (-29633)
CTCFL	1299 (+113991)
CTDP1	710 (-188452), 1454 (+149288)
CTH	952 (+12405)
CTNND2	718 (+14869)
CTSH	1054 (+35659)
CTSL	909 (-115738), 1056 (-12067)
CTTN	1054 (-27036)
CTTNBP2	1006 (+168883)
CTTNBP2NL	785 (+29998)
CTXN3	1486 (-22482), 1009 (+90960)
CUL1	944 (-48818)
CUL3	848 (-201543), 1119 (+28889)
CUTC	892 (+10521)
CUX1	925 (-10423)
CWH43	1363 (+276588), 1355 (+276605)
CXCL13	910 (+51393), 1028 (+60404)
CXCL3	932 (+32857)
CXCL5	932 (-7053), 876 (-2201)
CXCR4	1155 (-9544)
CXorf23	1050 (-42647)
CXorf36	1130 (+130313)
CXXC4	820 (+228291)
CYBRD1	878 (+116419)
CYLC1	903 (-235650)
CYLC2	980 (-297005)
CYP11B2	1788 (-19346)
CYP2C19	1142 (+10914)
CYP2C9	1142 (-165133)
CYP2E1	911 (+23022)
CYP2W1	1435 (+28206)
CYP3A5	969 (+38188)
CYP4A11	984 (-28764), 1020 (+30442)
CYP4A22	843 (-25311)
CYP4B1	1135 (-21550), 1020 (+111977)
CYP4F2	2079 (+10148)
CYP4V2	952 (-62364), 1340 (-31352)
CYP4X1	984 (-53339)
CYP4Z1	843 (+44656)
CYP7B1	849 (+69472)
CYSLTR2	1281 (-91453)
CYTH3	2395 (+92394)
DAAM1	1155 (+101432), 1018 (+190738)
DAB1	705 (-24612)
DACH1	1112 (-201870), 1031 (-165239), 914 (+172853)
DAD1	821 (+249606)
DAOA	825 (+296075)
DAPK1	909 (+111900), 1056 (+215571)
DAPK2	1216 (+143034)
DAPL1	997 (+66725), 716 (+126376)
DBX2	869 (+41750)
DCBLD2	963 (-77347)
DCDC2C	1225 (+267922)
DCHS2	655 (+275895)
DCK	972 (+128717)
DCLK1	908 (-67157), 882 (+173211)
DCLK3	829 (+59353), 972 (+285388)
DCP1A	862 (-119249), 882 (+21744)
DCT	962 (+167110), 1047 (+260088)
DCTN6	1118 (+65274), 1125 (+110470)
DCUN1D4	1564 (-31959)
DDHD1	987 (-135883), 850 (-62459), 705 (+166635)
DDIT4L	1281 (-5093)
DDO	1119 (+190)
DDX10	1071 (+245768)
DDX17	988 (+14063)
DDX18	884 (-92034)
DDX21	971 (+16671)
DDX53	1041 (-112914)
DDX60	1141 (+147321)
DEFA6	1417 (+22851)
DEFB1	1417 (-25203)
DEFB108B	1093 (-202402), 928 (-121201), 910 (+69694)
DEFB115	1710 (-33158), 1214 (+45391)
DEFB116	1214 (+5530)
DEFB130	997 (-235831)
DEFB131	999 (+79036)
DEGS1	870 (-186228), 1380 (+43357)
DENND4A	797 (+18557)
DENND5A	965 (+19252), 853 (+79521)
DEPDC1	946 (-100501)
DESI2	1016 (-133250), 1184 (+29065)
DFNA5	912 (+148064)
DGCR6	788 (-205331), 607 (-13606), 700 (-9827), 766 (-9745)
DGKB	870 (-114965), 961 (-85482), 910 (-57883)
DGKG	976 (-95960), 922 (-54690)
DGKI	912 (+159881)
DHRS2	1066 (+174843), 986 (+256802)
DHRS3	1514 (+32603)
DHRS4	1066 (-142370), 986 (-60411)
DHRS4L2	1093 (+20430)
DHRS7	1258 (-1856)
DHRS7C	1286 (-25344), 1107 (+75623)
DHRS9	1142 (-17881)
DHX15	1170 (-13949), 859 (+5138)
DHX32	1063 (+14196)
DHX40	940 (-41303)
DHX9	1415 (-27167)
DIAPH2	925 (+96473)
DIAPH3	1035 (+152429), 1025 (+199795)
DICER1	1032 (+15513), 705 (+29578), 2342 (+219529)
DIO2	1173 (-294769), 1100 (+146933), 1138 (+215290)
DIP2A	1039 (+89056)
DIRAS2	751 (-100548)
DIRC2	936 (+23570)
DISC1	1111 (+10787), 1139 (+116905)
DISP1	1005 (-105413), 1121 (+9491), 1405 (+187836)
DKK2	861 (+142307)
DKK3	875 (-3109)
DLC1	783 (+115602)
DLEU1	1110 (+75751)
DLG1	716 (+8064)
DLG3	985 (+52150), 799 (+191706)
DLGAP1	1211 (-55432)
DLGAP2	1080 (+250438), 1067 (+250503)
DLL1	908 (+177800)
DLX1	1026 (-29336)
DLX6	787 (-193441)
DMBT1	1148 (-12477)
DMGDH	840 (+2854)
DMRT1	981 (-261641), 1256 (-32815)
DMRTA2	739 (-98393), 1077 (+111512)
DNAAF1	1232 (-3998)
DNAH11	768 (-83011)
DNAH12	893 (+96259)
DNAH14	1191 (-181494)
DNAH8	1150 (+51946)
DNAH9	823 (-90462)
DNAJA2	1573 (-83548), 1557 (+58220)
DNAJB6	1770 (-37442), 2210 (+145200)
DNAJC10	941 (-33285), 1085 (+126458)
DNAJC15	903 (+238083)
DNAJC24	1134 (+134026)
DNAJC3	941 (+97819), 987 (+131604), 913 (+282739)
DNAJC5B	751 (-162541)
DNAJC8	880 (+23276)
DNAJC9	970 (+65651)
DNALI1	1033 (+23163)
DNER	871 (+77159)
DNM3	906 (+75529)
DNMT1	1080 (-16440)
DOCK1	1537 (+221398)
DOCK10	2184 (+123360), 848 (+255551)
DOCK2	967 (+239170)
DOCK3	985 (+131034)
DOCK7	830 (+17166)
DOCK8	1165 (+133033)
DOCK9	778 (+145333)
DOK1	1158 (+22530), 694 (+44674)
DOK5	1202 (-194112), 1121 (-38433), 833 (+161209)
DOK6	659 (+190390)
DPM3	1138 (-9173)
DPT	1116 (-53206)
DPY19L2	923 (+129467)
DPYSL2	1121 (+80345)
DPYSL3	883 (+80712)
DPYSL4	2058 (-12946)
DRAM1	980 (+41892)
DRD2	1208 (-172885)
DRD3	743 (+33826)
DRD5	999 (-257962), 934 (-26985)
DRGX	1327 (+137514)
DRP2	907 (-71505), 981 (+54862)
DSCAM	2053 (-146246), 928 (+284717)
DSCR3	753 (+158834)
DSEL	957 (+104851)
DSTYK	996 (+20530)
DTD1	1168 (+138235)
DUSP1	888 (-16046)
DUSP10	1112 (-266054), 1124 (-187756), 1031 (-24034), 988 (+59333)
DUSP26	1091 (+25069)
DYM	1007 (+8772)
DYNC1I1	1430 (+118115), 1054 (+146011)
DYNC1I2	878 (-48703), 1196 (+44271)
DYNLT1	1076 (+92193)
DYRK2	740 (-248175)
DYRK3	1769 (+36729)
DYSF	1016 (+196006)
EARS2	1102 (-27836)
EBF2	913 (-226682)
EBPL	833 (-95223), 1130 (-54915)
ECD	970 (-15116)
ECHDC2	1169 (+207041)
ECHDC3	1206 (+150160)
ECM1	1995 (+5738)
EDA	929 (-12877)
EDA2R	909 (-111782)
EDEM2	975 (+11318), 1048 (+45639)
EDEM3	1279 (-77884)
EDN1	1122 (+139137)
EDN2	1955 (+59897)
EDN3	964 (-53042), 883 (-25340), 1113 (+203660)
EED	828 (-45424)
EEPD1	1067 (-87763), 1070 (-56919)
EFCAB12	1691 (+58204)
EFCAB13	1011 (+5161)
EFCAB14	1135 (-58432)
EFCAB5	667 (+106504)
EFEMP1	932 (-221445)
EFHB	822 (+169651)
EFHC2	921 (+208198)
EFNB1	1864 (-175823)
EFNB2	797 (+109140), 884 (+250348), 1061 (+251786)
EGF	1013 (+236674)
EGFL6	921 (-123681)
EGFLAM	824 (-280258), 874 (-36983), 942 (+168451)
EGFR	1000 (+54883), 2575 (+185006)
EGLN1	1161 (+51459)
EGR4	1007 (-29843)
EHBP1	740 (-114498)
EHD3	1108 (+119633)
EHF	1164 (+28792)
EHHADH	938 (+102706)
EHMT1	1150 (+186014)
EID1	939 (-10457)
EIF1B	1159 (+26592)
EIF2A	884 (-131969)
EIF2S1	945 (-29089), 969 (-12042)
EIF3B	1227 (-2453)
EIF3C	1091 (+101919)
ELAVL2	834 (+149095)
ELAVL3	1515 (+16085)
ELAVL4	1077 (+205696)
ELK3	1007 (-29906)
ELMO1	1079 (+82170), 757 (+245058)
ELOVL2	935 (-44167)
ELOVL4	895 (+260234)
ELOVL6	1013 (+49088)
ELP3	1007 (+76569)
EMB	1002 (-24911), 1011 (+70764)
EMID1	1140 (-9389)
EML1	1075 (+167290)
EMX2	1080 (+20753)
EN1	1035 (+294715)
ENAH	1051 (-47013), 1179 (+1367), 958 (+7776)
ENC1	1082 (+235343)
ENO4	930 (-16355)
ENOSF1	928 (-29429)
ENPP2	896 (-65012)
ENPP5	874 (-272900)
ENPP7	1196 (-187269)
ENSG00000091436	1062 (+18870), 1005 (+112186), 858 (+225362)
ENSG00000113811	1117 (-104306)
ENSG00000134602	773 (-243289)
ENSG00000143674	1035 (-19315), 1210 (+60060)
ENSG00000166329	726 (-75081)
ENSG00000167674	1539 (+20556)
ENSG00000173517	1119 (+5525), 919 (+95508)
ENSG00000176134	1002 (-272529)
ENSG00000182319	1172 (-260707)
ENSG00000214788	962 (+25261), 812 (+81038)
ENSG00000214978	1286 (+5430)
ENSG00000228144	1157 (+221270), 932 (+254821)
ENSG00000254469	910 (+25701)
ENSG00000256206	846 (-71754)
ENSG00000258555	951 (+108187)
ENSG00000261833	851 (+282817)
ENSG00000269099	1034 (+4349)
ENSG00000269533	874 (-1394)
ENSG00000271741	936 (+11360)
ENTPD3	1159 (-50880)
EOGT	832 (+41053)
EPC1	849 (-254991), 802 (-27992), 1004 (+253381)
EPDR1	821 (+95931)
EPHA6	578 (-271319), 1507 (-196903), 713 (+155023)
EPHX2	977 (+34630)
EPN2	979 (+52733)
EPOR	1123 (-17987)
EPS8	1246 (-86219), 1058 (+156828)
EPYC	1100 (+218548)
ERBB2IP	755 (-52635)
ERC1	1003 (+101824), 897 (+213590)
ERCC4	1363 (+131255)
ERCC5	834 (-1354)
ERCC6L2	874 (+21268), 1010 (+125177), 1365 (+151131), 1300 (+282231)
EREG	1123 (+33234)
ERG	1402 (+38901)
ERGIC1	888 (-47034)
ERGIC2	758 (-70417)
ERI1	956 (-249000)
ERRFI1	974 (-126781)
ERVV-1	1182 (-24213)
ESRRB	1084 (-41831)
ESRRG	854 (-84429), 1170 (+152421)
ESYT2	1084 (+106484)
ESYT3	1080 (+51337)
ETAA1	917 (+279647)
ETFA	907 (+6024)
ETFDH	1022 (+45125)
ETS1	665 (+199233)
ETS2	1026 (+3313)
ETV1	899 (+244393)
EVA1A	664 (+292960)
EVL	1075 (-104645)
EVX1	1265 (+125622)
EVX2	954 (+45005)
EXD3	1576 (+95089)
EXO1	1255 (+6765), 956 (+33130)
EXOC1	870 (+7198)
EXOSC6	1258 (-3107)
EXOSC8	1175 (+14332)
EXTL3	1079 (-84151)
EYA1	967 (+189896)
EYA2	1059 (+149635)
EYA4	1026 (+264503)
EZH2	1009 (-88529)
F11	974 (+147918)
F13A1	782 (-122791), 995 (+34907), 666 (+295979)
F13B	1205 (-48006), 1228 (-1789)
FAAH2	852 (+269253)
FABP2	1016 (-235081), 928 (-116993)
FABP3	1872 (-14111)
FABP6	976 (+33896)
FAF1	862 (+724)
FAH	1071 (+94308)
FAM101B	1176 (+16199)
FAM103A1	955 (-13696)
FAM105B	895 (-209852), 787 (-74709)
FAM110B	828 (-9536)
FAM114A1	870 (+132692)
FAM114A2	1173 (+112463)
FAM120B	2193 (+160127), 2174 (+160214)
FAM124B	1119 (-154425), 940 (+88463)
FAM126B	1054 (+937)
FAM129A	1279 (+141751)
FAM134B	828 (-157261)
FAM136A	831 (-53511)
FAM13A	1165 (+238501)
FAM150A	1171 (-19027), 1316 (+126662)
FAM150B	1220 (-239008)
FAM155A	889 (+9352), 1217 (+60284)
FAM155B	929 (+97950)
FAM159A	1169 (+81382)
FAM168B	1134 (+116241)
FAM170A	940 (-20517)
FAM180A	1050 (-25471)
FAM184A	1047 (+62052)
FAM188A	977 (-255733)
FAM189A2	806 (-104969), 834 (+102622), 822 (+102640)
FAM198B	1104 (+116140)
FAM19A1	836 (+126860), 831 (+172783)
FAM19A4	832 (-39960), 814 (+59298), 893 (+205134)
FAM200A	932 (+40595)
FAM20C	653 (-142754)
FAM3C	694 (-16781)
FAM3D	1052 (-132937)
FAM49A	1776 (+270737)
FAM53A	1791 (+31813)
FAM57B	1054 (-14364)
FAM5C	909 (-278025), 723 (+56975)
FAM72A	1148 (-50164)
FAM76B	1045 (+271340)
FAM90A26	902 (-123324)
FAM9A	876 (-88258)
FAM9B	886 (-252177), 900 (-174805), 708 (-19373), 876 (+144532)
FANCB	948 (+219429)
FARP1	910 (-125679), 1037 (-114697)
FARSB	1027 (+75420)
FASLG	1487 (+60078), 827 (+265965)
FASN	1946 (-126061)
FAT2	1101 (-43839)
FAT4	598 (-182689), 1005 (-123193)
FAXC	908 (-9414)
FBLN7	1028 (+110866)
FBP2	902 (+3424), 868 (+136145)
FBXL14	915 (+167085)
FBXL4	781 (+82924)
FBXO15	833 (+151092)
FBXO25	1028 (-54320)
FBXO30	881 (-61314)
FBXO31	1104 (+116730)
FBXO32	752 (-65350), 910 (+70669)
FBXO33	1038 (+43863)
FBXO4	1022 (+263074)
FBXO40	958 (+47946)
FBXW2	832 (-36459)
FCHO2	742 (-46738)
FCHSD2	963 (+84839)
FCN1	1052 (-39126), 1558 (-28595)
FCN2	1161 (-52107)
FDX1	918 (-30138)
FEM1C	750 (+159520)
FERMT2	705 (-35366)
FEZ2	1015 (+16495), 648 (+25958)
FEZF1	1103 (-267036)
FFAR2	1490 (-55263)
FGD4	833 (-203911)
FGD5	1042 (-100256)
FGF14	1177 (-58123)
FGF16	840 (-278572)
FGF19	993 (+23690)
FGF7	726 (+88221)
FGF9	1128 (+16339), 923 (+152033)
FGFBP2	980 (-10888)
FGFR2	764 (+215060)
FGGY	872 (+229144)
FHIT	1086 (-285690), 975 (-67193)
FHL3	1129 (-3842)
FICD	1266 (-151577), 912 (-75617)
FIGNL1	1065 (+93130)
FIP1L1	1041 (+64175)
FKBP1C	1048 (+62562)
FKBP4	2394 (-74467)
FKBP6	1613 (+100151)
FLG	3221 (-27088)
FLG2	3221 (+7715)
FLI1	1144 (+57497)
FLRT2	1105 (+146161)
FMN1	959 (+4079)
FMNL2	708 (+233833)
FMR1	1111 (-15744)
FN1	967 (-140492)
FNBP1	998 (+132249)
FNDC3B	908 (+294366)
FNIP2	726 (+41468)
FOCAD	923 (+270221)
FOXA1	1051 (-249039), 1142 (+33371), 1045 (+287283)
FOXA2	1002 (-185716), 1063 (+95703)
FOXB1	1012 (-83562), 944 (+45553)
FOXC1	1812 (-207377), 866 (-73199), 1427 (+127355)
FOXD2	1034 (+290068)
FOXF1	1060 (+35555)
FOXF2	1812 (+13235), 866 (+147413)
FOXI1	967 (-229480)
FOXJ3	1058 (+93190)
FOXK1	910 (-160363)
FOXN4	904 (+120102)
FOXO1	713 (+90041)
FOXO6	1201 (-32588), 1955 (+62851)
FOXP1	1121 (-201517), 909 (-140989)
FREM1	1077 (-52380), 1050 (+517), 815 (+114691)
FREM2	779 (-184514)
FRG2C	1018 (-282930), 851 (-75327), 998 (+86938)
FRK	1046 (+204183)
FRMD4A	782 (+182638)
FRMD4B	1065 (-275538)
FRMD6	919 (-264496), 1165 (+72428), 857 (+112388)
FRMPD3	1079 (-69236)
FRYL	1082 (+144782)
FRZB	1085 (+24433)
FSCB	985 (+58795), 1094 (+121362), 878 (+283556)
FST	1092 (-138052)
FSTL1	1050 (+160357)
FSTL5	799 (-152908)
FTMT	899 (-68788)
FUCA2	988 (-137384)
FUT8	943 (+55018), 1081 (+108384)
FXYD4	884 (-97900)
FZD1	944 (-97614)
FZD10	902 (-107251)
FZD3	1079 (+122920)
FZD4	809 (+32389), 777 (+67663)
FZD5	647 (-19126)
FZD6	989 (-10550)
FZD8	967 (-156667), 1055 (-62613)
FZD9	1613 (-5595)
GAB1	920 (-24738)
GABBR2	888 (+274672)
GABRA2	734 (-224899)
GABRA5	1018 (+26721), 769 (+42799)
GABRG3	1018 (-78198), 769 (-62120), 945 (+185257)
GAD2	933 (-79583), 984 (+89352)
GADD45B	940 (+79320), 1524 (+99726)
GALC	1184 (+91512)
GALNT10	1017 (-73891), 1146 (+80862), 1095 (+94298)
GALNT12	989 (+46312)
GALNT13	1029 (-253049)
GALNT2	1213 (-279017), 1148 (-200411), 1989 (+268252)
GALNT7	998 (-144325)
GALNT9	3546 (+49012)
GAPVD1	1605 (+148008), 1042 (+167498), 985 (+233822)
GAREM	1006 (-200724), 693 (+177313)
GARS	1079 (+50751)
GAS6	1451 (-229608), 2074 (+68091), 1101 (+103309)
GATA3	1419 (+58309)
GATA4	669 (-197781)
GATAD1	1078 (-193714), 849 (-140857)
GATM	920 (+59287)
GBE1	852 (+137314)
GBX2	1085 (-25521)
GCLC	848 (-1211)
GCN1L1	938 (+67385)
GCNT2	1016 (+60929)
GCNT4	1031 (-132577), 975 (-24167)
GCNT6	1016 (-44475)
GDAP1	1057 (+15595)
GDNF	824 (-142324)
GET4	1322 (+2454)
GFRA1	805 (-114283)
GFRA2	1083 (+128576), 776 (+199874)
GFRAL	976 (+229744)
GGCT	923 (+11802)
GGCX	1088 (+12147)
GGTLC1	878 (+83169)
GHDC	792 (-65225)
GHITM	928 (-56967)
GHR	1022 (-235449)
GHSR	948 (+56271), 908 (+113536)
GIMAP1	884 (+11129)
GIMAP5	884 (-9662)
GIPC2	646 (+128358), 887 (+152008)
GJA1	962 (+249737)
GJA3	1145 (+75463)
GJB6	1830 (-265422)
GJD3	911 (-39873)
GJD4	985 (-42698)
GK	806 (-214133), 812 (-102137), 740 (+79849)
GLCCI1	907 (-213938), 885 (+224319)
GLCE	1117 (-21565)
GLDC	958 (+17857)
GLI2	873 (-79569), 1708 (+281199)
GLI3	1145 (-102397), 927 (+61856)
GLIS3	718 (+243367)
GLP1R	1150 (-273730)
GLRA2	948 (+124105)
GLRX5	1214 (+70594)
GLT1D1	1186 (+280644)
GLT8D2	800 (+58434)
GLUD1	911 (+10823)
GLUD2	988 (+251378)
GLYAT	990 (+89349)
GLYATL3	917 (-18719)
GM2A	1059 (-55823)
GMCL1	1059 (-73945)
GMPPB	917 (-20182)
GMPR	925 (-41603), 690 (-19673), 913 (+72275)
GMPS	919 (+203816)
GNAI1	1112 (-158467), 921 (+99625), 1033 (+199970), 753 (+212913)
GNAL	719 (+20926)
GNAS	1121 (+68149)
GNAZ	995 (-80237)
GNB1L	1586 (-54776)
GNG11	903 (+29179)
GNG13	2995 (-58003), 1176 (-46287)
GNG2	1165 (-136039), 857 (-96079)
GNG4	1090 (-128678)
GNG7	1524 (+126856), 940 (+147262)
GNL2	1033 (+15839)
GNL3L	1020 (+67169)
GNPDA2	871 (-243925)
GNRH2	1007 (-111759), 1214 (-65238)
GOLGA1	972 (+8196)
GOLGA7	688 (-2675)
GOLGA8K	887 (+248281)
GOLGA8T	1181 (+37897), 1390 (+38004), 904 (+240533), 1103 (+240818)
GOLM1	972 (+133680)
GOLPH3	1523 (+171335)
GOLPH3L	988 (-278)
GORAB	939 (-125135), 949 (+107526), 964 (+114968)
GORASP1	800 (+17280)
GOT2	631 (-269464), 1155 (-125741), 1129 (-55964), 994 (-15553)
GP1BA	1488 (-23343)
GPA33	2310 (+34040)
GPAM	1085 (-47209)
GPATCH2	1153 (+234360)
GPATCH2L	1084 (+213771)
GPBP1L1	1022 (+90081)
GPC1	1648 (-126417), 1159 (+88116), 902 (+103640)
GPC3	899 (+137750)
GPC4	990 (+66180)
GPC5	1130 (+155640)
GPC6	756 (-146642)
GPCPD1	1591 (+53833), 1341 (+137919)
GPHN	954 (-50306)
GPM6B	1030 (+68702)
GPR12	1211 (-216287)
GPR123	1023 (-250584)
GPR125	1003 (-240275), 958 (+15840)
GPR133	1006 (-72644)
GPR135	1018 (+11149), 1155 (+100455)
GPR137B	1223 (-56498), 1235 (-45281)
GPR143	2012 (+197093)
GPR146	1435 (-43880)
GPR15	890 (+15406)
GPR151	1093 (+63992)
GPR155	849 (-139366)
GPR156	1050 (-5802)
GPR173	1026 (+21071)
GPR20	1309 (+97642)
GPR21	854 (+45004)
GPR25	2373 (+134112)
GPR26	744 (-9905)
GPR37	957 (-145140)
GPR39	1024 (+235283)
GPR42	1490 (+22109)
GPR52	1070 (-125420), 976 (-83135), 1147 (+47066)
GPR98	936 (-11685)
GPT2	1557 (+31189)
GPX4	962 (+37106)
GRAMD4	1199 (+5655)
GRAP2	995 (-101941)
GRB14	906 (-73781)
GREM2	1207 (-151532), 885 (+60844)
GRHL2	1398 (+160082)
GRIA1	751 (+15157)
GRIA3	1006 (+89568)
GRIK1	1113 (-57399), 884 (+232650)
GRIK3	1306 (+271926)
GRIK4	881 (-149339)
GRIN3A	1040 (-261513)
GRK5	1117 (+23367)
GRK7	753 (+63399)
GRM1	999 (-7051), 914 (+18118)
GRM3	770 (-182670)
GRM4	2698 (+61372)
GRM8	1125 (+285957)
GRXCR2	686 (-12203)
GSAP	862 (-98930)
GSC	2342 (-168256), 1156 (+31987), 1617 (+119244), 1870 (+132512)
GSDMC	1012 (+284453)
GSE1	1014 (-208429)
GSK3B	600 (+101392)
GSKIP	1049 (-65426), 1155 (-49052)
GSPT2	1021 (+43192)
GSTK1	1960 (-32458)
GSTM1	974 (-10632)
GSTM2	974 (+9122)
GSX1	1110 (-63741)
GTF2A1	892 (-154275), 1031 (-16490), 891 (+100585), 1025 (+215304)
GTF2B	1479 (+112)
GTF2E1	967 (+91696)
GTF2F2	1126 (+40371)
GTF3A	1129 (-98878)
GTPBP10	1091 (+32633)
GUCA1C	1007 (-131263)
GUCA2A	1058 (-77057)
GUCA2B	895 (-216972)
GUCY2D	630 (+30407)
GUSB	1002 (+22071)
GXYLT2	1001 (+99408)
GYPC	1184 (+223329)
H1FX	1691 (-54170), 1167 (+33059)
HACL1	893 (-150784)
HAND2	877 (+113143)
HAPLN1	838 (+144110)
HAS2	889 (-25363)
HAUS2	1019 (-47760)
HCLS1	958 (+19846)
HCN4	1027 (+83497), 807 (+137288)
HDAC4	3589 (+119050), 1333 (+131687)
HDAC9	1089 (+55569)
HDHD1	1255 (+48147)
HECTD1	997 (+15062)
HECTD4	990 (+178619)
HECW1	890 (+32824), 987 (+200370)
HELLS	1213 (-87124)
HELT	1087 (-104078)
HELZ	1166 (+190408), 913 (+193012)
HEPACAM2	958 (-25350)
HERC1	1216 (-63345)
HERPUD2	1461 (+178580)
HEXDC	1278 (-38194)
HEY1	1183 (-205603), 739 (-165937)
HEY2	1107 (-103977)
HFE2	920 (-42783)
HFM1	958 (+17488)
HGF	1042 (+53054)
HGFAC	971 (-93343)
HGSNAT	5149 (+99353)
HHAT	1208 (+15617), 1147 (+55046), 1032 (+76390)
HHATL	1092 (-67951)
HHIP	1011 (-141839)
HHIPL2	961 (+39048)
HHLA1	1011 (-111448)
HIATL1	723 (-81841), 868 (+83097), 902 (+215818)
HIBADH	1265 (+294828)
HIGD1A	1092 (+33655)
HIP1R	983 (+43053)
HIPK3	1400 (+145775)
HIST1H1D	843 (+5813)
HIST1H2AA	843 (+3575)
HIST1H2BA	843 (-3922)
HIST1H2BL	928 (+247245)
HIST1H3E	843 (+4020)
HIVEP3	895 (-17951)
HJURP	1186 (+90807)
HK2	1145 (-81902)
HLX	999 (+241463)
HMCN1	1143 (-117260)
HMGA2	948 (-44834), 932 (+91033), 1157 (+124584)
HMGB4	852 (-269519)
HMGCLL1	976 (+21974)
HMGCR	975 (-282102), 1031 (-173692)
HMGN5	778 (-38892)
HMX1	902 (-175268), 958 (+124768), 1234 (+184604)
HNF1A	991 (-28937)
HNMT	886 (+80979), 977 (+224551)
HNRNPD	1176 (+1816)
HNRNPLL	1002 (+195515)
HNRNPUL1	1392 (-33896)
HOMER2	955 (-19783)
HOOK1	872 (-288736)
HOXC13	1113 (-69825)
HOXD10	954 (-77671)
HOXD11	954 (-68378)
HOXD12	954 (-60822)
HOXD13	954 (-53983)
HPCAL1	1139 (+42304)
HPSE2	799 (+239271)
HRASLS5	884 (+86374)
HRCT1	1755 (+7850)
HS3ST4	896 (+48979)
HSD17B12	1218 (-106062)
HSD17B14	934 (-6358)
HSD17B3	1300 (+144220), 1365 (+275320)
HSD17B4	940 (+156511)
HSD17B7	1233 (+1900), 1088 (+252718)
HSD3B1	796 (+28407)
HSDL1	1232 (+3869)
HSF2BP	2167 (+54720), 1291 (+191640)
HSPA12A	930 (-90583)
HSPA13	963 (-127756)
HSPB1	884 (-222092), 1070 (-148716), 1043 (-139568)
HTR1B	855 (+158353)
HTR2A	1855 (-206623), 1023 (-118785)
HTR2B	1087 (-186816)
HTR5A	1189 (+91911), 1089 (+143309), 1605 (+193635)
HTRA1	1148 (+86663)
HTRA4	919 (-55722)
HUNK	1095 (+136628)
HYAL4	774 (-90419)
IARS2	747 (+111121)
ICA1	885 (+69167)
ICA1L	1156 (+295795)
ID2	1407 (-81684)
ID4	1158 (+186884)
IDI1	868 (-1653)
IDO2	722 (+38047)
IFI16	995 (-33627)
IFI44	1141 (+31684)
IFIT1	984 (+14108)
IFIT1B	1157 (-26024)
IFIT3	1157 (+24138)
IFIT5	984 (-7932), 1131 (+24974)
IFLTD1	1003 (-134407), 915 (+48167), 867 (+210755), 819 (+269147)
IFNE	940 (-33774)
IFRD1	1073 (-213651), 1033 (-35348), 911 (-17220)
IFT88	1294 (-27338)
IGF2R	1066 (+78108)
IGFBP1	1116 (-123515), 1073 (-104017)
IGFBP3	1066 (-116723)
IGLL5	995 (+102343)
IGSF11	1092 (+240899)
IGSF21	920 (-48211)
IGSF5	1061 (+63360)
IGSF9B	1761 (+54870)
IKZF1	1065 (+75974)
IL15	950 (-152154)
IL16	1262 (-137493), 1142 (-105040)
IL17D	1941 (+15574), 1139 (+27795), 1103 (+35622), 1004 (+60006)
IL1R1	2562 (-139648)
IL1R2	2562 (+11292)
IL1RAPL1	1036 (-237317)
IL1RL1	1195 (-19356)
IL1RL2	1195 (+105173)
IL20RB	986 (+144636)
IL23R	1114 (-60763), 857 (-53758)
IL36A	936 (+31002)
IL36B	936 (+16404)
IL9R	1253 (+11562)
IMMP1L	1134 (+5756)
INF2	1965 (-24098)
ING1	938 (+33043)
ING3	897 (-33340)
INHBA	1059 (+198741)
INHBB	988 (-76939)
INIP	928 (+18163)
INPP5D	1076 (-24273)
INSIG1	1189 (-135541), 1089 (-84143), 1605 (-33817)
INSIG2	977 (+239735)
INSM1	1131 (-35562)
INSM2	829 (+208967), 998 (+211279)
INSR	1252 (+140769)
INTS6	759 (+89805)
INTS7	1229 (+6065)
INTU	973 (-221418), 819 (-133725)
IP6K1	917 (+42394)
IPCEF1	912 (+71379)
IPMK	848 (+268957)
IPO5	910 (+63897), 1037 (+74879)
IPO8	1034 (+163448)
IQCA1	905 (-42110)
IQCJ-SCHIP1	1582 (+228705)
IQSEC1	1077 (+80378)
IQUB	920 (+289737)
IRAK1BP1	865 (+66743)
IRF2	908 (-70457), 1114 (-13170)
IRF2BP2	983 (-40346)
IRF2BPL	939 (+186492)
IRGM	942 (-24427)
IRS1	878 (+84203), 854 (+188563)
IRS2	764 (-267795), 1918 (-256927), 1153 (+201788)
IRX1	2067 (-272200)
IRX2	1714 (+156989), 1666 (+219848), 1540 (+297279)
IRX3	710 (-230160)
IRX4	1112 (-110431), 1040 (-105584), 1413 (-42482)
IRX5	1050 (-122684), 973 (+67167), 870 (+239419)
IRX6	870 (-153479)
ISM1	967 (-116981), 861 (-105357), 843 (+130721)
ISOC2	1905 (+13061)
ISX	1007 (-294381), 860 (-103071)
ITGA11	959 (-140781)
ITGA8	526 (+16291)
ITGB1	1118 (-274406), 790 (-92419), 1061 (+19511)
ITGB1BP1	874 (+17035)
ITGBL1	776 (+67950), 1060 (+118593), 1180 (+217525)
ITIH6	1020 (+200860)
ITM2A	989 (-149082)
ITM2B	1194 (-88599)
ITM2C	948 (-141282)
ITPKB	1132 (-46516), 1728 (-13764)
ITPR2	1008 (-100119)
ITSN2	1023 (-43254)
IVNS1ABP	1143 (-299962), 1139 (-26836), 1137 (+153656)
IWS1	951 (+65174)
JAG1	1160 (-96596)
JAKMIP3	2058 (+69283)
JMJD1C	960 (+141894)
JMY	1198 (-83738)
KAL1	958 (+225014)
KANK1	1165 (-122393), 981 (+109758)
KANK4	1326 (+53000)
KANSL2	1091 (+35214)
KAZN	993 (-172532)
KBTBD7	1184 (-41486)
KCMF1	969 (+72357)
KCNAB1	919 (-46196)
KCNB2	1032 (+85761), 1018 (+97738)
KCNE2	992 (-45288)
KCNF1	1084 (+200720)
KCNG1	1044 (-36291)
KCNG2	1454 (-34579)
KCNH1	821 (+84465), 1140 (+86824), 1059 (+120820), 1089 (+285825)
KCNH2	1951 (+68091)
KCNH5	991 (+99511)
KCNH8	856 (+279633)
KCNIP1	781 (-34842)
KCNIP4	713 (-105320)
KCNJ1	1144 (+91042)
KCNJ13	1166 (-63525)
KCNK1	1210 (-226176), 962 (+63539)
KCNK15	1162 (+27274)
KCNK16	942 (-120130)
KCNK2	1165 (-289842), 1067 (-259717), 1125 (-128189), 1146 (+49096)
KCNK9	958 (+145603), 929 (+229993)
KCNMA1	1133 (+175616)
KCNMB1	781 (-80054)
KCNMB3	874 (-66335)
KCNN3	2639 (+156409)
KCNQ3	1586 (-15092), 1011 (+258346)
KCNQ5	908 (+123951)
KCNS2	1052 (+11878)
KCNT1	1650 (+72208)
KCTD10	971 (+55514)
KCTD12	1086 (+83376), 972 (+200495), 958 (+286306)
KCTD15	806 (+262669)
KCTD3	654 (+50776), 980 (+75105), 1363 (+178773)
KCTD4	1126 (+40154)
KCTD7	920 (-262825)
KDELR3	988 (+24196)
KDM2B	892 (+150048)
KDM3B	861 (+28477)
KDM4B	954 (+208528), 978 (+217471)
KDM5B	1217 (+76084)
KDM6A	1130 (+197076)
KIAA0319L	926 (+265404)
KIAA0922	588 (-11282)
KIAA1009	765 (-189689), 929 (+36957), 1115 (+174283)
KIAA1217	1246 (+267691)
KIAA1279	971 (-15932)
KIAA1456	1060 (-107764), 1124 (+92118), 905 (+218979)
KIAA1549L	1400 (-138913)
KIAA1644	974 (-66473)
KIAA1715	954 (-36563)
KIAA2018	901 (-35956)
KIF14	993 (+63809)
KIF18A	849 (+124481), 872 (+243237)
KIF20B	977 (-18583)
KIF21A	1155 (-110626)
KIF21B	2373 (+16633)
KIF26B	1373 (+91853)
KIF2A	948 (-167515), 923 (-137703), 656 (-68026)
KIF2B	1057 (+238413)
KIF3B	1189 (+12759), 793 (+22186)
KIF5B	1004 (-37373)
KIF6	942 (+282735)
KIRREL	1208 (+59878)
KIRREL3	919 (+116229), 906 (+189330)
KL	1243 (-113857), 1115 (-38986), 1046 (+148093)
KLC2	1103 (-148999)
KLF10	861 (+63029)
KLF12	798 (+234055)
KLF13	629 (+220836)
KLF14	947 (-208729), 1197 (-178856), 1158 (-177122)
KLF2	1245 (-69519)
KLF3	874 (+72844)
KLF4	981 (-147767)
KLF6	830 (-205783), 1398 (-17380)
KLF7	990 (-172045)
KLF8	828 (-274213)
KLHDC10	1523 (+81518)
KLHL14	1006 (+101906)
KLHL2	959 (+89666)
KLHL25	956 (-63776), 1132 (-48404)
KLHL3	1068 (+98461)
KLHL38	752 (+46394)
KLHL5	1013 (+62261)
KLHL8	1030 (+21445)
KLK12	967 (-19788)
KLK13	967 (+10431)
KLK7	1052 (-11206)
KLK8	1052 (+6583)
KLLN	893 (-298283)
KLRD1	945 (+68111)
KLRF1	919 (+14843)
KLRK1	945 (+14089)
KMT2C	812 (-228737), 1541 (+52945)
KNOP1	1228 (+33056), 1089 (+68257)
KPNA2	1132 (+132579)
KPNA3	833 (+6223), 1130 (+46531)
KPNA4	1156 (-7665)
KPRP	1124 (-5581)
KRAS	915 (-254313), 867 (-91725), 819 (-33333)
KRBOX4	1064 (+47614)
KREMEN1	1140 (+123345)
KRT80	935 (+84913)
KRTAP11-1	1483 (-42405)
KRTAP19-8	818 (-115653), 1483 (+114516)
KRTAP5-11	928 (-129124), 1093 (-47923)
KRTCAP2	1138 (+23753)
KTN1	1581 (-8387)
L3MBTL3	891 (-108719), 1065 (+211362)
L3MBTL4	938 (-296826)
LALBA	1091 (-76965)
LAMA1	831 (+197500)
LAMA4	668 (-37667)
LAMC1	928 (+34635), 1174 (+51482), 1025 (+63721), 1375 (+101779)
LAMC2	928 (-128193), 1174 (-111346), 1025 (-99107), 1375 (-61049)
LAMTOR5	915 (+4039)
LANCL2	1000 (-291464), 2575 (-161341), 1049 (+2407)
LAPTM4A	1999 (-113092)
LARP1B	878 (-89458), 1083 (+208910)
LAS1L	891 (-14108)
LASP1	642 (+153720)
LATS2	1220 (-31697)
LAX1	1026 (-50933)
LBR	1179 (-222958), 958 (-216549), 1145 (+108747), 822 (+162630)
LCE1F	1055 (-253)
LCORL	804 (-136640)
LCP1	965 (-166812)
LDHAL6B	1140 (+23434)
LDLRAD3	1125 (-198332), 1097 (-2709)
LECT1	1084 (-74593)
LEF1	890 (-228910)
LEMD1	1362 (+58907)
LENG8	749 (-31674), 718 (-31628), 691 (-31614)
LEPREL1	711 (-105791), 852 (-55299), 982 (+120913)
LGALSL	1162 (-78174)
LGI2	919 (+30890)
LGR6	1152 (+35575)
LGSN	1048 (+45969)
LHFPL3	1170 (+202729)
LHX4	1068 (+258583)
LHX5	933 (-26167)
LHX8	1120 (-177154)
LIFR	990 (-240819), 942 (+168544)
LIMA1	1086 (+28079)
LIMCH1	882 (-22307)
LINGO1	1423 (-253090)
LMF1	2995 (+112263), 1176 (+123979)
LMNB1	858 (+211260)
LMO7	916 (+283429)
LMX1A	869 (+107476)
LNX1	1153 (-119963), 1041 (+149796)
LONP2	798 (+67531)
LONRF1	1060 (-82423), 984 (+80920), 997 (+201343)
LONRF3	1036 (+229140)
LOXL1	1218 (-18238)
LPAR3	971 (-100267)
LPAR6	1063 (-12030)
LPGAT1	1229 (-198705), 1349 (+98072)
LPHN2	711 (-26504)
LRBA	1081 (+250158)
LRFN2	1124 (-106444), 1029 (+299400)
LRFN5	1116 (-224063)
LRIG1	945 (-151703), 803 (+208088)
LRIG3	822 (-153127), 926 (-8420)
LRP6	1190 (-37043)
LRPAP1	1259 (-61464), 1472 (-34621)
LRRC16B	1093 (-42748)
LRRC18	1115 (+193681)
LRRC4	1168 (+282645)
LRRC52	1084 (-28406)
LRRC6	1586 (+179521)
LRRC8D	1153 (+88039), 872 (+162983)
LRRK1	1603 (+22058)
LRRTM1	606 (+95130)
LRRTM4	793 (-246797)
LRTM2	1277 (+87470)
LSM14A	806 (-111511)
LTA4H	1007 (-128815)
LTBP1	936 (+189132)
LY6E	1788 (-81340)
LY86	782 (-144483)
LYL1	1011 (+58365)
LYPD1	1024 (+18348)
LYPD6	909 (-250188), 961 (+96742)
LYPD6B	909 (+41882)
LYSMD3	936 (-17534)
LYST	1108 (-169248), 1090 (+88249)
LYZL1	789 (+68835)
LYZL2	926 (-271972), 987 (+30919)
LZTS1	1802 (-217315)
M1AP	694 (+49277), 1158 (+71421)
MAB21L1	795 (+234174)
MAB21L2	1081 (+183414)
MACC1	962 (+11949), 1230 (+76575), 778 (+289582)
MACF1	862 (+194506)
MAEL	2310 (+67482)
MAF	1003 (-28699)
MAFB	870 (+259954), 876 (+284212)
MAGED1	1021 (-107062)
MAGI2	1110 (-286932)
MAL	828 (-100640)
MANSC1	1190 (+46686)
MAOA	927 (-184627)
MAP10	1226 (+56)
MAP1B	514 (-256209)
MAP1LC3B	1105 (+12143)
MAP1LC3C	1183 (-92542), 956 (+117763), 1255 (+144128)
MAP2K6	1036 (-80)
MAP3K1	1125 (-268292)
MAP3K10	756 (-80909)
MAP3K4	849 (+196968)
MAP3K7CL	1113 (-4171), 1620 (+133420)
MAP3K8	987 (+164906)
MAP3K9	1184 (-26621)
MAP4K3	1035 (-159842)
MAP7D2	1050 (+103972)
MAPKAP1	985 (+211580), 1042 (+277904), 1605 (+297394)
MAPKAPK2	1769 (-12772)
MAPKBP1	1003 (-110627)
MARCO	844 (+207975)
MARK1	1116 (-101200), 1011 (-53551), 896 (+39036), 1122 (+73350)
MAST2	976 (+61338), 817 (+250372)
MAST4	787 (-158117)
MAT2A	1088 (+10197)
MBD2	801 (+31526)
MBIP	1005 (-77333), 889 (+16668), 1194 (+210372)
MBL2	748 (-111367), 1007 (-93170)
MBNL1	954 (-49629)
MBOAT1	1158 (+188129)
MBP	980 (+14022), 1294 (+165341)
MCC	764 (+30478)
MCF2L	1531 (-154041), 1780 (-56120)
MCF2L2	1126 (+165631)
MCFD2	1910 (+37610)
MCHR2	962 (-197943), 932 (-29785)
MCM5	1100 (+42120)
MCM9	1047 (-81529)
MCOLN2	971 (+30514)
MCPH1	831 (-252682)
MCTP2	1060 (-270574), 1370 (-246490), 1122 (-65799), 869 (-12522), 948 (+195581)
MCU	1136 (-33349)
MCUR1	941 (-56539)
MDGA2	874 (-252127), 901 (-76003), 931 (+7197)
MDH2	884 (+32384), 1070 (+105760), 1043 (+114908)
MDM1	783 (-183325), 1063 (-116910)
ME1	1042 (-8296)
ME3	1028 (+121115)
MEAF6	852 (-13205)
MECOM	834 (-263710), 716 (+149331)
MECP2	1088 (-6891)
MED23	848 (+20022)
MED27	946 (-62683)
MED4	1194 (-49455)
MEDAG	3644 (-62490)
MEF2A	988 (-196072), 1015 (-96793)
MEIS2	832 (+266770)
MELK	1717 (+191695)
MEOX2	1085 (-57581)
MEP1B	693 (+103095)
MESDC2	1142 (-130482), 1262 (-98029)
METAP1	767 (+25229)
METAP1D	1026 (+56128)
METRNL	1169 (+114606)
METTL11B	898 (+69282), 939 (+260993)
METTL14	710 (-84233)
METTL18	1212 (-88322)
METTL2B	1021 (+133787)
MEX3C	981 (+13093), 1129 (+146138)
MFAP1	694 (-38897)
MFAP3	1017 (+77880)
MFI2	716 (-260696), 1315 (+34866)
MFSD4	1158 (-13368)
MFSD6	925 (+94855)
MFSD8	878 (-5861)
MFSD9	849 (+15126)
MGA	1003 (+3485)
MGAT5	1168 (+112642)
MGMT	801 (+16298)
MGST1	1267 (-15244)
MGST2	1037 (+135996)
MICU1	1136 (-32677)
MICU2	960 (+67215), 687 (+90087)
MICU3	1002 (+67946)
MID1IP1	1064 (+226700)
MIER2	2269 (+21006)
MIOS	1061 (+81532)
MIPEP	1756 (+164289)
MIPOL1	1011 (+12759), 857 (+50163), 1045 (+109801)
MIS12	1356 (+58493)
MIS18A	1095 (+269124)
MIS18BP1	1084 (-172624)
MITF	1065 (-77824), 813 (+8023), 837 (+200883)
MKKS	1128 (+31433), 1154 (+100630), 1081 (+151247)
MKL2	1363 (-27876)
MKLN1	882 (-126113), 855 (+116982)
MLANA	750 (+92381)
MLEC	1021 (-9017)
MLF1	1029 (-187630)
MLLT3	993 (+55500)
MLN	2698 (-268283)
MLPH	1076 (-22377)
MMADHC	931 (-247464), 961 (+160323)
MMEL1	1030 (-297049)
MMP15	1202 (+90685)
MMP16	914 (-110286)
MMP20	930 (+18685)
MMP7	930 (-75894)
MMS19	519 (+11559)
MMS22L	754 (-197723)
MN1	1147 (+53348)
MND1	835 (-69700), 588 (+110418)
MOB2	1641 (-4820)
MOCS2	1092 (-232598), 820 (-44934)
MON2	1007 (-20955), 985 (+248783)
MORC1	1007 (+32984)
MORF4L1	1054 (+36618)
MPC1	919 (-177143)
MPDZ	956 (+14968)
MPHOSPH6	661 (-211001), 1185 (-50401)
MPHOSPH8	1139 (-34613)
MPP4	1078 (+49573)
MPP5	945 (+89799), 969 (+106846)
MPP6	912 (+36583)
MPP7	826 (-180254), 908 (-31159)
MR1	1392 (+13017), 2411 (+102710)
MRAP2	1115 (+19595), 929 (+156921)
MRC2	1091 (-72688)
MREG	867 (+243278)
MRPL42	876 (+78189)
MRPS10	954 (-122413)
MRPS14	1308 (-8244), 1164 (-6567)
MRPS18A	1734 (-50673), 1018 (-11446)
MRPS23	726 (+29663)
MRPS28	1183 (+56811), 739 (+96477)
MRPS33	925 (-31148)
MRPS6	1420 (-88283)
MSI2	881 (-61653), 1067 (+10696)
MSMO1	959 (-28064)
MSN	891 (-118793)
MSR1	739 (-96039)
MSRA	890 (+246892)
MSS51	879 (+7617)
MTAP	940 (-286456)
MTBP	721 (+94894), 825 (+121014)
MTDH	1368 (-86382)
MTHFD1	1127 (+49000)
MTHFSD	1060 (+9128)
MTMR2	802 (-99723)
MTMR6	1184 (+104591)
MTNR1A	974 (+141704)
MTNR1B	1137 (-263998), 1152 (+13125), 857 (+105463), 933 (+191708)
MTPN	1050 (+202999)
MTR	2120 (-80926)
MTRF1	1184 (+27525)
MTRNR2L1	887 (-117658)
MTRNR2L7	825 (-87942), 873 (+119382), 940 (+172619)
MTRNR2L9	807 (+212)
MTRR	825 (+63506)
MUC7	860 (+64067)
MUL1	1056 (-21865)
MVB12B	2097 (-121966)
MXI1	940 (+30718)
MXRA5	851 (-134099)
MYC	1175 (-124412)
MYCBP2	1061 (-147862)
MYCN	1583 (+45160), 1913 (+172774)
MYH10	862 (+105828)
MYH11	917 (+195493)
MYL10	925 (-176292)
MYLIP	925 (+67852), 690 (+89782)
MYLK	842 (-62653)
MYO10	828 (+161944)
MYO16	1121 (-204009), 1059 (-24441), 1078 (+298292)
MYO1B	946 (-14871), 1183 (-514)
MYO1E	1140 (+142623)
MYO1H	971 (+74127)
MYO3A	933 (+202457)
MYO5A	985 (+27563)
MYO5C	985 (-205689)
MYOC	1090 (+22066)
MYOM2	715 (+92935)
MYZAP	987 (+92730)
MZT2A	1618 (-153359)
N4BP2L2	676 (+221182)
N6AMT2	1004 (+10600), 1103 (+34984), 1139 (+42811), 1941 (+55032)
NAA11	971 (+27387)
NAA30	961 (+8627)
NAA35	960 (-101300), 972 (+24732)
NAA50	901 (+13672)
NAALADL2	690 (+10198)
NACAD	1144 (-1107)
NACC2	1261 (+7832)
NALCN	932 (+7279), 947 (+154017)
NAMPT	1054 (-101961)
NAP1L2	1032 (+10481)
NAP1L3	723 (-133161)
NAP1L5	1165 (-120436)
NAP1L6	1032 (-76284)
NAPEPLD	829 (-124970)
NAPG	769 (+257083)
NARG2	1095 (+53696)
NASP	1022 (+12489)
NAT1	751 (-53844)
NAT8	966 (+184042)
NAV2	1010 (-117988)
NBEA	943 (-188469)
NBPF1	1184 (-128573), 1269 (-128516), 1191 (-51964), 1216 (+100674)
NBPF12	1045 (+93878), 1135 (+131593), 706 (+245144)
NBPF14	1077 (+23099)
NBPF15	1073 (+35561), 706 (+89355)
NBPF16	1073 (-143039), 706 (-89245), 814 (+19041)
NBPF8	1119 (-183602), 1225 (-183567), 1216 (-183531), 1075 (-129997), 1109 (-129986)
NBPF9	871 (+18924), 1028 (+83891), 1197 (+83961), 986 (+106317)
NCALD	1185 (+245654)
NCAM1	996 (+71604)
NCAPG2	1084 (-18340)
NCAPH	991 (+133436)
NCBP2	1125 (+43733)
NCF4	1596 (-36073), 1619 (-36022)
NCKAP1L	789 (+28958)
NCMAP	946 (-17232), 772 (+60946)
NCOA1	1023 (-87964)
NCOA3	922 (-74657)
NCOA5	1014 (+1359)
NDE1	917 (+18251)
NDEL1	862 (+89072)
NDFIP2	918 (-5335), 1037 (+160083), 856 (+196184), 1089 (+242175)
NDNF	1107 (-54831)
NDNL2	758 (+110616)
NDP	921 (-161970)
NDUFA10	2854 (+110118), 1075 (+258780)
NDUFAB1	1102 (+11080)
NDUFB3	1054 (-1007)
NDUFS4	1176 (+277616)
NDUFV2	877 (-141371), 1016 (-139074)
NECAP2	1216 (+72077)
NEGR1	876 (+153777), 875 (+177058)
NEK2	1349 (-57082)
NELFCD	1121 (-60345)
NELL2	869 (-132252)
NEO1	879 (+12888), 807 (+180266), 1027 (+234057)
NET1	1684 (+85286)
NETO2	1573 (+86661)
NEU2	1076 (+3534)
NEURL1B	1263 (-44046)
NEUROD6	862 (+195268)
NFATC1	710 (+91013)
NFE2L2	2153 (-85741)
NFIL3	1089 (-287940), 991 (+31882)
NFIX	1011 (+48894)
NFKBIB	1486 (+20890)
NFKBIZ	780 (+135791)
NFS1	1073 (-34758)
NGF	1150 (+24037), 972 (+205018)
NHLRC3	892 (+6093), 1152 (+233398)
NID1	1235 (-32089), 1223 (-20872), 1108 (+28994)
NIN	1083 (+18204), 1234 (+74358)
NINJ2	1058 (+82651)
NKAIN3	830 (+148226)
NKD2	1344 (-25135), 1301 (-25110)
NKX1-1	1791 (-254056), 938 (+13680)
NKX2-1	1005 (+122218)
NKX3-1	1029 (-4742), 896 (+28197)
NKX6-1	792 (+24726)
[truncated: 1,555 more rows]
