# Supplementary material for: Colon Cancer-Upregulated Long Non-Coding RNA lincDUSP Regulates Cell Cycle Genes and Potentiates Resistance to Apoptosis
Source: Sci Rep. 2018 May 9;8:7324. doi: 10.1038/s41598-018-25530-5 (PMC5943353; doi:10.1038/s41598-018-25530-5)
Supplement: Supplementary file 6 — Supplementary Dataset 5 [file 41598_2018_25530_MOESM6_ESM.xlsx]

## Sheet: V703 ChIRP Intersect
Intersection:
"V703 lincDUSP26 ChIRP 5 fold Gene associations hg 38 within 300 kb GREAT"
"V703_RNA-seq_lincDUSP KD vs NC"
194 common elements in "ChIRP" and "RNA-Seq":
ABLIM2
ACACB
ACOT13
ACP5
ACSF3
ACTR3C
ACVR2A
ACY3
ADARB1
AGR3
AHR
AK7
AKR1C2
ALDH1L2
ANK3
ARG2
ARHGEF9
ARID2								Oliveros, J.C. (2007-2015) Venny. An interactive tool for comparing lists with Venn's diagrams. http://bioinfogp.cnb.csic.es/tools/venny/index.html
ARID5B
ARRDC4
ATP1B1
AUH
B3GALT1
B9D1
BCAS3
BIRC6
BLNK
C2orf82
CA1
CADPS
CAMK1D
CAMKMT
CD55
CDCA7
CECR2
CFTR
CLDN16
CLU
CLYBL
CNKSR3
CNTNAP2
CRB2
CTTNBP2
CXCL5
DAB1
DCHS2
DDIT4L
DHRS3
DHRS9
DHX32
DMBT1
DOCK8
DPM3
DPYSL2
EDA
EFNB2
EPHX2
EREG
ERRFI1
EXO1
F13A1
FAM129A
FANCB
FGD4
FGGY
FHIT
FMNL2
FN1
FNBP1
FNDC3B
GALNT10
GALNT12
GBE1
GHR
GPC3
GPC4
GPCPD1
GRM4
GRM8
HAS2
HDAC4
HDAC9
HEPACAM2
HIBADH
HPCAL1
HSD17B14
HSD17B7
IPMK
JAKMIP3
KANK1
KDM4B
KIAA0319L
KIAA0922
KIRREL
KLF12
LENG8
LRIG1
LYL1
MAP2K6
MCF2L
MELK
MFSD4
MGAT5
MGMT
MLF1
MR1
MRC2
MSMO1
MSRA
MYCN
MYLK
NAALADL2
NAPEPLD
NBEA
NCOA1
NDNF
NME7
NMNAT3
NPTX2
NR1D2
NR1I2
NREP
NRN1
NRXN3
NTN1
NUP155
OLFM4
PANK1
PARD3B
PARP11
PCNA
PDE5A
PHYKPL
PLCB1
PLCB4
PLD1
PLEKHA2
PLIN4
PMEPA1
PPP3CA
PRKAB2
PRKG1
PTP4A3
PTPRO
RASL11A
RASSF8
RCBTB2
RELL1
RFC3
RGS2
RGS4
RNF130
RPH3AL
RPS6KA2
RRAGB
SCD5
SEMA3C
SEPP1
SERPINE2
SERTAD2
SLC16A4
SLC40A1
SLITRK6
SNPH
SOCS2
SOD3
SREBF2
ST8SIA1
TBCK
TCF12
TFF3
TG
TGFB2
TGM2
THBS1
THSD4
TMEM178B
TMEM56
TMTC3
TNMD
TNNI1
TNS1
TPK1
TSC22D2
UBASH3B
UBE2T
VCAN
VEGFA
WDSUB1
WWOX
XKRX
XRCC2
ZNF250
ZNF596
